# Supplementary material for: A Chemical Biological Approach to Study G Protein-Coupled Receptors: Labeling the Adenosine A1 Receptor Using an Electrophilic Covalent Probe
Source: ACS Chem Biol. 2022 Oct 24;17(11):3131–9. doi: 10.1021/acschembio.2c00589 (PMC9679998; doi:10.1021/acschembio.2c00589)
Supplement: Supplementary file 2 — cb2c00589_si_002.xlsx [file cb2c00589_si_002.xlsx]

## Sheet: Notes
Labeling the Adenosine A1 Receptor using an Electrophilic Covalent Probe
SI2: Proteomics Data
Experiments:
1	(Figures 5 and S5)
C_01 - C_06	Pre-incubation of CHOhA1AR membranes with Competitor (LUF7746), prior to probe incubation
D_01 - D_06	Incubation of CHOhA1AR membranes with 1% DMSO (no probe)
P_01 - P_06	Incubation of CHOhA1AR membranes with Probe (LUF7909)
S_01 - S_06	Denaturation of CHOhA1AR membranes with 10% SDS, prior to probe incubation
2	(Figure S6)
D_01 - D_06	Incubation of CHO membranes with 1% DMSO (no probe)
P_01 - P_06	Incubation of CHO membranes with Probe (LUF7909)
3	(Figure 6)
D_01 - D_06	Incubation of live CHOhA1AR cells with 1% DMSO (no probe)
P_01 - P_06	Incubation of live CHOhA1AR cells with Probe (LUF7909)

## Sheet: 1 Peptides
Sequence	N-term cleavage window	C-term cleavage window	Length	Missed cleavages	Mass	Proteins	Leading razor protein	Start position	End position	Gene names	Protein names	Unique (Groups)	Unique (Proteins)	Charges	PEP	Score	Identification type C_01	Identification type C_02	Identification type C_03	Identification type C_04	Identification type C_05	Identification type C_06	Identification type D_01	Identification type D_02	Identification type D_03	Identification type D_04	Identification type D_05	Identification type D_06	Identification type P_01	Identification type P_02	Identification type P_03	Identification type P_04	Identification type P_05	Identification type P_06	Identification type S_01	Identification type S_02	Identification type S_03	Identification type S_04	Identification type S_05	Identification type S_06	Experiment C_01	Experiment C_02	Experiment C_03	Experiment C_04	Experiment C_05	Experiment C_06	Experiment D_01	Experiment D_02	Experiment D_03
MPPSISAF	______________________________	______________________________	8	1	848.41	P30542;P30542-2	P30542	1	8	ADORA1	Adenosine receptor A1	yes	no	1	0.00032608	150.82	By matching	By matching	By matching	By matching	By matching	By matching							By MS/MS	By MS/MS	By MS/MS	By MS/MS	By MS/MS	By MS/MS					By matching		3	2	1	2	3	2
PPSISAF	______________________________	______________________________	7	0	717.37	P30542;P30542-2	P30542	2	8	ADORA1	Adenosine receptor A1	yes	no	1	0.039711	131.42					By matching	By MS/MS							By MS/MS		By MS/MS	By MS/MS	By MS/MS	By matching				By MS/MS							1	1
AIAVDRY	CPVLILTQSSILALLAIAVDRYLRVKIPLR	QSSILALLAIAVDRYLRVKIPLRYKMVVTP	7	0	806.429	P30542;G3H3K9;P30542-2;G3HBM1;G3HSQ3	P30542	100	106	ADORA1	Adenosine receptor A1	yes	no	2	0.043421	103.29										By MS/MS	By MS/MS	By MS/MS	By MS/MS	By MS/MS	By MS/MS	By MS/MS	By MS/MS	By MS/MS
LAIAVDRY	ACPVLILTQSSILALLAIAVDRYLRVKIPL	QSSILALLAIAVDRYLRVKIPLRYKMVVTP	8	1	919.513	P30542;G3H3K9;P30542-2;G3HBM1;G3HSQ3	P30542	99	106	ADORA1	Adenosine receptor A1	yes	no	2	0.00018287	104.45			By MS/MS	By MS/MS	By MS/MS	By MS/MS									By MS/MS	By MS/MS	By MS/MS	By MS/MS									1	1	1	1
ALLAIAVDRY	MVACPVLILTQSSILALLAIAVDRYLRVKI	QSSILALLAIAVDRYLRVKIPLRYKMVVTP	10	2	1103.63	P30542;G3H3K9;P30542-2	P30542	97	106	ADORA1	Adenosine receptor A1	yes	no	2	0.024499	78.334													By MS/MS	By matching	By matching		By matching	By matching
AVKVNQALRDATF	LIALVSVPGNVLVIWAVKVNQALRDATFCF	IWAVKVNQALRDATFCFIVSLAVADVAVGA	13	1	1431.78	P30542;G3H3K9;P30542-2	P30542	33	45	ADORA1	Adenosine receptor A1	yes	no	3	0.015475	58.781		By matching	By matching	By matching		By matching							By MS/MS	By matching			By MS/MS	By MS/MS								1	1	1		1
INIGPQTY	ADVAVGALVIPLAILINIGPQTYFHTCLMV	VIPLAILINIGPQTYFHTCLMVACPVLILT	8	0	904.465	P30542;G3H3K9;P30542-2	P30542	69	76	ADORA1	Adenosine receptor A1	yes	no	1	2.3662e-12	176.41	By MS/MS	By MS/MS	By MS/MS	By matching	By MS/MS	By MS/MS							By matching	By matching	By MS/MS	By MS/MS	By matching	By MS/MS	By matching	By matching	By matching	By matching		By matching	1	3	1	1	1	1
MVACPVLIL	ILINIGPQTYFHTCLMVACPVLILTQSSIL	YFHTCLMVACPVLILTQSSILALLAIAVDR	9	2	1014.56	P30542;G3H3K9;P30542-2	P30542	82	90	ADORA1	Adenosine receptor A1	yes	no	2	0.0015563	97.306													By MS/MS		By matching		By MS/MS	By MS/MS
KIWNDHF	IVYAFRIQKFRVTFLKIWNDHFRCQPAPPI	QKFRVTFLKIWNDHFRCQPAPPIDEDLPEE	7	1	958.466	P30542;G3H3K9	P30542	301	307	ADORA1	Adenosine receptor A1	yes	no	2	0.00084679	158.38	By MS/MS	By MS/MS	By MS/MS	By MS/MS	By matching	By MS/MS							By MS/MS	By MS/MS	By MS/MS	By MS/MS	By MS/MS								1	1	1	1	1	1
LKIWNDHF	PIVYAFRIQKFRVTFLKIWNDHFRCQPAPP	QKFRVTFLKIWNDHFRCQPAPPIDEDLPEE	8	2	1071.55	P30542;G3H3K9	P30542	300	307	ADORA1	Adenosine receptor A1	yes	no	2;3	8.0424e-08	120.65	By MS/MS	By MS/MS	By MS/MS	By MS/MS	By MS/MS	By MS/MS	By matching	By matching	By matching	By matching	By matching	By matching	By MS/MS	By MS/MS	By MS/MS	By MS/MS	By MS/MS	By MS/MS		By matching		By matching	By matching		1	2	2	3	2	3	1	1	1
LTHGNSAMNPIVY	PSCHKPSILTYIAIFLTHGNSAMNPIVYAF	IFLTHGNSAMNPIVYAFRIQKFRVTFLKIW	13	2	1415.69	P30542;G3H3K9	P30542	276	288	ADORA1	Adenosine receptor A1	yes	no	2	3.8255e-25	156.83	By MS/MS	By MS/MS	By MS/MS	By MS/MS	By MS/MS	By MS/MS	By MS/MS	By MS/MS	By matching	By matching	By MS/MS	By matching	By MS/MS	By MS/MS	By MS/MS	By MS/MS	By MS/MS	By MS/MS		By matching					2	2	2	2	2	2	1	2	2
NKKVSASSGDPQKY	VLIYLEVFYLIRKQLNKKVSASSGDPQKYY	LNKKVSASSGDPQKYYGKELKIAKSLALIL	14	0	1507.76	P30542;G3H3K9	P30542	212	225	ADORA1	Adenosine receptor A1	yes	no	2;3	7.1836e-27	197.3	By MS/MS	By MS/MS	By MS/MS	By MS/MS	By MS/MS	By MS/MS		By matching	By matching	By matching	By matching	By MS/MS	By MS/MS	By MS/MS	By MS/MS	By MS/MS	By MS/MS	By MS/MS	By matching	By matching			By matching	By matching	2	2	2	2	3	3		1	2
NKKVSASSGDPQKYY	VLIYLEVFYLIRKQLNKKVSASSGDPQKYY	NKKVSASSGDPQKYYGKELKIAKSLALILF	15	1	1670.83	P30542;G3H3K9	P30542	212	226	ADORA1	Adenosine receptor A1	yes	no	2;3	2.0357e-13	156.51		By matching	By matching	By matching	By matching	By matching							By MS/MS	By MS/MS	By MS/MS	By MS/MS	By MS/MS	By MS/MS	By matching					By matching		2	2	2	2	2
THGNSAMNPIVY	SCHKPSILTYIAIFLTHGNSAMNPIVYAFR	IFLTHGNSAMNPIVYAFRIQKFRVTFLKIW	12	1	1302.6	P30542;G3H3K9	P30542	277	288	ADORA1	Adenosine receptor A1	yes	no	2	1.1905e-09	157.96	By MS/MS	By MS/MS	By MS/MS	By MS/MS	By MS/MS	By MS/MS		By matching			By matching	By matching	By MS/MS	By MS/MS	By MS/MS	By MS/MS	By MS/MS	By MS/MS							2	2	2	2	2	1		1
CPSCHKPSIL	LSWLPLHILNCITLFCPSCHKPSILTYIAI	CITLFCPSCHKPSILTYIAIFLTHGNSAMN	10	0	1197.56	P30542	P30542	260	269	ADORA1	Adenosine receptor A1	yes	yes	2;3	0.0014723	128.6	By MS/MS	By MS/MS	By MS/MS	By MS/MS	By MS/MS	By MS/MS	By matching	By matching	By matching	By matching	By matching	By matching	By MS/MS	By MS/MS	By MS/MS	By MS/MS	By MS/MS	By MS/MS	By matching		By matching				2	2	2	2	2	2	2	2	2
FCPSCHKPSIL	ALSWLPLHILNCITLFCPSCHKPSILTYIA	CITLFCPSCHKPSILTYIAIFLTHGNSAMN	11	1	1344.63	P30542	P30542	259	269	ADORA1	Adenosine receptor A1	yes	yes	3	0.025613	47.559	By matching		By matching	By matching	By matching	By matching							By MS/MS	By MS/MS	By MS/MS	By MS/MS	By MS/MS	By MS/MS							1		1	1	1	1
NNLSAVERAW	WILSFVVGLTPMFGWNNLSAVERAWAANGS	PMFGWNNLSAVERAWAANGSMGEPVIKCEF	10	1	1158.58	P30542	P30542	147	156	ADORA1	Adenosine receptor A1	yes	yes	2	0.0026156	131.44	By MS/MS	By MS/MS	By MS/MS	By MS/MS	By MS/MS	By MS/MS							By MS/MS	By MS/MS	By MS/MS	By MS/MS	By MS/MS	By MS/MS		By matching		By matching			1	1	1	1	1	1
RCQPAPPIDEDLPEERPDD	QKFRVTFLKIWNDHFRCQPAPPIDEDLPEE	APPIDEDLPEERPDD_______________	19	1	2248.01	P30542	P30542	308	326	ADORA1	Adenosine receptor A1	yes	yes	2;3	1.3085e-21	218.16	By MS/MS	By MS/MS	By MS/MS	By MS/MS	By MS/MS	By MS/MS	By MS/MS	By MS/MS	By MS/MS	By MS/MS	By MS/MS	By MS/MS	By MS/MS	By MS/MS	By MS/MS	By MS/MS	By MS/MS	By MS/MS	By MS/MS					By MS/MS	2	1	1	1	2	1	1	2	2
VVTPRRAAVAIAGCW	VDRYLRVKIPLRYKMVVTPRRAAVAIAGCW	VVTPRRAAVAIAGCWILSFVVGLTPMFGWN	15	0	1625.88	P30542	P30542	118	132	ADORA1	Adenosine receptor A1	yes	yes	2;3	0.0091608	58.676	By matching	By matching	By matching	By matching	By matching	By matching							By MS/MS	By MS/MS	By MS/MS	By matching	By MS/MS	By matching							1	2	2	2	2	2
HGTQNTINKRTQPTF	TAVTATSNEIKESPLHGTQNTINKRTQPTF	HGTQNTINKRTQPTFGFTVNWKFSESTTVF	15	0	1741.89	P02701	P02701	74	88			yes	yes	2;3	2.8754e-28	269.93	By MS/MS	By MS/MS	By MS/MS	By MS/MS	By MS/MS	By MS/MS	By MS/MS	By MS/MS	By MS/MS	By MS/MS	By MS/MS	By MS/MS	By MS/MS	By MS/MS	By MS/MS	By MS/MS	By MS/MS	By MS/MS	By MS/MS	By MS/MS	By MS/MS	By MS/MS	By MS/MS	By MS/MS	2	2	2	2	2	2	2	3	3
HGTQNTINKRTQPTFGF	TAVTATSNEIKESPLHGTQNTINKRTQPTF	TQNTINKRTQPTFGFTVNWKFSESTTVFTG	17	1	1945.98	P02701	P02701	74	90			yes	yes	2;3;4	4.6267e-28	313.88	By MS/MS	By MS/MS	By MS/MS	By MS/MS	By MS/MS	By MS/MS	By MS/MS	By MS/MS	By MS/MS	By MS/MS	By MS/MS	By MS/MS	By MS/MS	By MS/MS	By MS/MS	By MS/MS	By MS/MS	By MS/MS	By MS/MS	By MS/MS	By MS/MS	By MS/MS	By MS/MS	By MS/MS	3	3	4	3	4	2	3	3	3
HGTQNTINKRTQPTFGFTVNW	TAVTATSNEIKESPLHGTQNTINKRTQPTF	INKRTQPTFGFTVNWKFSESTTVFTGQCFI	21	2	2446.21	P02701	P02701	74	94			yes	yes	3	2.1791e-06	98.165								By MS/MS	By matching	By MS/MS	By MS/MS	By MS/MS	By matching				By matching			By matching												1	1
IDRNGKEVL	WKFSESTTVFTGQCFIDRNGKEVLKTMWLL	FTGQCFIDRNGKEVLKTMWLLRSSVNDIGD	9	0	1042.58	P02701	P02701	109	117			yes	yes	2	0.0019074	127.02	By MS/MS	By MS/MS	By MS/MS	By MS/MS	By MS/MS	By MS/MS	By MS/MS	By MS/MS	By MS/MS	By MS/MS	By MS/MS	By MS/MS	By MS/MS	By MS/MS	By MS/MS	By MS/MS	By MS/MS	By MS/MS	By MS/MS	By MS/MS	By MS/MS	By MS/MS	By MS/MS	By MS/MS	3	3	5	5	3	3	4	3	4
IDRNGKEVLKTM	WKFSESTTVFTGQCFIDRNGKEVLKTMWLL	QCFIDRNGKEVLKTMWLLRSSVNDIGDDWK	12	1	1402.76	P02701	P02701	109	120			yes	yes	2;3;4	3.2762e-10	152.47	By MS/MS	By MS/MS	By MS/MS	By MS/MS	By MS/MS	By MS/MS	By MS/MS	By MS/MS	By MS/MS	By MS/MS	By MS/MS	By MS/MS	By MS/MS	By MS/MS	By MS/MS	By MS/MS	By MS/MS	By MS/MS	By MS/MS	By MS/MS	By MS/MS	By MS/MS	By MS/MS	By MS/MS	3	7	4	6	6	6	5	5	6
IDRNGKEVLKTMW	WKFSESTTVFTGQCFIDRNGKEVLKTMWLL	CFIDRNGKEVLKTMWLLRSSVNDIGDDWKA	13	2	1588.84	P02701	P02701	109	121			yes	yes	2;3;4	2.0612e-05	125.61	By MS/MS	By MS/MS	By MS/MS	By MS/MS	By MS/MS	By MS/MS	By MS/MS	By MS/MS	By MS/MS	By MS/MS	By MS/MS	By MS/MS	By MS/MS	By MS/MS	By MS/MS	By MS/MS	By MS/MS	By MS/MS	By MS/MS	By MS/MS	By MS/MS	By MS/MS	By MS/MS	By MS/MS	5	14	14	13	14	15	12	12	14
ITAVTATSNEIKESPL	TIGAVNSRGEFTGTYITAVTATSNEIKESP	TAVTATSNEIKESPLHGTQNTINKRTQPTF	16	0	1672.89	P02701	P02701	58	73			yes	yes	2;3	1.1837e-107	210.15	By MS/MS	By MS/MS	By MS/MS	By MS/MS	By MS/MS	By MS/MS	By MS/MS	By MS/MS	By MS/MS	By MS/MS	By MS/MS	By MS/MS	By MS/MS	By MS/MS	By MS/MS	By MS/MS	By MS/MS	By MS/MS	By MS/MS	By MS/MS	By MS/MS	By MS/MS	By MS/MS	By MS/MS	19	15	19	17	16	15	20	19	16
ITAVTATSNEIKESPLHGTQNTINKRTQPTFGF	TIGAVNSRGEFTGTYITAVTATSNEIKESP	TQNTINKRTQPTFGFTVNWKFSESTTVFTG	33	2	3600.85	P02701	P02701	58	90			yes	yes	4	0.039678	13.849								By MS/MS	By matching	By matching	By matching																					1	1
KATRVGINIF	MWLLRSSVNDIGDDWKATRVGINIFTRLRT	IGDDWKATRVGINIFTRLRTQKE_______	10	0	1117.66	P02701	P02701	135	144			yes	yes	2;3	8.9049e-06	138.06	By MS/MS	By MS/MS	By MS/MS	By MS/MS	By MS/MS	By MS/MS	By MS/MS	By MS/MS	By MS/MS	By MS/MS	By MS/MS	By MS/MS	By MS/MS	By MS/MS	By MS/MS	By MS/MS	By MS/MS	By MS/MS	By MS/MS	By MS/MS	By MS/MS	By MS/MS	By MS/MS	By MS/MS	7	12	8	5	8	8	4	4	8
KFSESTTVF	INKRTQPTFGFTVNWKFSESTTVFTGQCFI	GFTVNWKFSESTTVFTGQCFIDRNGKEVLK	9	1	1044.51	P02701	P02701	95	103			yes	yes	2	1.2587e-07	136.16	By MS/MS	By MS/MS	By MS/MS	By MS/MS	By MS/MS	By MS/MS	By MS/MS	By MS/MS	By MS/MS	By MS/MS	By MS/MS	By MS/MS	By MS/MS	By MS/MS	By MS/MS	By MS/MS	By MS/MS	By MS/MS	By MS/MS	By MS/MS	By MS/MS	By MS/MS	By MS/MS	By MS/MS	11	8	11	11	12	11	13	10	9
LLRSSVNDIGDDW	CFIDRNGKEVLKTMWLLRSSVNDIGDDWKA	MWLLRSSVNDIGDDWKATRVGINIFTRLRT	13	2	1488.72	P02701	P02701	122	134			yes	yes	2;3	2.6929e-59	164.64	By MS/MS	By MS/MS	By MS/MS	By MS/MS	By MS/MS	By MS/MS	By MS/MS	By MS/MS	By MS/MS	By MS/MS	By MS/MS	By MS/MS	By MS/MS	By MS/MS	By MS/MS	By MS/MS	By MS/MS	By MS/MS	By MS/MS	By MS/MS	By MS/MS	By MS/MS	By MS/MS	By MS/MS	25	20	19	24	21	20	24	23	22
LRSSVNDIGDDW	FIDRNGKEVLKTMWLLRSSVNDIGDDWKAT	MWLLRSSVNDIGDDWKATRVGINIFTRLRT	12	1	1375.64	P02701	P02701	123	134			yes	yes	1;2	4.1065e-32	174.41	By MS/MS	By MS/MS	By MS/MS	By MS/MS	By MS/MS	By MS/MS	By MS/MS	By MS/MS	By MS/MS	By MS/MS	By MS/MS	By MS/MS	By MS/MS	By MS/MS	By MS/MS	By MS/MS	By MS/MS	By MS/MS	By MS/MS	By MS/MS	By MS/MS	By MS/MS	By MS/MS	By MS/MS	3	4	6	5	5	4	2	4	4
RSSVNDIGDDW	IDRNGKEVLKTMWLLRSSVNDIGDDWKATR	MWLLRSSVNDIGDDWKATRVGINIFTRLRT	11	0	1262.55	P02701	P02701	124	134			yes	yes	1;2	2.3256e-22	169.12	By MS/MS	By MS/MS	By MS/MS	By MS/MS	By MS/MS	By MS/MS	By MS/MS	By MS/MS	By MS/MS	By MS/MS	By MS/MS	By MS/MS	By MS/MS	By MS/MS	By MS/MS	By MS/MS	By MS/MS	By MS/MS	By MS/MS	By MS/MS	By MS/MS	By MS/MS	By MS/MS	By MS/MS	4	5	7	6	5	8	4	4	3
RSSVNDIGDDWKATRVGINIF	IDRNGKEVLKTMWLLRSSVNDIGDDWKATR	IGDDWKATRVGINIFTRLRTQKE_______	21	1	2362.2	P02701	P02701	124	144			yes	yes	3;4	9.2579e-08	101.17							By matching	By MS/MS	By matching	By MS/MS	By MS/MS	By MS/MS	By MS/MS	By matching			By MS/MS	By matching													1	2	2
TGTYITAVTATSNEIKESPL	GSNMTIGAVNSRGEFTGTYITAVTATSNEI	TAVTATSNEIKESPLHGTQNTINKRTQPTF	20	1	2095.07	P02701	P02701	54	73			yes	yes	2;3	2.727e-20	208.97	By MS/MS	By matching	By matching	By matching	By matching	By matching	By MS/MS	By MS/MS	By MS/MS	By MS/MS	By MS/MS	By MS/MS	By MS/MS	By MS/MS	By MS/MS	By MS/MS	By MS/MS	By matching	By matching	By matching	By matching	By matching	By matching	By MS/MS	2	1	1	2	3	1	3	2	2
TIGAVNSRGEF	CSLTGKWTNDLGSNMTIGAVNSRGEFTGTY	GSNMTIGAVNSRGEFTGTYITAVTATSNEI	11	0	1149.58	P02701	P02701	43	53			yes	yes	1;2	4.0026e-15	143.03	By MS/MS	By MS/MS	By MS/MS	By MS/MS	By MS/MS	By MS/MS	By MS/MS	By MS/MS	By MS/MS	By MS/MS	By MS/MS	By MS/MS	By MS/MS	By MS/MS	By MS/MS	By MS/MS	By MS/MS	By MS/MS	By MS/MS	By MS/MS	By MS/MS	By MS/MS	By MS/MS	By MS/MS	7	9	8	7	6	9	3	4	3
TIGAVNSRGEFTGTY	CSLTGKWTNDLGSNMTIGAVNSRGEFTGTY	TIGAVNSRGEFTGTYITAVTATSNEIKESP	15	1	1571.76	P02701	P02701	43	57			yes	yes	2	5.2126e-81	256.96	By MS/MS	By MS/MS	By MS/MS	By MS/MS	By MS/MS	By MS/MS	By MS/MS	By MS/MS	By MS/MS	By MS/MS	By MS/MS	By MS/MS	By MS/MS	By MS/MS	By MS/MS	By MS/MS	By MS/MS	By MS/MS	By MS/MS	By MS/MS	By MS/MS	By MS/MS	By MS/MS	By MS/MS	11	10	11	14	13	6	12	12	14
TVNWKFSESTTVF	TQNTINKRTQPTFGFTVNWKFSESTTVFTG	GFTVNWKFSESTTVFTGQCFIDRNGKEVLK	13	2	1544.75	P02701	P02701	91	103			yes	yes	2	0.00015604	125.75	By MS/MS	By MS/MS	By MS/MS	By MS/MS	By MS/MS	By matching	By MS/MS		By MS/MS	By MS/MS	By MS/MS	By MS/MS	By MS/MS	By MS/MS	By MS/MS	By MS/MS	By MS/MS	By MS/MS	By MS/MS	By MS/MS	By MS/MS	By MS/MS	By MS/MS		1	1	1	1	2	1	2		2
IDRIHIFF	IATEAAHPIRLFCRYIDRIHIFFRFTADEA	IRLFCRYIDRIHIFFRFTADEARDLIQRYL	8	1	1059.59	G3IPR4	G3IPR4	26	33			yes	yes	3	0.032125	50.607									By matching	By MS/MS	By matching																						1
LRVDDESMQRF	NLQNEVTKERTAQCFLRVDDESMQRFHNRV	AQCFLRVDDESMQRFHNRVRQILMASGSTT	11	2	1394.66	G3IPR4	G3IPR4	164	174			yes	yes	2;3	1.7545e-07	153.12							By MS/MS	By MS/MS	By MS/MS	By MS/MS	By MS/MS	By MS/MS	By MS/MS	By MS/MS	By MS/MS	By MS/MS	By MS/MS	By MS/MS													2	2	2
LTEHPDPNNENIVGY	FRFTADEARDLIQRYLTEHPDPNNENIVGY	LTEHPDPNNENIVGYNNKKCWPRDARMRLM	15	1	1710.78	G3IPR4	G3IPR4	48	62			yes	yes	2	5.0636e-07	129.85	By MS/MS	By MS/MS	By MS/MS	By MS/MS	By MS/MS	By MS/MS	By MS/MS	By MS/MS	By MS/MS	By MS/MS	By MS/MS	By MS/MS	By MS/MS	By MS/MS	By MS/MS	By MS/MS	By MS/MS	By MS/MS	By MS/MS	By MS/MS	By MS/MS	By MS/MS	By MS/MS	By MS/MS	1	1	1	1	1	1	2	1	1
NLQNEVTKERTAQCF	CRTSYEEFTHKDGVWNLQNEVTKERTAQCF	NLQNEVTKERTAQCFLRVDDESMQRFHNRV	15	1	1836.88	G3IPR4	G3IPR4	149	163			yes	yes	2;3	5.4028e-22	280.56	By matching	By matching	By matching	By matching	By matching	By matching	By MS/MS	By MS/MS	By MS/MS	By MS/MS	By MS/MS	By MS/MS	By MS/MS	By MS/MS	By MS/MS	By MS/MS	By MS/MS	By MS/MS	By matching	By matching	By matching	By matching	By matching	By matching	2	2	2	2	2	2	2	2	2
QDIATEAAHPIRLF	______________________________	FQDIATEAAHPIRLFCRYIDRIHIFFRFTA	14	1	1580.83	G3IPR4	G3IPR4	9	22			yes	yes	3	0.00057054	71.176							By matching	By MS/MS	By matching	By MS/MS	By matching				By matching	By matching								By matching							1	1	1
RFTADEARDLIQRY	IRLFCRYIDRIHIFFRFTADEARDLIQRYL	FRFTADEARDLIQRYLTEHPDPNNENIVGY	14	2	1752.89	G3IPR4	G3IPR4	34	47			yes	yes	3	0.011767	51.546								By matching		By MS/MS	By MS/MS	By MS/MS	By matching				By matching															1
SFQDIATEAAHPIRLF	______________________________	FQDIATEAAHPIRLFCRYIDRIHIFFRFTA	16	2	1814.93	G3IPR4	G3IPR4	7	22			yes	yes	2;3	4.4383e-13	144.47	By matching						By matching	By MS/MS	By matching	By MS/MS	By MS/MS	By MS/MS	By matching	By matching	By matching	By matching	By matching	By matching						By matching	1						1	1	1
SKDNPNLLF	SVTTVQWENSFVSVYSKDNPNLLFNMCGFE	SFVSVYSKDNPNLLFNMCGFECRILPKCRT	9	2	1046.54	G3IPR4	G3IPR4	113	121			yes	yes	2	0.0029234	124.08	By MS/MS	By MS/MS	By matching				By MS/MS	By MS/MS	By MS/MS		By MS/MS	By MS/MS	By MS/MS	By MS/MS		By MS/MS	By MS/MS		By MS/MS	By MS/MS	By MS/MS	By MS/MS	By MS/MS	By matching	1	1	1				1	1	1
TADEARDLIQRY	LFCRYIDRIHIFFRFTADEARDLIQRYLTE	FRFTADEARDLIQRYLTEHPDPNNENIVGY	12	1	1449.72	G3IPR4	G3IPR4	36	47			yes	yes	2	0.0038939	83.869	By matching			By matching			By MS/MS	By MS/MS	By MS/MS	By MS/MS	By MS/MS	By MS/MS	By MS/MS	By MS/MS	By MS/MS	By matching	By MS/MS								1			1			1	1	1
AHVGQLTGMY	NVDAFQLADGLQYIFAHVGQLTGMYRYKYK	LQYIFAHVGQLTGMYRYKYKLMRQIRMCKD	10	2	1075.51	G3IPH0	G3IPH0	236	245			yes	yes	2	0.00051338	114.6				By matching			By MS/MS	By matching	By matching	By MS/MS		By matching			By matching		By MS/MS											1			1	1	1
NLKPVKTL	IHRKNLNYLHLDYNFNLKPVKTLTTKERKK	LHLDYNFNLKPVKTLTTKERKKSRFGNAFH	8	1	911.58	G3IPH0	G3IPH0	176	183			yes	yes	2	0.016879	116.88			By MS/MS	By MS/MS	By MS/MS	By matching	By MS/MS	By MS/MS	By MS/MS	By MS/MS	By MS/MS	By MS/MS	By MS/MS	By MS/MS	By MS/MS	By MS/MS	By MS/MS	By MS/MS	By MS/MS	By MS/MS	By MS/MS	By MS/MS	By MS/MS	By MS/MS			1	1	1	1	1	1	1
NTGPVGKGPGCGFW	IRMCKDLKHLIYYRFNTGPVGKGPGCGFWA	FNTGPVGKGPGCGFWAAGWRVWLFFMRGIT	14	1	1432.66	G3IPH0	G3IPH0	270	283			yes	yes	2	8.0807e-06	121.73							By MS/MS	By MS/MS	By MS/MS	By MS/MS	By MS/MS	By MS/MS	By MS/MS	By MS/MS	By MS/MS		By MS/MS			By MS/MS	By MS/MS	By matching	By MS/MS								1	1	1
VVDSHVQY	NAFHLCREVLRLTKLVVDSHVQYRLGNVDA	VLRLTKLVVDSHVQYRLGNVDAFQLADGLQ	8	0	945.456	G3IPH0	G3IPH0	210	217			yes	yes	2	0.022896	94.407	By matching	By matching	By matching	By matching	By matching	By matching	By matching	By MS/MS	By MS/MS	By matching	By matching	By MS/MS	By MS/MS	By MS/MS	By matching	By MS/MS	By MS/MS	By MS/MS	By matching	By matching	By matching	By matching	By matching		1	1	1	1	1	1	1	1	1
YREHCPAGQPVKVRVSY	GRTRRALDIPLVKNWYREHCPAGQPVKVRV	EHCPAGQPVKVRVSYQKLLKYYVLNALKHR	17	1	2045.03	G3IPH0	G3IPH0	84	100			yes	yes	4	0.020289	32.191								By matching		By matching	By matching	By matching	By MS/MS	By matching			By matching															1
DFPNIVIKGSEL	______________________________	HLLDFPNIVIKGSELQLPFQACLKVEKFGD	12	1	1330.71	G3IPB5	G3IPB5	11	22			yes	yes	2	0.0022898	89.247							By MS/MS	By MS/MS	By MS/MS	By MS/MS	By MS/MS		By MS/MS	By MS/MS	By MS/MS	By MS/MS	By MS/MS	By MS/MS	By matching	By matching	By matching	By matching	By matching	By matching							1	1	1
GKKNNVNVASL	IKVEVQLKDLILADYGKKNNVNVASLTQSE	LADYGKKNNVNVASLTQSEIRDIILGMEIS	11	0	1142.64	G3IPB5	G3IPB5	125	135			yes	yes	2;3	0.0012223	120.46	By matching	By matching	By matching	By matching	By matching	By matching	By MS/MS	By MS/MS	By MS/MS	By MS/MS	By MS/MS	By MS/MS	By MS/MS	By MS/MS	By matching	By matching	By MS/MS	By matching	By matching	By matching	By matching		By matching	By matching	1	2	1	2	2	2	2	2	2
KATEPQMVLF	FQACLKVEKFGDLILKATEPQMVLFNLYDD	GDLILKATEPQMVLFNLYDDWLKTISSYTA	10	2	1162.61	G3IPB5	G3IPB5	41	50			yes	yes	2	0.0053827	103.83	By matching	By matching	By matching		By matching	By matching	By MS/MS	By MS/MS	By MS/MS	By MS/MS	By MS/MS	By MS/MS	By MS/MS	By MS/MS	By MS/MS	By MS/MS	By MS/MS	By MS/MS							1	1	1		1	1	1	1	1
TQSEIRDIIL	LADYGKKNNVNVASLTQSEIRDIILGMEIS	NVASLTQSEIRDIILGMEISAPSQQRQQIA	10	0	1186.66	G3IPB5	G3IPB5	136	145			yes	yes	2	0.022449	76.1							By MS/MS	By MS/MS	By MS/MS	By MS/MS		By MS/MS	By MS/MS	By MS/MS	By matching		By matching														1	1	1
VSSDDIKETGY	AISAANLHLRTNHIYVSSDDIKETGYTYIL	NHIYVSSDDIKETGYTYILPKNVLKKFICI	11	0	1212.55	G3IPB5	G3IPB5	225	235			yes	yes	2	0.002159	108.98	By matching	By matching	By matching	By matching	By matching	By matching	By MS/MS	By MS/MS	By MS/MS	By MS/MS	By MS/MS	By MS/MS	By MS/MS	By MS/MS	By MS/MS	By MS/MS	By MS/MS	By MS/MS	By MS/MS						1	1	1	1	1	1	1	1	1
FIAAEGIHTGQF	VVFRDPYRFKKRTELFIAAEGIHTGQFVYC	TELFIAAEGIHTGQFVYCGKKAQLNIGNVL	12	1	1289.64	G3IN18;G3H048	G3IN18	76	87			yes	no	2	0.0088722	76.827	By matching		By matching				By matching	By matching	By matching	By matching	By MS/MS	By matching	By matching	By matching	By matching	By matching	By matching	By matching	By matching				By matching		1		1				1	1	1
IAAEGIHTGQF	VFRDPYRFKKRTELFIAAEGIHTGQFVYCG	TELFIAAEGIHTGQFVYCGKKAQLNIGNVL	11	0	1142.57	G3IN18;G3H048	G3IN18	77	87			yes	no	2	3.0046e-06	137.14	By MS/MS	By MS/MS	By MS/MS	By MS/MS	By MS/MS	By MS/MS	By matching			By MS/MS	By MS/MS			By MS/MS	By MS/MS	By MS/MS		By MS/MS	By MS/MS	By MS/MS	By MS/MS	By MS/MS	By matching	By matching	1	1	1	1	1	1	1
IAAEGIHTGQFVY	VFRDPYRFKKRTELFIAAEGIHTGQFVYCG	LFIAAEGIHTGQFVYCGKKAQLNIGNVLPV	13	1	1404.7	G3IN18;G3H048	G3IN18	77	89			yes	no	2	0.017096	67.207	By matching														By MS/MS	By MS/MS	By MS/MS								1
IKGIVKDIIHDPGRGAPL	AARLRAVDFAERHGYIKGIVKDIIHDPGRG	IVKDIIHDPGRGAPLAKVVFRDPYRFKKRT	18	0	1898.11	G3IN18	G3IN18	41	58			yes	yes	3	0.0018758	56.906								By MS/MS		By MS/MS	By MS/MS	By MS/MS																				1
IEVDDERKL	MKLNISFPATGCQKLIEVDDERKLRTFYEK	TGCQKLIEVDDERKLRTFYEKRMATEVAAD	9	0	1115.58	G3IMV1;G3GWA7;G3HAB4	G3IMV1	16	24			yes	no	2;3	0.002923	103.56	By matching	By matching	By MS/MS	By matching	By matching	By matching	By MS/MS	By MS/MS	By MS/MS	By MS/MS	By MS/MS	By MS/MS	By MS/MS	By MS/MS	By MS/MS	By MS/MS	By MS/MS	By matching	By matching	By MS/MS	By MS/MS	By matching	By MS/MS	By MS/MS	2	3	2	2	3	2	2	2	1
NISFPATGCQKL	______________________________	MKLNISFPATGCQKLIEVDDERKLRTFYEK	12	1	1334.67	G3IMV1;G3GWA7	G3IMV1	4	15			yes	no	2	0.0016684	103.7	By matching		By MS/MS				By MS/MS	By MS/MS	By MS/MS	By MS/MS	By MS/MS	By MS/MS	By MS/MS	By MS/MS	By matching		By MS/MS	By matching							1		1				1	1	1
NISFPATGCQKLIEVDDERKL	______________________________	TGCQKLIEVDDERKLRTFYEKRMATEVAAD	21	2	2432.24	G3IMV1;G3GWA7	G3IMV1	4	24			yes	no	3;4	5.7953e-09	110.41	By matching		By matching	By matching	By matching		By matching	By MS/MS	By MS/MS	By MS/MS	By MS/MS	By MS/MS	By MS/MS	By MS/MS	By matching		By MS/MS	By MS/MS		By matching			By matching		2		1	1	1		2	2	2
VVRISGGNDKQGFPM	TEVAADALGEEWKGYVVRISGGNDKQGFPM	VVRISGGNDKQGFPMKQGVLTHGRVRLLLS	15	1	1603.81	G3IMV1;G3GWA7	G3IMV1	49	63			yes	no	2;3	4.1584e-05	94.767	By matching	By matching	By MS/MS	By matching	By matching	By matching	By MS/MS	By MS/MS	By MS/MS	By MS/MS	By MS/MS	By MS/MS	By MS/MS	By MS/MS	By MS/MS	By MS/MS	By MS/MS	By MS/MS		By matching	By matching		By matching		2	1	2	2	1	2	2	2	1
ADSKDVMDSTTTQKY	LFASYKWNVSRPSLLADSKDVMDSTTTQKY	ADSKDVMDSTTTQKYWIDIQLRWGDYDSHD	15	1	1688.76	G3IJQ5	G3IJQ5	173	187			yes	yes	2;3	0.00015109	87.001	By matching	By matching	By matching	By matching	By matching	By matching	By MS/MS	By MS/MS	By MS/MS	By MS/MS	By MS/MS	By MS/MS	By MS/MS	By MS/MS	By matching	By matching	By MS/MS	By matching							1	1	1	1	1	1	1	1	2
EGNLTTKPINGAIF	VDDTNVYRVTIHKTFEGNLTTKPINGAIFI	FEGNLTTKPINGAIFIFNPRTGQLFLKIIH	14	1	1473.78	G3IJQ5	G3IJQ5	322	335			yes	yes	2	1.5359e-05	110.84	By matching		By matching				By MS/MS	By MS/MS	By MS/MS	By MS/MS	By MS/MS	By MS/MS	By MS/MS	By MS/MS	By MS/MS	By MS/MS	By MS/MS	By MS/MS					By MS/MS		1		1				1	1	1
FVDDTNVY	SSQNYGELFSNQIIWFVDDTNVYRVTIHKT	FSNQIIWFVDDTNVYRVTIHKTFEGNLTTK	8	1	971.424	G3IJQ5	G3IJQ5	306	313			yes	yes	1	0.019084	114.54							By MS/MS	By MS/MS	By matching	By MS/MS		By matching	By matching	By MS/MS	By MS/MS	By MS/MS	By matching		By MS/MS	By matching		By matching									1	1	1
IFNPRTGQLF	FEGNLTTKPINGAIFIFNPRTGQLFLKIIH	NGAIFIFNPRTGQLFLKIIHTSVWAGQKRL	10	2	1191.64	G3IJQ5	G3IJQ5	336	345			yes	yes	2	0.0011219	88.948												By MS/MS		By MS/MS				By MS/MS
LKIIHTSVW	NGAIFIFNPRTGQLFLKIIHTSVWAGQKRL	RTGQLFLKIIHTSVWAGQKRLGQVSC____	9	1	1095.64	G3IJQ5	G3IJQ5	346	354			yes	yes	2	0.011516	104.44								By matching	By matching	By matching		By MS/MS	By matching	By matching			By matching															1	1
NVSRPSLL	NSSCADILLFASYKWNVSRPSLLADSKDVM	LFASYKWNVSRPSLLADSKDVMDSTTTQKY	8	1	884.508	G3IJQ5	G3IJQ5	165	172			yes	yes	2	0.036057	66.073	By matching	By matching	By MS/MS	By MS/MS		By matching	By matching						By MS/MS	By MS/MS	By MS/MS	By MS/MS	By MS/MS	By MS/MS	By MS/MS	By MS/MS	By MS/MS	By MS/MS	By MS/MS		1	1	1	1		1	1
RWGDYDSHDIERY	MDSTTTQKYWIDIQLRWGDYDSHDIERYAR	QLRWGDYDSHDIERYARAKFLDYTTDNMSI	13	2	1710.74	G3IJQ5	G3IJQ5	194	206			yes	yes	3	0.00065999	77.527				By matching				By MS/MS	By MS/MS	By MS/MS	By MS/MS	By MS/MS	By MS/MS	By MS/MS	By matching	By matching		By matching		By matching		By matching						1				1	1
AVSEVGGLF	GRGATQIYAGYTCSFAVSEVGGLFFWGATN	GYTCSFAVSEVGGLFFWGATNTSRESTMYP	9	1	877.455	G3IJB6	G3IJB6	168	176			yes	yes	1	0.0014204	137.83	By matching	By matching	By matching	By matching	By matching	By matching	By matching	By matching	By matching	By matching	By MS/MS	By matching	By matching	By matching		By matching	By MS/MS	By matching	By matching	By matching	By matching	By matching	By matching	By matching	1	1	1	1	1	1	1	1	1
KKLPEYTPRTL	LVIARDESEAEKEKLKKLPEYTPRTL____	KEKLKKLPEYTPRTL_______________	11	2	1344.78	G3IJB6	G3IJB6	282	292			yes	yes	3	0.020461	57.293	By matching	By matching			By matching		By matching	By matching	By matching	By MS/MS	By matching	By MS/MS	By matching								By matching				1	1			1		1	1	1
SHSLVIARDESEAEKEKL	KTLDGIFSEQVAMGYSHSLVIARDESEAEK	LVIARDESEAEKEKLKKLPEYTPRTL____	18	1	2040.05	G3IJB6	G3IJB6	264	281			yes	yes	3	5.5343e-06	84.874			By matching	By matching			By matching	By MS/MS	By matching	By MS/MS	By MS/MS	By MS/MS	By matching	By MS/MS	By matching			By matching		By matching			By matching				1	1			1	1	1
VLDSQKRVF	NVVFLHVACGANHTLVLDSQKRVFSWGFGG	GANHTLVLDSQKRVFSWGFGGYGRLGHAEQ	9	1	1090.61	G3IJB6	G3IJB6	114	122			yes	yes	3	0.029466	67.897				By matching			By matching	By MS/MS	By MS/MS	By MS/MS	By MS/MS	By MS/MS	By MS/MS	By MS/MS	By MS/MS	By matching	By MS/MS	By matching					By matching					1			1	1	1
AYFHEEDETSF	YTNKYSSQFGGGSQYAYFHEEDETSFQLVD	GSQYAYFHEEDETSFQLVDTARTQKTAYQR	11	2	1373.54	G3IJ29	G3IJ29	70	80			yes	yes	2	0.0018957	126.67	By matching		By matching				By MS/MS		By MS/MS	By MS/MS	By matching	By matching	By MS/MS	By MS/MS	By MS/MS	By matching	By MS/MS	By matching			By matching	By matching			1		1				1		1
DSQRGAVIATEL	WDSRHCNGVDWRQKLDSQRGAVIATELKNN	QKLDSQRGAVIATELKNNSYKLARWTCCAL	12	0	1258.65	G3IJ29	G3IJ29	361	372			yes	yes	2	0.033285	63.283	By matching	By matching	By matching	By matching				By MS/MS	By MS/MS			By MS/MS					By MS/MS	By MS/MS	By matching						1	1	1	1				1	1
INIKTLNEW	EHDGVMTGATGEVSFINIKTLNEWDSRHCN	TGEVSFINIKTLNEWDSRHCNGVDWRQKLD	9	1	1129.61	G3IJ29	G3IJ29	338	346			yes	yes	2	0.022029	87.476							By MS/MS	By MS/MS	By MS/MS	By MS/MS	By MS/MS	By MS/MS	By MS/MS	By MS/MS	By MS/MS																1	1	1
LILKDPNKQVIRVY	RCVIDICMKLEEGKYLILKDPNKQVIRVYS	YLILKDPNKQVIRVYSLPDGTFSSEEDEED	14	2	1698.02	G3IJ29	G3IJ29	454	467			yes	yes	3;4	0.00019917	79.633	By matching	By matching	By matching	By matching	By matching	By matching	By matching	By matching	By matching	By MS/MS	By MS/MS	By MS/MS	By MS/MS	By matching	By matching	By matching	By matching	By matching		By matching		By matching	By matching	By matching	2	2	2	2	2	1	2	2	2
VPAEPKLAF	______________________________	KAGNFYVPAEPKLAFVIRIRGINGVSPKLP	9	1	970.549	G3IIG4	G3IIG4	10	18			no	no	2	0.033518	81.784			By matching	By matching	By matching		By matching		By MS/MS	By MS/MS	By MS/MS	By MS/MS	By MS/MS	By MS/MS	By matching	By matching	By MS/MS			By matching	By matching						1	1	1		1		1
YVPAEPKLAF	______________________________	KAGNFYVPAEPKLAFVIRIRGINGVSPKLP	10	2	1133.61	G3IIG4	G3IIG4	9	18			no	no	2	0.030604	75.109						By MS/MS	By MS/MS	By MS/MS	By MS/MS	By MS/MS	By MS/MS	By MS/MS	By MS/MS							By MS/MS				By MS/MS						1	1	1	1
AQILRDVGGIVL	PGSEQIRATIERDGYAQILRDVGGIVLANA	DGYAQILRDVGGIVLANACGPCIGQWDRKD	12	1	1252.75	G3II47;G3I9M2	G3II47	433	444			yes	no	2	0.0030592	85.377	By matching	By matching	By matching		By matching	By matching	By matching	By MS/MS	By MS/MS	By MS/MS		By MS/MS	By MS/MS	By MS/MS	By matching	By matching	By MS/MS	By matching						By matching	1	1	1		1	1	1	1	1
ARIHETNL	EPRHLGGRAIITKSFARIHETNLKKQGLLP	AIITKSFARIHETNLKKQGLLPLTFADPSD	8	0	952.509	G3II47;G3I9M2	G3II47	692	699			yes	no	2	0.037339	82.305							By MS/MS	By MS/MS	By MS/MS	By MS/MS		By MS/MS	By MS/MS	By MS/MS	By MS/MS		By MS/MS	By MS/MS	By matching		By matching	By matching									1	1	1
DGKDLEDLQIL	PTSQRLQLLEPFDKWDGKDLEDLQILIKVK	FDKWDGKDLEDLQILIKVKGKCTTDHISAA	11	2	1257.65	G3II47;G3I9M2	G3II47	575	585			yes	no	2	1.6509e-09	114.89	By MS/MS	By MS/MS	By MS/MS	By MS/MS	By MS/MS	By MS/MS	By MS/MS	By MS/MS	By MS/MS	By MS/MS	By MS/MS	By MS/MS	By MS/MS	By MS/MS	By MS/MS	By MS/MS	By MS/MS	By MS/MS	By matching	By matching	By MS/MS	By matching	By MS/MS	By matching	1	1	1	2	1	2	1	2	1
DRKDIKKGEKNTIVTSY	GIVLANACGPCIGQWDRKDIKKGEKNTIVT	KDIKKGEKNTIVTSYNRNFTGRNDANPETH	17	0	1994.08	G3II47;G3I9M2	G3II47	456	472			yes	no	3	1.5758e-06	85.619			By matching				By matching	By MS/MS	By MS/MS	By MS/MS	By MS/MS	By MS/MS	By MS/MS	By matching	By matching	By matching	By MS/MS										1				1	1	1
GPVPDTARY	NGKANSVRNAVTQEFGPVPDTARYYKKHGI	AVTQEFGPVPDTARYYKKHGIRWVVIGDEN	9	0	974.482	G3II47;G3I9M2	G3II47	641	649			yes	no	2	0.032901	75.854							By matching	By MS/MS	By MS/MS	By MS/MS	By MS/MS	By MS/MS	By MS/MS	By MS/MS	By MS/MS	By MS/MS	By MS/MS	By MS/MS													1	1	1
KFNPETDFL	TSPEIVTALAIAGTLKFNPETDFLTGKDGK	AIAGTLKFNPETDFLTGKDGKKFKLEAPDA	9	2	1109.54	G3II47;G3I9M2	G3II47	506	514			yes	no	2	0.012456	98.299						By MS/MS	By MS/MS	By MS/MS	By MS/MS	By MS/MS	By MS/MS		By matching	By MS/MS	By matching							By matching		By matching						1	1	1	1
NHTFNETQIEW	CIIKHPNGTQETILLNHTFNETQIEWFRAG	TILLNHTFNETQIEWFRAGSALNRMKELQQ	11	1	1417.63	G3II47;G3I9M2	G3II47	755	765			yes	no	2	6.1162e-12	163.32	By matching	By matching	By matching	By matching		By matching	By MS/MS	By matching	By matching	By matching		By MS/MS	By matching	By MS/MS	By MS/MS	By MS/MS	By matching	By MS/MS	By matching		By matching	By matching	By matching		1	1	1	1		1	1	1	1
NKIHPVDKL	KQGLLPLTFADPSDYNKIHPVDKLTIQGLK	ADPSDYNKIHPVDKLTIQGLKDFAPGKPLK	9	0	1062.62	G3II47;G3I9M2	G3II47	716	724			yes	no	2;3	0.017076	89.698			By matching	By matching	By matching	By matching	By MS/MS	By MS/MS	By MS/MS	By MS/MS	By MS/MS	By MS/MS	By MS/MS	By MS/MS	By matching	By matching	By matching	By matching		By matching			By matching				1	2	2	1	2	2	2
TIQGLKDFAPGKPL	ADPSDYNKIHPVDKLTIQGLKDFAPGKPLK	LTIQGLKDFAPGKPLKCIIKHPNGTQETIL	14	2	1483.84	G3II47;G3I9M2	G3II47	725	738			yes	no	2	0.00038069	90.913							By MS/MS	By MS/MS	By MS/MS	By matching	By MS/MS	By MS/MS	By MS/MS	By MS/MS	By matching	By MS/MS	By matching														1	1	1
GGRAIITKSF	EGSSREHAALEPRHLGGRAIITKSFARIHE	EPRHLGGRAIITKSFARIHETNLKKQGLLP	10	0	1048.6	G3II47	G3II47	682	691			yes	yes	2;3	1.1113e-06	153.08	By matching	By matching	By MS/MS	By MS/MS	By MS/MS	By matching	By MS/MS	By MS/MS	By MS/MS	By MS/MS	By MS/MS	By MS/MS	By MS/MS	By MS/MS	By MS/MS	By MS/MS	By MS/MS	By MS/MS	By matching	By matching	By matching	By matching	By matching	By matching	1	1	1	2	2	2	1	1	1
GHLDDPANQEIERGKTY	KRLNRPLTLSEKIVYGHLDDPANQEIERGK	LDDPANQEIERGKTYLRLRPDRVAMQDATA	17	1	1941.92	G3II47	G3II47	72	88			yes	yes	2;3	1.7305e-18	157.52	By MS/MS	By MS/MS	By MS/MS	By MS/MS	By MS/MS	By MS/MS	By MS/MS	By MS/MS	By MS/MS	By MS/MS	By MS/MS	By MS/MS	By MS/MS	By MS/MS	By MS/MS	By MS/MS	By MS/MS	By MS/MS							2	2	2	2	2	2	2	2	2
HGPGVDSISCTGM	GILTVKGGTGAIVEYHGPGVDSISCTGMAT	EYHGPGVDSISCTGMATICNMGAEIGATTS	13	0	1316.55	G3II47	G3II47	268	280			yes	yes	2	7.8035e-16	170.22							By MS/MS	By MS/MS	By MS/MS	By MS/MS	By MS/MS	By MS/MS	By MS/MS	By MS/MS		By MS/MS	By MS/MS														1	1	1
NFLATAGAKY	EKDLRRAKDINQEVYNFLATAGAKYGVGFW	NQEVYNFLATAGAKYGVGFWRPGSGIIHQI	10	2	1054.54	G3II47	G3II47	152	161			yes	yes	2	0.017453	82.426	By MS/MS	By matching	By MS/MS	By MS/MS	By MS/MS	By matching	By MS/MS	By MS/MS	By MS/MS	By MS/MS	By MS/MS	By MS/MS	By MS/MS	By MS/MS	By MS/MS	By MS/MS	By MS/MS	By MS/MS	By matching	By matching	By matching	By matching	By matching	By matching	1	1	1	1	1	1	1	1	1
RRAKDINQEVY	CDHLIEAQLGGEKDLRRAKDINQEVYNFLA	EKDLRRAKDINQEVYNFLATAGAKYGVGFW	11	0	1390.73	G3II47	G3II47	141	151			yes	yes	3	0.0064289	68.893			By matching	By matching	By matching	By matching	By MS/MS	By MS/MS	By MS/MS	By MS/MS	By MS/MS	By MS/MS	By MS/MS	By MS/MS	By MS/MS	By MS/MS	By MS/MS	By MS/MS	By matching								1	1	1	1	1	1	1
TGRNDANPETHAF	KGEKNTIVTSYNRNFTGRNDANPETHAFVT	NFTGRNDANPETHAFVTSPEIVTALAIAGT	13	0	1428.64	G3II47	G3II47	477	489			yes	yes	2;3	0.0039572	74.173	By MS/MS	By matching	By MS/MS	By MS/MS	By matching	By matching	By MS/MS	By MS/MS	By MS/MS	By MS/MS	By MS/MS	By MS/MS	By MS/MS	By MS/MS	By MS/MS	By MS/MS	By MS/MS	By MS/MS	By matching	By matching		By matching	By matching	By matching	1	1	2	2	2	2	2	2	2
TITPGSEQIRATIERDGY	AKQALAHGLKCKSQFTITPGSEQIRATIER	PGSEQIRATIERDGYAQILRDVGGIVLANA	18	0	2006.01	G3II47	G3II47	415	432			yes	yes	2;3	4.0022e-10	100.35	By matching	By matching	By MS/MS	By MS/MS	By matching	By matching	By MS/MS	By MS/MS	By MS/MS	By MS/MS	By MS/MS	By MS/MS	By MS/MS	By MS/MS	By MS/MS	By MS/MS	By MS/MS	By MS/MS		By MS/MS		By matching	By MS/MS		2	2	2	2	2	2	2	2	2
TVKGGTGAIVEY	WTSPKDVILKVAGILTVKGGTGAIVEYHGP	GILTVKGGTGAIVEYHGPGVDSISCTGMAT	12	0	1193.63	G3II47	G3II47	256	267			yes	yes	2	0.027797	65.305		By matching	By matching	By matching	By matching	By matching						By MS/MS	By MS/MS	By MS/MS	By MS/MS	By MS/MS	By matching	By MS/MS		By matching	By matching	By matching	By matching			1	1	1	1	1
ELLAKPGEF	NLIQAQRDYFGAHTYELLAKPGEFIHTNWT	FGAHTYELLAKPGEFIHTNWTGHGGSVSSS	9	2	1002.54	G3IHY5	G3IHY5	456	464			yes	yes	2	0.0043639	113.5	By matching	By matching	By MS/MS	By MS/MS	By matching	By MS/MS	By MS/MS	By MS/MS	By MS/MS	By matching	By MS/MS	By MS/MS	By MS/MS	By MS/MS	By MS/MS	By MS/MS	By MS/MS	By MS/MS	By matching						1	1	1	1	1	1	1	1	1
RHEVLPANL	PMPCFTTALSFYDGYRHEVLPANLIQAQRD	SFYDGYRHEVLPANLIQAQRDYFGAHTYEL	9	1	1047.58	G3IHY5	G3IHY5	434	442			yes	yes	2	0.042237	74.127								By matching	By matching	By MS/MS	By matching	By matching																				1	1
SSLKEERVQASKTL	MPVTLIGEAVFARCLSSLKEERVQASKTLT	LSSLKEERVQASKTLTGPQKTQLAHNKESF	14	1	1574.86	G3IHY5	G3IHY5	291	304			yes	yes	3	0.0066088	61.235	By matching		By matching				By MS/MS	By MS/MS	By MS/MS	By MS/MS	By MS/MS	By MS/MS	By MS/MS	By MS/MS	By MS/MS	By matching							By matching		1		1				1	1	1
VGEEGAGHF	AIAAKVGTGEPCCDWVGEEGAGHFVKMVHN	EPCCDWVGEEGAGHFVKMVHNGIEYGDMQL	9	0	901.393	G3IHY5	G3IHY5	174	182			yes	yes	2	0.012583	92.692	By matching	By matching		By matching	By matching	By matching	By MS/MS	By MS/MS	By matching	By matching	By MS/MS			By MS/MS	By MS/MS		By MS/MS		By matching						1	1		1	1	1	1	1	1
VGSGVSGGEEGARY	TTRRCRDLKAKGILFVGSGVSGGEEGARYG	FVGSGVSGGEEGARYGPSLMPGGNKEAWPH	14	0	1323.61	G3IHY5	G3IHY5	124	137			yes	yes	2	0.019201	57.019	By matching	By matching	By matching	By matching	By matching	By matching	By matching	By matching	By matching	By matching	By matching	By matching	By matching	By matching	By matching	By matching	By MS/MS	By matching	By matching	By matching	By matching	By matching	By matching	By matching	1	1	1	1	1	1	1	1	1
NVWDTAGQEKF	VHPLLFHTSRGPIKFNVWDTAGQEKFGGLR	PIKFNVWDTAGQEKFGGLRDGYYIQAQSAI	11	1	1293.6	G3IHE5;G3HP89	G3IHE5	62	72			no	no	2	0.0019362	122.13	By MS/MS	By matching	By matching	By matching	By matching	By matching	By MS/MS	By MS/MS	By MS/MS	By matching	By MS/MS	By matching	By matching	By MS/MS	By MS/MS	By MS/MS	By matching	By MS/MS		By matching	By MS/MS		By MS/MS	By matching	1	1	1	1	1	1	1	1	1
VRVCENIPIVL	SRVTYKNVPNWHRDLVRVCENIPIVLCGNK	HRDLVRVCENIPIVLCGNKVDVKDRKVKAK	11	0	1310.74	G3IHE5;G3GXN1;G3IKJ4;G3HP89	G3IHE5	109	119			no	no	2	0.013363	76.827	By matching		By matching	By matching	By matching	By matching			By MS/MS			By MS/MS	By MS/MS	By MS/MS	By matching	By matching	By MS/MS	By matching	By matching						1		1	1	1	1			1
VATLGVEVHPL	TFVKRHLTGEFEKKYVATLGVEVHPLLFHT	EKKYVATLGVEVHPLLFHTSRGPIKFNVWD	11	1	1133.64	G3IHE5;G3GXN1;G3HP89	G3IHE5	40	50			no	no	2	0.0037299	98.997	By matching	By matching	By matching	By matching		By matching	By MS/MS	By MS/MS	By MS/MS		By MS/MS	By MS/MS	By MS/MS	By MS/MS	By MS/MS	By MS/MS	By MS/MS	By matching	By matching		By matching		By MS/MS	By matching	1	1	1	1		1	1	1	1
KLVLVGDGGTGKTTF	______________________________	KLVLVGDGGTGKTTFVKRHLTGEFEKKYVA	15	2	1491.83	G3IHE5	G3IHE5	12	26			yes	yes	2;3	9.5467e-07	122.46	By MS/MS	By matching	By MS/MS	By MS/MS	By matching	By matching	By MS/MS	By MS/MS	By MS/MS	By MS/MS	By MS/MS	By MS/MS	By MS/MS	By MS/MS	By MS/MS	By MS/MS	By MS/MS	By MS/MS		By MS/MS	By MS/MS	By MS/MS	By MS/MS	By MS/MS	1	1	2	2	1	1	2	2	2
VQKAQTKEQADF	TRGILTPRIKVGRDYVQKAQTKEQADFAIE	RDYVQKAQTKEQADFAIEALAKATYERMFR	12	0	1391.7	G3IH63;G3I729;G3GY44	G3IH63	401	412			no	no	2	6.9495e-06	140.45	By matching	By matching	By matching	By matching	By matching	By matching	By MS/MS	By MS/MS	By MS/MS	By MS/MS	By MS/MS	By MS/MS	By MS/MS	By MS/MS	By MS/MS	By MS/MS	By MS/MS	By MS/MS	By matching						1	1	1	1	1	1	1	1	1
CTGESGAGKTENTKKVIQY	AYRSMMQDREDQSILCTGESGAGKTENTKK	SGAGKTENTKKVIQYLAHVASSHKSKKDQG	19	0	2070.01	G3IH63;G3HFM7;G3I729;G3GY44	G3IH63	172	190			no	no	3	0.00097086	64.275	By matching	By matching	By matching	By matching	By matching	By matching	By MS/MS	By MS/MS	By MS/MS	By MS/MS	By MS/MS	By MS/MS	By MS/MS	By MS/MS	By MS/MS	By MS/MS	By MS/MS	By MS/MS		By matching	By matching		By matching	By matching	1	1	1	1	1	1	1	1	1
GNAKTVKNDNSSRF	LERQLLQANPILEAFGNAKTVKNDNSSRFG	FGNAKTVKNDNSSRFGKFIRINFDVNGYIV	14	0	1536.76	G3IH63;G3HFM7;G3I729;G3GY44	G3IH63	222	235			no	no	3	1.2508e-06	118.52	By matching	By matching				By matching						By MS/MS				By matching			By matching					By matching	1	1				1
QANPILEAF	HKSKKDQGELERQLLQANPILEAFGNAKTV	LERQLLQANPILEAFGNAKTVKNDNSSRFG	9	1	1001.52	G3IH63;G3HFM7;G3I729	G3IH63	213	221			yes	no	2	0.0094516	105.39			By matching	By matching	By matching		By MS/MS	By matching	By MS/MS	By MS/MS		By MS/MS	By MS/MS	By MS/MS	By MS/MS		By MS/MS	By matching	By matching		By matching						1	1	1		1	1	1
AHLEEERDL	YRIGQSKVFFRAGVLAHLEEERDLKITDVI	FRAGVLAHLEEERDLKITDVIIGFQACCRG	9	1	1110.53	G3IH63;G3HFM7;G3GY44	G3IH63	790	798			no	no	2	0.029926	83.265	By matching	By matching	By matching		By matching	By matching	By MS/MS	By MS/MS	By matching	By MS/MS	By MS/MS	By MS/MS		By matching			By MS/MS	By MS/MS			By matching	By matching			1	1	1		1	1	1	1	1
AEERDQAEAEAREKETKAL	FDQLLAEEKTISAKYAEERDQAEAEAREKE	DQAEAEAREKETKALSLARALEEAMEQKAE	19	0	2173.06	G3IH63	G3IH63	1378	1396			yes	no	3;4	2.9475e-05	78.661	By matching	By matching	By matching	By matching	By matching	By matching	By MS/MS	By MS/MS	By MS/MS	By MS/MS	By MS/MS	By MS/MS	By MS/MS	By MS/MS	By MS/MS	By MS/MS	By MS/MS	By matching	By matching	By matching	By matching	By matching	By matching	By matching	2	1	2	2	1	1	2	2	2
ARVEEEAAQKNM	KMQLAKKEEELQAALARVEEEAAQKNMALK	AALARVEEEAAQKNMALKKIRELEAQISEL	12	0	1374.66	G3IH63	G3IH63	1111	1122			yes	yes	2	0.0010308	98.943	By matching	By matching	By matching	By matching	By matching		By MS/MS	By MS/MS	By MS/MS	By MS/MS	By MS/MS	By MS/MS	By MS/MS	By MS/MS	By MS/MS	By matching	By MS/MS	By matching	By matching	By matching	By matching	By matching	By matching		1	1	1	1	1		1	1	1
DQLLAEEKTISAKY	QRQSVSNLEKKQKKFDQLLAEEKTISAKYA	FDQLLAEEKTISAKYAEERDQAEAEAREKE	14	2	1607.84	G3IH63	G3IH63	1364	1377			yes	yes	2	6.6703e-27	185.57			By matching	By matching	By matching	By matching	By MS/MS	By MS/MS	By MS/MS	By MS/MS	By MS/MS	By MS/MS	By MS/MS	By MS/MS	By MS/MS	By MS/MS	By MS/MS	By MS/MS					By matching				1	1	1	1	1	1	1
EILTPNSIPKGF	GFPNRVVFQEFRQRYEILTPNSIPKGFMDG	QRYEILTPNSIPKGFMDGKQACVLMIKALE	12	1	1314.72	G3IH63	G3IH63	743	754			yes	yes	2	0.0049553	81.95	By matching	By matching	By matching	By matching									By matching		By MS/MS	By matching	By matching								1	1	1	1
HNLKERYY	EDMAELTCLNEASVLHNLKERYYSGLIYTY	LNEASVLHNLKERYYSGLIYTYSGLFCVVI	8	2	1121.56	G3IH63	G3IH63	99	106			yes	yes	3	0.013907	77.058			By matching		By matching	By matching	By matching	By matching	By matching	By matching	By matching	By MS/MS	By matching	By matching	By matching	By matching	By MS/MS	By matching		By matching			By matching				1		1	1	1	1	1
INNPLAQADW	AQQAADKYLYVDKNFINNPLAQADWAAKKL	VDKNFINNPLAQADWAAKKLVWVPSDKNGF	10	1	1140.56	G3IH63	G3IH63	17	26			yes	yes	2	0.0060063	104.45		By matching	By matching	By matching	By matching		By MS/MS	By MS/MS	By MS/MS	By MS/MS	By MS/MS	By MS/MS	By MS/MS	By MS/MS	By matching	By matching	By MS/MS	By matching	By matching	By matching	By matching	By matching	By matching	By matching		1	1	1	1		1	2	1
LGINVTDF	ASMPDNTAAQKVSHLLGINVTDFTRGILTP	AQKVSHLLGINVTDFTRGILTPRIKVGRDY	8	1	877.455	G3IH63	G3IH63	378	385			yes	yes	1	0.016447	118.69			By matching	By matching		By matching	By matching	By MS/MS	By MS/MS	By matching	By matching	By MS/MS	By MS/MS	By MS/MS	By matching	By matching	By MS/MS	By matching		By matching			By matching				1	1		1	1	1	1
QLEKVTTEAKL	LEEQLEEEESARQKLQLEKVTTEAKLKKLE	RQKLQLEKVTTEAKLKKLEEDQIIMEDQNC	11	1	1258.71	G3IH63	G3IH63	984	994			yes	yes	2	0.0020054	130.41	By matching	By matching	By matching	By matching	By matching	By matching	By MS/MS	By matching	By MS/MS	By matching	By matching	By MS/MS	By matching	By matching	By matching	By matching	By matching	By matching	By matching	By matching	By matching	By matching	By matching	By matching	1	1	1	1	1	1	1	1	1
RIGQSKVF	CVLMIKALELDSNLYRIGQSKVFFRAGVLA	ELDSNLYRIGQSKVFFRAGVLAHLEEERDL	8	0	933.54	G3IH63	G3IH63	776	783			yes	yes	2	0.020727	97.068	By matching	By matching	By matching	By matching	By matching	By matching	By MS/MS	By MS/MS	By MS/MS	By MS/MS	By MS/MS	By MS/MS	By MS/MS	By MS/MS	By MS/MS	By MS/MS	By MS/MS	By MS/MS			By matching	By matching	By MS/MS	By matching	1	1	1	1	1	1	1	1	1
RSKREQEVSIL	ELEDTLDSTAAQQELRSKREQEVSILKKTL	QQELRSKREQEVSILKKTLEDEAKTHEAQI	11	0	1343.75	G3IH63	G3IH63	1183	1193			yes	yes	3	0.034296	42.743							By matching	By MS/MS	By MS/MS	By MS/MS	By MS/MS	By MS/MS	By MS/MS	By MS/MS	By matching	By matching	By MS/MS	By matching					By matching								1	1	2
DKSQIHDIVL	GTLDPVEKALRDAKLDKSQIHDIVLVGGST	RDAKLDKSQIHDIVLVGGSTRIPKIQKLLQ	10	0	1166.63	G3IGQ3	G3IGQ3	91	100			no	no	2	0.019833	69.812	By matching	By matching	By matching	By matching	By matching	By matching	By MS/MS	By MS/MS	By MS/MS	By MS/MS	By MS/MS	By matching	By MS/MS	By MS/MS	By MS/MS	By MS/MS	By MS/MS	By MS/MS	By matching	By matching	By matching	By matching	By matching	By matching	1	1	1	1	1	1	1	1	2
SGDKSENVQDLL	DEAVAYGAAVQAAILSGDKSENVQDLLLLD	AILSGDKSENVQDLLLLDVTPLSLGIETAG	12	1	1303.63	G3IGQ3	G3IGQ3	145	156			no	no	2	3.4843e-09	153.24	By MS/MS	By MS/MS	By MS/MS	By MS/MS	By MS/MS	By MS/MS	By MS/MS	By MS/MS	By MS/MS	By MS/MS	By MS/MS	By MS/MS	By MS/MS	By MS/MS	By MS/MS	By MS/MS	By MS/MS	By MS/MS	By MS/MS	By MS/MS	By MS/MS	By MS/MS	By MS/MS	By MS/MS	1	2	2	1	1	2	1	1	1
GKIEVIEIM	EDTEEHHLRDYFEQYGKIEVIEIMTDRGSG	DYFEQYGKIEVIEIMTDRGSGKKRGFAFVT	9	0	1030.57	G3IGL0;G3H8P4;G3IFA1	G3IGL0	129	137			yes	no	2	0.015385	86.953		By matching	By matching	By matching	By matching	By matching	By MS/MS	By MS/MS		By MS/MS	By MS/MS				By MS/MS	By matching	By MS/MS	By MS/MS		By matching	By matching	By matching	By matching			1	1	1	1	1	1	1
AFVTFDDHDSVDKIVIQKY	IEIMTDRGSGKKRGFAFVTFDDHDSVDKIV	FDDHDSVDKIVIQKYHTVNGHNCEVRKALS	19	2	2239.12	G3IGL0	G3IGL0	149	167			yes	yes	3	0.01285	44.045								By matching				By MS/MS	By MS/MS	By MS/MS	By matching		By matching															1
DDHDSVDKIVIQKY	DRGSGKKRGFAFVTFDDHDSVDKIVIQKYH	FDDHDSVDKIVIQKYHTVNGHNCEVRKALS	14	0	1673.83	G3IGL0	G3IGL0	154	167			yes	yes	3	1.6886e-09	144.47	By MS/MS	By MS/MS	By MS/MS		By MS/MS	By MS/MS	By MS/MS					By MS/MS	By MS/MS	By MS/MS	By MS/MS	By MS/MS		By MS/MS	By matching	By matching	By MS/MS	By matching	By MS/MS		1	1	1		1	1	1
GGSRGGGGYGGSGDGYNGF	DNFGRGGNFSGRGGFGGSRGGGGYGGSGDG	GGGGYGGSGDGYNGFGNDGGYGGGGPGYSG	19	2	1677.68	G3IGL0	G3IGL0	229	247			yes	yes	2	3.9151e-05	81.431	By matching	By matching	By matching	By matching	By matching		By MS/MS	By matching	By MS/MS	By matching	By MS/MS	By MS/MS	By matching	By matching	By MS/MS	By matching	By matching								1	1	1	1	1		1	1	1
HTVNGHNCEVRKAL	FDDHDSVDKIVIQKYHTVNGHNCEVRKALS	YHTVNGHNCEVRKALSKQEMASASSSQRGR	14	0	1633.81	G3IGL0	G3IGL0	168	181			yes	yes	3	8.1977e-05	88.552							By matching	By matching	By matching	By matching	By matching	By MS/MS	By matching	By matching	By matching		By matching	By matching													1	1	1
SFETTDESLRSHF	PKEPEQLRKLFIGGLSFETTDESLRSHFEQ	GLSFETTDESLRSHFEQWGTLTDCVVMRDP	13	2	1554.7	G3IGL0	G3IGL0	22	34			yes	yes	2	0.00041279	110.39								By MS/MS	By MS/MS	By MS/MS	By matching							By MS/MS			By matching											1	1
FEAIQKGTGARPY	QNKMSNYDTDLFVPYFEAIQKGTGARPYTG	PYFEAIQKGTGARPYTGKVGAEDADGIDMA	13	1	1436.74	G3IG23	G3IG23	267	279			yes	yes	2;3	6.855e-05	104.22			By matching		By matching	By matching	By MS/MS	By MS/MS	By MS/MS	By MS/MS	By MS/MS	By MS/MS	By MS/MS	By MS/MS	By MS/MS	By MS/MS	By MS/MS	By matching	By matching	By matching	By matching	By matching	By matching	By matching			1		1	1	1	2	2
TVDNEAGKITCL	KLFKTHSPQTSAMLFTVDNEAGKITCLCQV	MLFTVDNEAGKITCLCQVPQNAANRGLKAS	12	0	1319.64	G3IG23	G3IG23	891	902			yes	yes	2	0.0010665	110.14	By matching	By matching	By matching	By matching	By matching	By matching	By matching	By matching	By MS/MS		By matching	By MS/MS	By matching	By matching	By matching	By matching	By matching	By matching	By matching	By matching	By matching	By matching	By matching	By matching	1	1	1	1	1	1	1	1	1
VHSSATIPLDDPTLL	RERFINFFKKNEHTYVHSSATIPLDDPTLL	VHSSATIPLDDPTLLFANAGMNQFKPIFLN	15	2	1577.83	G3IG23	G3IG23	26	40			yes	yes	2	2.2298e-13	154.56	By matching		By matching	By matching	By matching	By matching	By MS/MS	By MS/MS	By MS/MS	By MS/MS	By MS/MS	By MS/MS		By matching	By matching	By matching	By MS/MS	By MS/MS	By matching	By matching	By matching	By matching	By matching	By matching	1		1	1	1	1	1	1	1
VLHIGTIY	KTEFTVKNTQVRGGYVLHIGTIYGNLKVGD	TQVRGGYVLHIGTIYGNLKVGDQVRLFIDE	8	1	914.523	G3IG23	G3IG23	573	580			yes	yes	2	0.026523	101.72	By matching								By MS/MS	By MS/MS	By MS/MS	By MS/MS							By matching	By matching	By matching	By matching	By matching		1								1
AKGRRAEDGSVIDY	ISDTSGDFRKLMVALAKGRRAEDGSVIDYE	LAKGRRAEDGSVIDYELIDQDARELYDAGV	14	0	1535.77	G3IG05	G3IG05	175	188			yes	yes	3	0.018315	43.761	By matching	By matching	By matching	By matching		By matching	By MS/MS	By MS/MS	By MS/MS	By MS/MS	By MS/MS	By MS/MS	By MS/MS	By matching	By matching	By matching	By MS/MS	By MS/MS	By matching	By MS/MS	By matching		By MS/MS		1	1	1	1		1	1	1	1
DAGVKRKGTDVPKWISIM	VIDYELIDQDARELYDAGVKRKGTDVPKWI	VKRKGTDVPKWISIMTERSVCHLQKGGCCA	18	1	2000.09	G3IG05	G3IG05	200	217			yes	yes	3	0.020809	44.998			By matching					By matching	By matching	By matching	By matching	By MS/MS	By matching	By matching			By matching										1					1	1
ELIDQDARELY	LAKGRRAEDGSVIDYELIDQDARELYDAGV	VIDYELIDQDARELYDAGVKRKGTDVPKWI	11	2	1363.66	G3IG05	G3IG05	189	199			yes	yes	2	3.5552e-12	166.07		By matching	By MS/MS	By MS/MS	By MS/MS	By MS/MS	By MS/MS	By MS/MS	By MS/MS	By MS/MS	By matching	By MS/MS	By MS/MS	By MS/MS	By MS/MS	By MS/MS	By MS/MS	By MS/MS		By MS/MS		By MS/MS	By MS/MS	By MS/MS		1	1	1	1	1	1	1	1
GLLKTPAQY	ALKSALSGHLESVILGLLKTPAQYDASELK	LESVILGLLKTPAQYDASELKASMKGLGTD	9	2	989.555	G3IG05	G3IG05	101	109			yes	yes	2	7.3547e-11	170.66	By MS/MS	By matching	By MS/MS	By MS/MS	By matching	By matching	By MS/MS	By MS/MS	By MS/MS	By MS/MS	By MS/MS	By MS/MS	By MS/MS	By MS/MS	By MS/MS	By MS/MS	By MS/MS	By MS/MS	By MS/MS	By MS/MS	By MS/MS		By MS/MS	By matching	1	1	1	1	1	1	1	1	1
KSALSGHLESVIL	FAYQRRTKKELPSALKSALSGHLESVILGL	ALKSALSGHLESVILGLLKTPAQYDASELK	13	2	1352.77	G3IG05	G3IG05	88	100			yes	yes	2;3	0.0017718	72.29		By matching			By matching		By matching	By MS/MS	By MS/MS	By MS/MS	By MS/MS	By MS/MS	By MS/MS	By MS/MS	By MS/MS	By matching	By MS/MS	By matching						By matching		1			1		2	2	1
KTDLEKDIISDTSGDF	NQELQEINRVYKEMYKTDLEKDIISDTSGD	TDLEKDIISDTSGDFRKLMVALAKGRRAED	16	1	1782.85	G3IG05	G3IG05	152	167			yes	yes	2	3.9418e-18	211.77	By matching	By matching	By MS/MS	By matching		By matching						By MS/MS		By MS/MS	By MS/MS	By MS/MS		By MS/MS		By matching			By matching		1	1	1	1		1
SGHLESVIL	RRTKKELPSALKSALSGHLESVILGLLKTP	ALKSALSGHLESVILGLLKTPAQYDASELK	9	1	953.518	G3IG05	G3IG05	92	100			yes	yes	2	0.028625	83.801	By matching	By matching	By matching	By matching		By matching	By matching	By matching		By matching		By matching	By matching	By matching	By matching	By matching	By matching	By matching			By MS/MS		By MS/MS		1	1	1	1		1	1	1
SLEGDHSTPPSAY	______________________________	KLSLEGDHSTPPSAYGSVKPYTNFDAERDA	13	1	1359.59	G3IG05	G3IG05	12	24			yes	yes	2	0.00056048	107.47	By matching	By matching	By MS/MS	By matching	By matching	By matching	By MS/MS	By MS/MS	By MS/MS	By MS/MS		By MS/MS	By MS/MS	By MS/MS	By MS/MS	By MS/MS	By MS/MS	By MS/MS					By MS/MS		1	1	1	1	1	1	1	1	1
TNFDAERDAL	DHSTPPSAYGSVKPYTNFDAERDALNIETA	SVKPYTNFDAERDALNIETAVKTKGVDEVT	10	1	1150.53	G3IG05	G3IG05	31	40			yes	yes	2	1.7483e-05	111.82	By MS/MS	By matching			By matching		By MS/MS	By MS/MS	By MS/MS	By MS/MS	By MS/MS	By MS/MS	By MS/MS	By MS/MS	By MS/MS	By MS/MS	By MS/MS								1	1			1		1	1	1
TNRSNAQRQDIAF	VKTKGVDEVTIVNILTNRSNAQRQDIAFAY	ILTNRSNAQRQDIAFAYQRRTKKELPSALK	13	0	1519.75	G3IG05	G3IG05	61	73			yes	yes	2;3	0.00034649	97.456	By MS/MS	By matching	By matching	By matching	By matching		By matching	By MS/MS	By MS/MS	By MS/MS	By MS/MS	By matching	By MS/MS	By MS/MS	By matching	By matching	By MS/MS	By matching		By MS/MS			By MS/MS		1	1	1	1	1		2	2	2
ADGSIRTSEL	NAGEESVMNLDKLRFADGSIRTSELRLSMQ	DKLRFADGSIRTSELRLSMQKSMQNHAAVF	10	0	1047.52	G3IFX1	G3IFX1	491	500			yes	yes	2	0.00025419	143.03							By MS/MS	By MS/MS	By matching	By MS/MS	By matching	By MS/MS	By MS/MS	By MS/MS	By MS/MS		By MS/MS														1	1	1
AGVDVTKEPIPVLPTVHY	LATRLPGISETAMIFAGVDVTKEPIPVLPT	DVTKEPIPVLPTVHYNMGGIPTNYKGQVLK	18	1	1934.05	G3IFX1	G3IFX1	380	397			yes	yes	2;3	8.5289e-23	170.18				By MS/MS	By MS/MS		By MS/MS	By MS/MS	By MS/MS	By MS/MS	By MS/MS	By MS/MS	By MS/MS	By MS/MS	By MS/MS	By MS/MS	By MS/MS	By MS/MS	By matching	By matching	By matching	By matching	By MS/MS	By matching				2	1		2	2	2
ASRDVVSRSM	GERFMERYAPVAKDLASRDVVSRSMTLEIR	VAKDLASRDVVSRSMTLEIREGRGCGPEKD	10	0	1106.55	G3IFX1	G3IFX1	327	336			yes	yes	2;3	0.01338	82.749	By matching	By matching	By matching	By matching	By matching	By matching	By MS/MS	By MS/MS	By MS/MS	By MS/MS	By MS/MS	By MS/MS	By MS/MS	By MS/MS	By MS/MS	By MS/MS	By MS/MS	By MS/MS							1	2	1	2	2	2	2	2	2
DTVKGSDWLGDQDAIHY	ALGNMEEDNWRWHFYDTVKGSDWLGDQDAI	VKGSDWLGDQDAIHYMTEQAPASVVELENY	17	2	1918.87	G3IFX1	G3IFX1	114	130			yes	yes	2;3	2.3082e-18	155.66	By matching	By matching	By MS/MS	By matching	By matching	By matching	By matching		By MS/MS	By matching	By MS/MS	By MS/MS	By MS/MS	By MS/MS	By MS/MS	By MS/MS						By matching			2	2	1	1	1	1	1		1
GAGCLITEGCRGEGGIL	CQDLEFVQFHPTGIYGAGCLITEGCRGEGG	GCLITEGCRGEGGILINSQGERFMERYAPV	17	1	1718.81	G3IFX1	G3IFX1	291	307			yes	yes	2	0.0018324	65.395	By matching	By matching	By matching	By matching	By matching	By matching	By matching	By matching	By matching	By matching	By matching	By matching	By matching	By matching	By matching	By matching	By MS/MS	By matching							1	1	1	1	1	1	1	1	1
INSQGERF	GCLITEGCRGEGGILINSQGERFMERYAPV	RGEGGILINSQGERFMERYAPVAKDLASRD	8	0	949.462	G3IFX1	G3IFX1	308	315			yes	yes	2	0.0034627	129.68	By matching	By matching	By matching	By matching	By MS/MS	By MS/MS	By MS/MS	By MS/MS		By MS/MS	By MS/MS	By MS/MS		By MS/MS	By MS/MS	By MS/MS	By MS/MS	By MS/MS					By matching	By matching	1	1	1	1	1	1	1	1
KHVNGQDQVVPGLY	YNMGGIPTNYKGQVLKHVNGQDQVVPGLYA	LKHVNGQDQVVPGLYACGEAACASVHGANR	14	1	1552.8	G3IFX1	G3IFX1	412	425			yes	yes	2;3	2.3987e-06	132.01	By MS/MS	By matching	By MS/MS	By MS/MS	By matching	By MS/MS	By MS/MS	By MS/MS	By MS/MS	By MS/MS	By MS/MS	By MS/MS	By MS/MS	By MS/MS	By MS/MS	By MS/MS	By MS/MS	By MS/MS	By matching	By matching		By matching		By matching	1	1	2	2	1	1	2	2	2
MTEQAPASVVELENY	VKGSDWLGDQDAIHYMTEQAPASVVELENY	MTEQAPASVVELENYGMPFSRTEDGKIYQR	15	2	1679.77	G3IFX1	G3IFX1	131	145			yes	yes	2	4.738e-06	104.79	By matching	By matching	By matching	By matching	By matching	By matching	By MS/MS	By matching	By MS/MS	By MS/MS	By MS/MS	By MS/MS	By MS/MS	By matching	By matching	By MS/MS	By MS/MS	By matching							1	1	1	1	1	1	1	1	1
RFADGSIRTSEL	KANAGEESVMNLDKLRFADGSIRTSELRLS	DKLRFADGSIRTSELRLSMQKSMQNHAAVF	12	1	1350.69	G3IFX1	G3IFX1	489	500			yes	yes	3	0.01541	65.179	By matching						By matching	By MS/MS	By MS/MS	By matching	By matching	By MS/MS	By matching	By matching				By MS/MS							1						1	1	1
RVGSVLQEGCEKISQLY	RLSMQKSMQNHAAVFRVGSVLQEGCEKISQ	GSVLQEGCEKISQLYGELKHLKTFDRGMVW	17	2	1965	G3IFX1	G3IFX1	516	532			yes	yes	3	0.00027139	68.257								By MS/MS	By matching	By MS/MS	By matching	By matching	By matching	By matching			By matching	By matching														1	1
SYVDNNTGKVTL	QQKRPFEEHWRKHTLSYVDNNTGKVTLEYR	HTLSYVDNNTGKVTLEYRPVIDKTLNETDC	12	1	1309.65	G3IFX1	G3IFX1	617	628			yes	yes	2	0.0014655	111.06				By matching			By MS/MS	By MS/MS	By matching	By MS/MS	By MS/MS		By MS/MS	By matching	By MS/MS		By MS/MS											1			1	1	1
VDNNTGKVTL	KRPFEEHWRKHTLSYVDNNTGKVTLEYRPV	HTLSYVDNNTGKVTLEYRPVIDKTLNETDC	10	0	1059.56	G3IFX1	G3IFX1	619	628			yes	yes	2	0.019153	78.516									By MS/MS								By MS/MS																1
IFETKLISTL	LETLLRFLNWIPLGYIFETKLISTLIYKFL	IPLGYIFETKLISTLIYKFLNVPMFRNVSL	10	2	1163.68	G3IFV3	G3IFV3	151	160			yes	yes	2	0.0078718	95.358	By matching	By matching	By matching	By matching	By matching	By matching	By MS/MS	By MS/MS	By MS/MS	By MS/MS	By MS/MS	By MS/MS	By MS/MS	By MS/MS	By MS/MS	By matching	By MS/MS	By matching		By matching	By matching	By matching	By matching	By matching	1	1	1	1	1	1	1	1	1
IVGQYPRFL	RGKDNKAIIASNIMYIVGQYPRFLRAHWKF	ASNIMYIVGQYPRFLRAHWKFLKTVVNKLF	9	2	1091.61	G3IFV3	G3IFV3	404	412			yes	yes	2	2.4925e-05	111.28		By matching	By matching	By matching			By MS/MS	By MS/MS	By MS/MS	By MS/MS	By MS/MS	By MS/MS	By MS/MS			By MS/MS	By MS/MS	By MS/MS								1	1	1			1	1	1
KLVLDSIIW	SHCFPAFLAIPPAQFKLVLDSIIWAFKHTM	IPPAQFKLVLDSIIWAFKHTMRNVADTGLT	9	2	1085.65	G3IFV3	G3IFV3	619	627			yes	yes	2	0.012456	98.299	By matching							By MS/MS	By MS/MS	By MS/MS	By MS/MS		By MS/MS			By matching	By MS/MS	By matching	By matching	By matching					1							1	1
KNMRETLVY	VVREFMKDTDSINLYKNMRETLVYLTHLDY	DSINLYKNMRETLVYLTHLDYVDTEIIMTK	9	2	1152.6	G3IFV3	G3IFV3	312	320			yes	yes	2	0.013905	95.909			By matching	By matching		By matching	By MS/MS	By MS/MS	By MS/MS	By matching		By MS/MS	By MS/MS	By MS/MS	By MS/MS	By MS/MS	By MS/MS	By matching	By matching	By matching	By matching	By matching	By matching				1	1		1	1	1	1
LEERETAL	VQIKEFAGEDTSDLFLEERETALRQAQEEK	EDTSDLFLEERETALRQAQEEKHKLQMSVP	8	1	959.492	G3IFV3	G3IFV3	737	744			yes	yes	2	0.011638	107.66	By matching	By matching	By matching	By matching	By matching	By matching	By MS/MS	By MS/MS	By MS/MS	By MS/MS	By MS/MS	By MS/MS	By MS/MS	By MS/MS	By MS/MS	By MS/MS	By MS/MS					By matching		By matching	1	1	1	1	1	1	1	1	1
MKDTDSINLY	VLVVENDQGEVVREFMKDTDSINLYKNMRE	VVREFMKDTDSINLYKNMRETLVYLTHLDY	10	2	1198.55	G3IFV3	G3IFV3	302	311			yes	yes	2	0.032811	74.464	By matching	By matching	By matching	By matching		By matching	By MS/MS	By MS/MS	By MS/MS	By MS/MS	By MS/MS	By MS/MS	By MS/MS	By MS/MS	By MS/MS	By MS/MS	By MS/MS	By matching							1	1	1	1		1	1	1	1
NHLAAELY	EVEETEIFKICLEYWNHLAAELYRESPFST	KICLEYWNHLAAELYRESPFSTSASPLLSG	8	2	929.461	G3IFV3	G3IFV3	231	238			yes	yes	2	0.035061	88.643							By MS/MS				By matching				By matching			By matching													1
NLVEEGKISTPL	DTGLTMHASILAYMFNLVEEGKISTPLNPG	YMFNLVEEGKISTPLNPGNPVNNQVFIQEY	12	1	1298.71	G3IFV3	G3IFV3	653	664			yes	yes	2	0.0015732	107.21							By MS/MS	By MS/MS	By MS/MS	By MS/MS	By MS/MS	By matching	By matching	By matching	By matching		By MS/MS	By matching		By matching											1	1	1
VVENDQGEVVREF	RLLMVSRMAKPEEVLVVENDQGEVVREFMK	VLVVENDQGEVVREFMKDTDSINLYKNMRE	13	0	1518.73	G3IFV3	G3IFV3	289	301			yes	yes	2	0.00016804	118.4	By matching	By matching	By matching	By matching	By matching	By matching	By matching	By MS/MS	By matching	By MS/MS	By matching	By matching	By matching	By matching	By matching	By matching	By matching	By MS/MS	By matching	By matching	By matching	By MS/MS	By MS/MS	By matching	1	1	1	1	1	1	1	1	1
MLRIVEPY	______________________________	______________________________	8	2	1019.55	G3IFR0;G3ICQ8	G3IFR0	1	8			yes	no	2	0.019043	107.55	By matching	By MS/MS	By MS/MS	By MS/MS	By MS/MS	By MS/MS		By MS/MS	By MS/MS	By MS/MS	By MS/MS	By MS/MS	By matching	By MS/MS	By matching		By MS/MS	By MS/MS	By matching			By MS/MS	By MS/MS		1	1	1	1	1	1		1	1
AIGLINEALDEGDAQKTL	DHVNLVVHEEHERILAIGLINEALDEGDAQ	LINEALDEGDAQKTLQALQIPAAKLEGVLA	18	2	1869.97	G3IF62	G3IF62	541	558			yes	yes	2	3.9762e-24	185.59							By matching	By matching	By MS/MS		By MS/MS	By MS/MS	By MS/MS	By MS/MS			By MS/MS	By matching	By matching	By matching	By matching										1	1	1
AINEAIDSGDVGRTL	NKDTQEAQRFAVGIFAINEAIDSGDVGRTL	AINEAIDSGDVGRTLSALRSPDVGLYGVIP	15	0	1529.77	G3IF62	G3IF62	629	643			yes	yes	2	1.7118e-19	167.44	By matching	By matching		By matching	By matching		By MS/MS		By MS/MS	By MS/MS	By MS/MS	By MS/MS	By MS/MS	By MS/MS	By MS/MS	By MS/MS	By MS/MS	By matching	By matching	By matching	By MS/MS	By matching	By matching	By matching	1	1		1	1		1		1
INRALESGDMNTVW	PELTVAVEMLSSVALINRALESGDMNTVWK	LINRALESGDMNTVWKQLSSTVTGLTNIEE	14	2	1604.76	G3IF62	G3IF62	463	476			yes	yes	2	0.0005766	87.298	By matching	By matching			By matching	By matching	By matching	By matching	By MS/MS	By matching	By matching	By MS/MS	By matching	By matching	By matching			By matching							1	1			1	1	1	1	1
LANEGLITKL	SISGVTAAYNREQLWLANEGLITKLQACCR	REQLWLANEGLITKLQACCRGYLVRQEFRS	10	2	1070.63	G3IF62	G3IF62	743	752			yes	yes	2	0.0035543	110.88	By matching	By matching	By matching	By matching	By matching	By matching	By matching	By MS/MS	By MS/MS	By MS/MS	By MS/MS	By MS/MS	By MS/MS	By MS/MS	By MS/MS	By matching	By matching	By matching	By matching	By matching	By matching	By matching	By matching		1	1	1	1	1	1	1	1	1
ALTSQDIAEVTQTLL	LNEDQQDELIRSIELALTSQDIAEVTQTLL	ALTSQDIAEVTQTLLNLAEFMEHSDKGPLP	15	2	1601.85	G3IEE8	G3IEE8	1315	1329			yes	yes	2	5.9535e-06	103.26	By matching						By matching	By MS/MS	By MS/MS	By MS/MS	By MS/MS	By MS/MS	By MS/MS		By MS/MS		By MS/MS						By matching		1						1	1	1
EFQKGATPAIL	AKCRAYAKALHYKELEFQKGATPAILESLI	YKELEFQKGATPAILESLISINNKLQQPEA	11	1	1173.64	G3IEE8	G3IEE8	1374	1384			yes	yes	2	0.018838	77.282	By matching	By matching	By matching	By matching	By matching	By matching	By MS/MS	By MS/MS	By matching	By MS/MS	By matching	By MS/MS	By matching		By matching	By matching	By matching	By matching	By matching						1	1	1	1	1	1	1	1	1
ELVSSSDANERKGGIL	EESTRFYDQLNHHIFELVSSSDANERKGGI	LVSSSDANERKGGILAIASLIGVEGGNSTR	16	1	1673.86	G3IEE8	G3IEE8	73	88			yes	yes	3	0.010384	51.888		By matching		By matching	By matching	By matching	By MS/MS			By MS/MS	By matching			By MS/MS	By MS/MS	By MS/MS			By matching			By matching				1		1	1	1	1
SELNEDQQDELIRSIEL	PMARDLFNAAFVSCWSELNEDQQDELIRSI	LNEDQQDELIRSIELALTSQDIAEVTQTLL	17	2	2029.98	G3IEE8	G3IEE8	1298	1314			yes	yes	2	8.653e-25	186.17	By matching		By matching	By matching	By matching		By MS/MS	By MS/MS	By MS/MS	By MS/MS	By MS/MS	By MS/MS	By MS/MS	By MS/MS		By matching	By MS/MS						By matching		1		1	1	1		1	1	1
SPALTAVLY	QDIKELLEPMLAVGLSPALTAVLYDLSRQI	MLAVGLSPALTAVLYDLSRQIPQLKKDIQD	9	2	933.517	G3IEE8	G3IEE8	534	542			yes	yes	1	0.018692	84.244							By matching	By matching	By matching	By MS/MS	By matching	By matching	By matching	By matching	By matching	By matching	By matching	By matching	By matching	By matching			By matching								1	1	1
TLVNDETQAKM	LGEWGQLHQQCCEKWTLVNDETQAKMARMA	CEKWTLVNDETQAKMARMAAAAAWGLGQWD	11	1	1248.6	G3IEE8	G3IEE8	1473	1483			yes	yes	2	0.0035776	102.61	By matching						By MS/MS	By MS/MS	By MS/MS	By MS/MS	By MS/MS	By MS/MS	By MS/MS	By MS/MS	By MS/MS	By MS/MS	By MS/MS	By MS/MS			By matching				1						1	1	1
TRHNGTGGRSIY	FHRIIPGFMCQGGDFTRHNGTGGRSIYGEK	GDFTRHNGTGGRSIYGEKFEDENFILKHTG	12	0	1317.65	G3IED5;G3I1A7;G3HA87;G3HH47	G3IED5	305	316			no	no	3	0.012101	54.343	By matching			By matching		By matching	By matching	By matching	By matching	By matching		By MS/MS	By matching	By matching	By matching		By matching	By matching					By matching	By matching	1			1		1	1	1	1
AFSDIQTGRVL	ATGDYLLSSSDDQYWAFSDIQTGRVLTKVT	DQYWAFSDIQTGRVLTKVTDETSGCSLTCA	11	1	1205.64	G3IE04	G3IE04	314	324			yes	yes	2	1.1242e-05	110.87										By MS/MS	By MS/MS	By MS/MS		By MS/MS			By MS/MS	By MS/MS
DKSTEQILATL	NKILTGGADKNVVVFDKSTEQILATLKGHT	VVVFDKSTEQILATLKGHTKKVTSVVFHPS	11	1	1217.65	G3IE04	G3IE04	257	267			yes	yes	2	0.0041924	95.502				By matching			By MS/MS	By MS/MS	By MS/MS	By MS/MS		By MS/MS	By MS/MS	By MS/MS	By MS/MS	By MS/MS	By MS/MS	By matching										1			1	1	1
IASTGMDRSL	SGLTTGVAFGHHAKFIASTGMDRSLKFYSL	HHAKFIASTGMDRSLKFYSL__________	10	1	1049.52	G3IE04	G3IE04	473	482			yes	yes	2	0.039724	73.985					By matching		By matching	By matching	By matching	By matching	By matching	By MS/MS	By MS/MS		By MS/MS	By matching	By matching	By matching											1		1	1	1
ASSKDAIKKKL	FWAPESAPLKSKMIYASSKDAIKKKLTGIK	KMIYASSKDAIKKKLTGIKHELQANCYEEV	11	0	1187.72	G3IDM2	G3IDM2	118	128			yes	yes	3	0.0039327	73.632								By matching	By matching	By matching		By MS/MS	By matching						By matching		By matching			By matching								1	1
EEVKDRCTL	KKLTGIKHELQANCYEEVKDRCTLAEKLGG	LQANCYEEVKDRCTLAEKLGGSAVISLEGK	9	0	1148.55	G3IDM2	G3IDM2	141	149			yes	yes	2	0.018498	84.498						By matching	By MS/MS	By MS/MS	By MS/MS	By MS/MS		By MS/MS	By MS/MS	By MS/MS	By MS/MS		By MS/MS	By MS/MS												1	1	1	1
ETKESKKEDLVF	LPDKDCRYALYDATYETKESKKEDLVFIFW	ATYETKESKKEDLVFIFWAPESAPLKSKMI	12	1	1451.75	G3IDM2	G3IDM2	90	101			yes	yes	2	0.0067785	78.655	By matching	By matching	By matching	By matching	By matching	By matching	By matching	By matching	By matching	By matching			By MS/MS		By matching	By matching	By matching	By MS/MS	By matching	By matching	By matching	By matching	By MS/MS	By matching	1	1	1	1	1	1	1	1	1
TGIKHELQANCY	KMIYASSKDAIKKKLTGIKHELQANCYEEV	KKLTGIKHELQANCYEEVKDRCTLAEKLGG	12	1	1432.68	G3IDM2	G3IDM2	129	140			yes	yes	2	0.016453	72.928			By matching					By MS/MS	By MS/MS	By MS/MS	By MS/MS			By MS/MS			By MS/MS	By MS/MS									1					1	1
QHGKVEIIANDQGNRTTPSY	VGIDLGTTYSCVGVFQHGKVEIIANDQGNR	EIIANDQGNRTTPSYVAFTDTERLIGDAAK	20	0	2227.1	G3IDL7;G3IGQ2;G3H4Z8;G3HZE7;G3HZE6;G3HZE5	G3IDL7	22	41			no	no	3	0.0069759	46.131							By matching	By MS/MS	By MS/MS	By MS/MS	By matching	By MS/MS	By MS/MS	By matching					By matching		By matching		By matching								1	1	1
RIINEPTAAAIAY	QATKDAGTIAGLNVMRIINEPTAAAIAYGL	VMRIINEPTAAAIAYGLDKREGEKNILVFD	13	0	1401.76	G3IDL7;G3H4Z8;G3HZE7;G3HZE6;G3HZE5;G3I8R9	G3I8R9	197	209			no	no	2	0.0003522	100.48	By MS/MS	By MS/MS	By MS/MS	By MS/MS	By MS/MS	By MS/MS	By MS/MS	By MS/MS	By MS/MS	By MS/MS	By MS/MS	By MS/MS	By MS/MS	By MS/MS	By MS/MS	By MS/MS	By MS/MS	By MS/MS	By MS/MS	By MS/MS	By MS/MS	By MS/MS	By MS/MS	By MS/MS	1	1	1	1	1	1	1	1	1
GLDKKVGAERNVL	VLRIINEPTAAAIAYGLDKKVGAERNVLIF	AYGLDKKVGAERNVLIFDLGGGTFDVSIFT	13	1	1397.8	G3IDL7	G3IDL7	176	188			yes	yes	2;3	1.4706e-06	145.55	By MS/MS	By MS/MS	By MS/MS	By MS/MS	By MS/MS	By MS/MS	By MS/MS	By MS/MS	By MS/MS	By MS/MS		By MS/MS	By MS/MS	By MS/MS	By MS/MS	By MS/MS	By MS/MS	By MS/MS	By matching	By MS/MS	By matching	By MS/MS	By MS/MS	By MS/MS	2	1	2	1	2	2	2	2	2
IGRRFDDAVVQSDM	VAMNPTNTVFDAKRLIGRRFDDAVVQSDMK	LIGRRFDDAVVQSDMKHWPFMVVNDAGRPK	14	1	1607.77	G3IDL7	G3IDL7	74	87			yes	yes	2;3	0.00042368	76.262							By matching	By MS/MS	By MS/MS	By MS/MS	By MS/MS	By MS/MS	By MS/MS	By MS/MS	By MS/MS	By matching	By MS/MS	By matching				By matching									2	2	2
LGKTVTNAVVTVPAY	KSFYPEEMKEIAEAYLGKTVTNAVVTVPAY	LGKTVTNAVVTVPAYFNDSQRQATKDAGTI	15	1	1531.86	G3IDL7	G3IDL7	127	141			yes	yes	2	0.00030618	79.659									By MS/MS																								1
LGKTVTNAVVTVPAYF	KSFYPEEMKEIAEAYLGKTVTNAVVTVPAY	GKTVTNAVVTVPAYFNDSQRQATKDAGTIA	16	2	1678.93	G3IDL7	G3IDL7	127	142			yes	yes	2	4.6255e-21	134.57	By MS/MS	By matching	By MS/MS			By matching	By MS/MS	By MS/MS	By matching	By MS/MS	By MS/MS	By MS/MS	By MS/MS	By MS/MS	By MS/MS	By MS/MS	By MS/MS	By MS/MS	By matching	By matching	By MS/MS		By MS/MS	By MS/MS	1	1	1			1	2	1	1
MVVNDAGRPKVQVEY	FDDAVVQSDMKHWPFMVVNDAGRPKVQVEY	MVVNDAGRPKVQVEYKGEAKSFYPEEMKEI	15	1	1703.87	G3IDL7	G3IDL7	93	107			yes	yes	2;3	0.0017777	71.085	By matching	By matching	By matching	By matching	By matching	By matching	By MS/MS	By MS/MS	By MS/MS	By MS/MS	By MS/MS	By MS/MS	By MS/MS	By MS/MS	By MS/MS	By matching	By MS/MS			By matching	By matching				2	2	2	2	2	2	2	2	2
NDSQRQATKDAGTIAGL	GKTVTNAVVTVPAYFNDSQRQATKDAGTIA	SQRQATKDAGTIAGLNVLRIINEPTAAAIA	17	0	1744.87	G3IDL7	G3IDL7	143	159			yes	yes	2;3	1.3164e-05	79.346	By matching	By matching	By MS/MS		By matching	By matching	By MS/MS	By MS/MS	By MS/MS	By MS/MS	By MS/MS	By MS/MS	By MS/MS	By MS/MS	By MS/MS	By MS/MS	By MS/MS	By MS/MS	By matching						1	1	1		1	1	2	2	2
NDSQRQATKDAGTIAGLNVL	GKTVTNAVVTVPAYFNDSQRQATKDAGTIA	QATKDAGTIAGLNVLRIINEPTAAAIAYGL	20	1	2071.07	G3IDL7	G3IDL7	143	162			yes	yes	2	6.264e-08	103.21	By matching	By matching	By matching	By matching	By matching		By MS/MS			By MS/MS	By MS/MS	By MS/MS		By MS/MS	By MS/MS	By MS/MS	By MS/MS	By matching		By matching		By matching		By matching	1	1	1	1	1		1
KAEDEKQRDKVSSKNSLESY	SKEDIERMVQEAEKYKAEDEKQRDKVSSKN	KQRDKVSSKNSLESYAFNMKATIEDEKLQG	20	1	2340.16	G3IDC2;G3ILE5	G3IDC2	117	136			yes	no	3;4	0.0054715	47.223	By matching		By matching	By matching			By matching	By MS/MS	By MS/MS	By MS/MS	By MS/MS	By MS/MS	By MS/MS	By MS/MS	By matching	By matching	By MS/MS	By matching					By matching	By matching	2		2	2			2	2	2
RCPEAIFQPSFL	ELPDGQVITIGNERFRCPEAIFQPSFLGIE	ERFRCPEAIFQPSFLGIESSGIHETTFNSI	12	2	1463.72	G3ID82;G3ID81	G3ID82	257	268			yes	no	2	0.0013842	101.65	By matching	By matching	By MS/MS	By MS/MS	By MS/MS	By matching	By MS/MS	By MS/MS					By MS/MS	By MS/MS	By MS/MS	By MS/MS	By MS/MS	By MS/MS		By MS/MS		By matching	By matching	By matching	1	1	1	1	1	1	1	1
GVIILDEAHERTL	MLLREAMNDPLLERYGVIILDEAHERTLAT	RYGVIILDEAHERTLATDILMGVLKEVVRQ	13	1	1464.79	G3ID08	G3ID08	188	200			yes	yes	2;3	0.0021906	84.658			By matching		By matching	By matching	By matching	By MS/MS	By MS/MS	By MS/MS	By matching	By MS/MS	By matching	By MS/MS	By matching	By matching	By matching	By matching					By matching				1		1	1	2	2	2
SADNVRQQL	VQWCYDNFINYRSLMSADNVRQQLSRIMDR	NYRSLMSADNVRQQLSRIMDRFNLPRRSTD	9	0	1029.52	G3ID08	G3ID08	589	597			yes	yes	2	0.0010559	137.18	By matching		By matching	By matching	By matching	By matching	By MS/MS	By MS/MS	By MS/MS	By MS/MS	By MS/MS	By MS/MS	By MS/MS	By MS/MS	By MS/MS	By MS/MS	By MS/MS	By MS/MS	By matching	By matching	By matching	By matching	By matching		1		1	1	1	1	1	1	1
TNLPHTPRYY	GHAGHTSLPQCINPFTNLPHTPRYYDILKK	CINPFTNLPHTPRYYDILKKRLQLPVWEYK	10	2	1260.63	G3ID08	G3ID08	52	61			yes	yes	2	0.025536	77.732		By matching	By matching		By matching								By MS/MS				By MS/MS	By matching	By matching		By matching	By matching				1	1		1
FRIKDIRIM	KDVDDGLKIAMGIPLFRIKDIRIMYGVSPW	AMGIPLFRIKDIRIMYGVSPWGDAPIDFEN	9	1	1190.7	G3IC10	G3IC10	45	53			yes	yes	3	0.00051017	116.05								By MS/MS	By matching	By MS/MS	By MS/MS	By MS/MS	By matching	By matching			By MS/MS															1	1
FRIKDIRIMY	KDVDDGLKIAMGIPLFRIKDIRIMYGVSPW	MGIPLFRIKDIRIMYGVSPWGDAPIDFENS	10	2	1353.76	G3IC10	G3IC10	45	54			yes	yes	2;3	0.0011061	105.98			By matching	By matching		By matching	By matching	By MS/MS	By matching	By MS/MS	By MS/MS	By MS/MS	By matching	By matching			By matching	By MS/MS									2	1		2	1	3	2
IAEKVQAERPDTM	SFQLNRIDTGWLDRLIAEKVQAERPDTMLG	RLIAEKVQAERPDTMLGVVCGALHVADVSL	13	0	1486.74	G3IC10	G3IC10	191	203			yes	yes	2;3	5.171e-10	154.66	By matching	By matching	By matching	By matching	By matching	By matching	By MS/MS	By MS/MS	By MS/MS	By MS/MS	By MS/MS	By MS/MS	By MS/MS	By MS/MS	By MS/MS	By matching	By MS/MS	By MS/MS		By matching		By matching	By matching		2	2	3	2	2	2	2	3	2
LDRLIAEKVQAERPDTM	LETESFQLNRIDTGWLDRLIAEKVQAERPD	RLIAEKVQAERPDTMLGVVCGALHVADVSL	17	2	1984.04	G3IC10	G3IC10	187	203			yes	yes	3;4	1.0583e-08	103.01		By matching	By matching	By matching	By matching	By matching	By MS/MS	By MS/MS	By MS/MS	By MS/MS	By MS/MS	By MS/MS	By MS/MS	By MS/MS	By matching	By matching	By MS/MS	By MS/MS		By matching		By matching				2	2	1	1	1	1	2	2
NRIDTGWLDRL	VEYLIKLLETESFQLNRIDTGWLDRLIAEK	SFQLNRIDTGWLDRLIAEKVQAERPDTMLG	11	2	1357.71	G3IC10	G3IC10	180	190			yes	yes	3	0.03681	52.555								By matching	By matching	By MS/MS	By matching																					1	1
NVPQDLYEKGY	LRVDWQENDFSKRILNVPQDLYEKGYVKDV	KRILNVPQDLYEKGYVKDVDDGLKIAMGIP	11	2	1324.63	G3IC10	G3IC10	18	28			yes	yes	2	0.0017784	116.05	By MS/MS	By MS/MS	By MS/MS	By MS/MS	By MS/MS	By MS/MS	By MS/MS	By MS/MS	By MS/MS	By MS/MS	By MS/MS	By MS/MS	By MS/MS	By MS/MS	By MS/MS	By MS/MS	By MS/MS	By MS/MS	By MS/MS	By MS/MS	By MS/MS	By MS/MS	By MS/MS	By matching	1	1	1	2	1	2	1	1	1
RIKDIRIMY	DVDDGLKIAMGIPLFRIKDIRIMYGVSPWG	MGIPLFRIKDIRIMYGVSPWGDAPIDFENS	9	1	1206.69	G3IC10	G3IC10	46	54			yes	yes	3	0.0020104	97.565		By matching	By matching	By MS/MS	By matching	By matching	By matching	By MS/MS	By MS/MS	By MS/MS	By MS/MS	By MS/MS	By MS/MS	By MS/MS	By matching	By matching	By MS/MS	By MS/MS		By matching			By matching			1	1	2	1	1	2	2	2
RVDWQENDF	______________________________	______________________________	9	1	1207.53	G3IC10	G3IC10	4	12			yes	yes	2	0.00011675	119.27	By MS/MS	By MS/MS	By MS/MS	By MS/MS	By MS/MS	By MS/MS	By MS/MS	By MS/MS	By MS/MS	By MS/MS	By MS/MS	By MS/MS	By MS/MS	By MS/MS	By MS/MS	By MS/MS	By MS/MS	By MS/MS	By MS/MS	By MS/MS	By MS/MS	By MS/MS	By MS/MS		1	1	1	1	1	1	1	1	1
RVDWQENDFSKRIL	______________________________	LRVDWQENDFSKRILNVPQDLYEKGYVKDV	14	2	1804.92	G3IC10	G3IC10	4	17			yes	yes	3	1.0234e-07	137.81								By MS/MS	By MS/MS	By MS/MS	By MS/MS	By MS/MS	By MS/MS	By MS/MS			By MS/MS	By matching														1	1
KVNQPASF	DARRLTVSSLQESGLKVNQPASFAVSLNGA	SLQESGLKVNQPASFAVSLNGAKGAIDAKV	8	0	889.466	G3IBK2;G3GZ94;G3HFM4	G3IBK2	2187	2194			no	no	2	0.029966	86.086								By MS/MS			By MS/MS	By MS/MS				By MS/MS	By MS/MS															1
EAVAPTKPSKVKAF	VTYDGVPVPGSPFPLEAVAPTKPSKVKAFG	LEAVAPTKPSKVKAFGPGLQGGNAGSPARF	14	0	1471.84	G3IBK2	G3IBK2	909	922			yes	yes	2;3	0.00066412	70.438	By matching	By matching	By matching	By matching	By matching	By matching	By MS/MS	By matching	By MS/MS	By MS/MS	By matching	By MS/MS	By MS/MS	By MS/MS	By MS/MS	By MS/MS	By matching	By matching	By matching	By matching		By matching	By matching		1	1	1	1	1	2	1	2	2
EEGVHSVDVTY	QDCGDGTYKVEYTPYEEGVHSVDVTYDGSP	YTPYEEGVHSVDVTYDGSPVPSSPFKVPVT	11	0	1233.55	G3IBK2	G3IBK2	1174	1184			yes	yes	2	0.0020651	109.86							By matching	By MS/MS	By matching	By MS/MS		By matching						By matching	By matching												1	1	1
EVKVGTECGNQKVRAW	VTITWGGQNIGRSPFEVKVGTECGNQKVRA	VKVGTECGNQKVRAWGPGLEGGVVGKSADF	16	0	1859.93	G3IBK2	G3IBK2	416	431			yes	yes	3	0.001824	55.186							By matching	By matching	By matching	By matching	By matching	By MS/MS			By matching		By matching														1	1	1
FADTHIPGSPF	SYVPTEPGDYNINILFADTHIPGSPFKAHV	INILFADTHIPGSPFKAHVVLCFDASKVKC	11	1	1187.56	G3IBK2	G3IBK2	989	999			yes	yes	2	0.0066884	89.55	By matching	By matching	By matching	By matching	By matching	By matching	By matching	By matching	By MS/MS	By matching	By matching	By MS/MS	By MS/MS		By matching			By matching	By matching	By matching	By matching	By matching	By matching		1	1	1	1	1	1	1	1	1
GGDNIPKSPF	YTPVQQGPVGISVTYGGDNIPKSPFSVGVS	ISVTYGGDNIPKSPFSVGVSPSLDLSKIKV	10	0	1030.51	G3IBK2	G3IBK2	801	810			yes	yes	2	0.0083603	87.639	By matching	By matching	By MS/MS	By MS/MS	By matching	By matching		By matching		By matching	By matching	By matching	By MS/MS	By matching	By MS/MS	By matching	By matching	By matching	By matching	By matching	By matching	By matching			1	1	1	1	1	1		1
GGQNIGRSPF	YYPTIPGTYTVTITWGGQNIGRSPFEVKVG	VTITWGGQNIGRSPFEVKVGTECGNQKVRA	10	0	1031.51	G3IBK2	G3IBK2	406	415			yes	yes	2	0.00065047	88.37	By matching		By MS/MS	By matching	By matching	By matching	By MS/MS	By matching		By MS/MS				By MS/MS				By matching		By matching					1		2	1	1	1	1	1
GGQPVPNFPSKL	YIPLCPGAYTVTIKYGGQPVPNFPSKLQVE	IKYGGQPVPNFPSKLQVEPAVDTSGVQCYG	12	1	1239.66	G3IBK2	G3IBK2	1085	1096			yes	yes	2	0.030326	68.525	By matching	By matching	By MS/MS	By MS/MS	By MS/MS	By matching	By MS/MS	By MS/MS	By MS/MS	By MS/MS	By MS/MS	By matching	By MS/MS	By MS/MS	By MS/MS	By MS/MS	By MS/MS	By MS/MS	By matching	By matching	By matching				1	1	1	1	1	1	1	1	1
GPGLQGGNAGSPARF	LEAVAPTKPSKVKAFGPGLQGGNAGSPARF	GPGLQGGNAGSPARFTIDTKGAGTGGLGLT	15	1	1384.68	G3IBK2	G3IBK2	923	937			yes	yes	2	1.2367e-26	184.24	By matching	By matching	By MS/MS	By matching	By matching	By matching	By MS/MS	By MS/MS	By MS/MS		By MS/MS	By MS/MS	By MS/MS	By MS/MS	By MS/MS	By MS/MS	By MS/MS	By MS/MS	By matching	By matching	By MS/MS	By matching	By MS/MS		1	1	1	1	1	1	1	1	1
GPGLSHGVVNKPATF	QFYVDYVNCGHVTAYGPGLSHGVVNKPATF	GPGLSHGVVNKPATFTVNTKDAGEGGLSLA	15	1	1479.78	G3IBK2	G3IBK2	1713	1727			yes	yes	2	1.1751e-06	121.68	By matching	By matching	By matching	By matching	By matching	By matching	By matching	By matching	By matching	By MS/MS	By matching	By MS/MS	By MS/MS	By matching	By matching	By matching	By MS/MS								1	1	1	1	1	1	1	1	1
IINIKFADQHVPGSPF	GTCRVTYCPTEPGNYIINIKFADQHVPGSP	INIKFADQHVPGSPFSVKVMGEGRVKESIT	16	1	1781.95	G3IBK2	G3IBK2	1956	1971			yes	yes	3	0.021703	46.964							By matching	By matching		By MS/MS	By MS/MS	By MS/MS			By matching																1	1
IQDHGDGTHTITY	TIEICSEAGLPAEVYIQDHGDGTHTITYIP	VYIQDHGDGTHTITYIPLCPGAYTVTIKYG	13	0	1456.66	G3IBK2	G3IBK2	1058	1070			yes	yes	2;3	0.011162	67.726			By matching				By MS/MS	By MS/MS	By MS/MS	By MS/MS	By matching	By MS/MS	By MS/MS	By MS/MS	By matching	By matching	By MS/MS	By matching			By matching		By matching				2				2	2	2
IQNKLPQLPITNF	EEAKKQTPKQRLLGWIQNKLPQLPITNFSR	GWIQNKLPQLPITNFSRDWQSGRALGALVD	13	2	1524.87	G3IBK2	G3IBK2	25	37			yes	yes	2	0.0011961	87.806												By MS/MS	By matching	By matching	By matching		By MS/MS	By matching
KGQHVPGSPF	FVPAEMGMHTVSVKYKGQHVPGSPFQFTVG	VSVKYKGQHVPGSPFQFTVGPLGEGGAHKV	10	0	1052.54	G3IBK2	G3IBK2	2058	2067			yes	yes	2	0.012011	83.753								By matching				By MS/MS	By matching			By MS/MS				By matching	By matching		By matching									1
LPVLPGDY	ISCTDNQDGTCSVSYLPVLPGDYSILVKYN	GTCSVSYLPVLPGDYSILVKYNDQHIPGSP	8	2	872.464	G3IBK2	G3IBK2	1766	1773			yes	yes	1	0.0050119	126.68						By matching	By matching	By matching	By matching	By matching	By matching	By MS/MS	By matching	By matching	By matching	By matching	By matching	By matching			By matching									1	1	1	1
NEEHIPDSPF	YVVQEPGDYEVSVKFNEEHIPDSPFVVPVA	VSVKFNEEHIPDSPFVVPVASPSGDARRLT	10	0	1183.51	G3IBK2	G3IBK2	2153	2162			yes	yes	2	0.00058462	91.853	By matching	By matching	By MS/MS	By MS/MS	By MS/MS	By matching	By MS/MS	By MS/MS	By MS/MS	By MS/MS	By MS/MS	By MS/MS	By MS/MS	By MS/MS	By MS/MS	By MS/MS	By MS/MS	By MS/MS		By matching	By matching		By matching		1	1	1	1	1	1	1	1	1
SISVLYGEEEVPRSPF	GTQTVNYVPSREGPYSISVLYGEEEVPRSP	ISVLYGEEEVPRSPFKVKVLPTHDASKVKA	16	2	1807.9	G3IBK2	G3IBK2	1369	1384			yes	yes	2	2.145e-25	172.92		By matching	By matching	By matching	By matching	By matching			By matching	By matching		By MS/MS		By matching	By MS/MS	By matching	By MS/MS	By matching	By matching							1	1	1	1	1			1
TPVQQGPVGISVTY	VDIIDHHDNTYTVKYTPVQQGPVGISVTYG	YTPVQQGPVGISVTYGGDNIPKSPFSVGVS	14	0	1444.76	G3IBK2	G3IBK2	787	800			yes	yes	2	0.00051148	85.958				By matching			By MS/MS	By matching	By MS/MS	By matching	By MS/MS	By MS/MS	By MS/MS	By MS/MS	By matching	By MS/MS	By matching	By matching	By matching	By matching	By matching	By matching						1			1	1	1
TVETRSAGQGEVL	GIEPTGNMVKKRAEFTVETRSAGQGEVLVY	EFTVETRSAGQGEVLVYVEDPAGHQEEAKV	13	0	1345.68	G3IBK2	G3IBK2	154	166			yes	yes	2	0.00058217	93.258	By matching	By matching	By matching	By matching	By matching		By MS/MS	By MS/MS	By MS/MS	By MS/MS	By matching	By MS/MS	By MS/MS	By MS/MS	By MS/MS		By MS/MS	By matching					By matching	By matching	1	1	1	1	1		1	1	1
VTEIDQDKY	DAKVHSPSGALEECYVTEIDQDKYAVRFIP	ALEECYVTEIDQDKYAVRFIPRENGIYLID	9	0	1109.52	G3IBK2	G3IBK2	2221	2229			yes	yes	2	0.031038	78.516						By matching	By matching	By matching	By MS/MS	By matching	By matching	By matching	By matching	By matching	By matching	By matching	By matching						By matching							1	1	1	1
VVPVASPSGDARRL	VSVKFNEEHIPDSPFVVPVASPSGDARRLT	FVVPVASPSGDARRLTVSSLQESGLKVNQP	14	0	1422.79	G3IBK2	G3IBK2	2163	2176			yes	yes	2	1.234e-06	133.13	By matching			By matching	By matching		By MS/MS	By MS/MS	By MS/MS	By MS/MS	By MS/MS	By MS/MS	By MS/MS	By MS/MS	By MS/MS	By MS/MS	By MS/MS		By matching		By matching		By matching		1			1	1		1	1	1
VVQEPGDYEVSVKF	ISFEDRKDGSCGVAYVVQEPGDYEVSVKFN	YVVQEPGDYEVSVKFNEEHIPDSPFVVPVA	14	1	1594.79	G3IBK2	G3IBK2	2139	2152			yes	yes	2	0.00084482	83.397							By matching	By matching	By matching	By MS/MS	By MS/MS	By MS/MS											By matching								1	1	1
GLTGSQDRAAVASLL	LDYVMAAANLFAQTYGLTGSQDRAAVASLL	GLTGSQDRAAVASLLQSVQVPEFTPKSGVK	15	2	1457.78	G3IBG3	G3IBG3	777	791			yes	yes	2	0.00023962	79.201							By MS/MS	By MS/MS	By MS/MS	By MS/MS	By MS/MS	By MS/MS	By MS/MS	By MS/MS	By MS/MS		By MS/MS														1	1	1
GSDLQEKL	CLPRQSRYDGQVAVFGSDLQEKLGKQKYFL	DGQVAVFGSDLQEKLGKQKYFLVGAGAIGC	8	1	888.455	G3IBG3	G3IBG3	459	466			yes	yes	2	0.019728	111.65							By MS/MS	By MS/MS	By MS/MS	By MS/MS	By MS/MS	By MS/MS	By MS/MS	By MS/MS	By MS/MS	By MS/MS	By MS/MS	By MS/MS		By MS/MS			By MS/MS								1	1	1
GTKGNVQVVIPF	RCVYYRKPLLESGTLGTKGNVQVVIPFLTE	GTLGTKGNVQVVIPFLTESYSSSQDPPEKS	12	0	1257.71	G3IBG3	G3IBG3	602	613			yes	yes	2	0.0019668	85.731	By matching	By matching				By matching	By MS/MS	By MS/MS	By MS/MS	By matching	By MS/MS	By MS/MS	By MS/MS	By MS/MS			By MS/MS								1	1				1	1	1	1
IVAASNL	IDFEKDDDSNFHMDFIVAASNLRAENYDIS	DSNFHMDFIVAASNLRAENYDISPADRHKS	7	0	686.396	G3IBG3	G3IBG3	862	868			yes	yes	1	5.8115e-06	163.84		By matching	By matching	By matching	By matching		By matching	By matching			By matching	By matching	By matching	By MS/MS	By matching	By matching	By matching	By matching	By matching		By matching		By matching			1	1	1	1		1	1
KATLPSPDKLSGF	QSASASVDDSRLEELKATLPSPDKLSGFKM	ELKATLPSPDKLSGFKMYPIDFEKDDDSNF	13	2	1359.74	G3IBG3	G3IBG3	830	842			yes	yes	2;3	0.00019217	121.02	By matching	By matching	By matching	By matching	By matching	By matching	By MS/MS	By MS/MS	By MS/MS	By MS/MS	By MS/MS	By MS/MS	By MS/MS	By MS/MS	By MS/MS	By MS/MS	By MS/MS			By matching	By matching	By matching	By matching	By matching	1	2	2	2	2	2	2	2	2
KNFPNAIEHTL	SSQDPPEKSIPICTLKNFPNAIEHTLQWAR	ICTLKNFPNAIEHTLQWARDEFEGLFKQPA	11	1	1282.67	G3IBG3	G3IBG3	635	645			yes	yes	2	0.014081	80.787	By matching		By matching	By matching		By matching	By matching	By MS/MS	By matching	By MS/MS	By matching	By matching	By matching	By matching	By matching	By matching	By matching	By matching							1		1	1		1	1	1	1
KQPAENVNQY	EHTLQWARDEFEGLFKQPAENVNQYLTDPK	FEGLFKQPAENVNQYLTDPKFVERTLRLAG	10	0	1189.57	G3IBG3	G3IBG3	657	666			yes	yes	2	0.0019592	115.49	By matching		By matching				By MS/MS	By MS/MS	By MS/MS	By MS/MS	By MS/MS	By MS/MS	By MS/MS	By MS/MS	By MS/MS	By MS/MS	By MS/MS			By matching					1		1				1	1	1
KRLQTSSVL	GLYSRQLYVLGHEAMKRLQTSSVLVSGLRG	LGHEAMKRLQTSSVLVSGLRGLGVEIAKNI	9	1	1030.61	G3IBG3	G3IBG3	68	76			yes	yes	2	0.0347	81.297	By matching	By matching	By matching	By matching	By matching	By matching	By MS/MS	By MS/MS	By MS/MS	By MS/MS	By MS/MS	By MS/MS	By MS/MS	By MS/MS	By MS/MS	By MS/MS	By MS/MS	By matching	By matching	By matching	By matching	By matching	By matching		1	1	1	1	1	1	1	1	1
LTDPKFVERTL	FEGLFKQPAENVNQYLTDPKFVERTLRLAG	VNQYLTDPKFVERTLRLAGTQPLEVLEAVQ	11	2	1317.73	G3IBG3	G3IBG3	667	677			yes	yes	2;3	0.0024951	91.549			By matching	By matching		By matching	By MS/MS	By MS/MS	By MS/MS	By MS/MS	By MS/MS	By MS/MS	By MS/MS	By MS/MS	By MS/MS	By MS/MS	By MS/MS	By MS/MS					By matching	By matching			2	2		2	2	2	2
NARSPSAVQQDNLDEDLIRKL	NEEDATELVALAQAMNARSPSAVQQDNLDE	AVQQDNLDEDLIRKLSYVAAGDLAPINAFI	21	2	2381.23	G3IBG3	G3IBG3	366	386			yes	yes	3	2.1284e-06	98.132	By matching		By matching					By MS/MS	By MS/MS	By MS/MS	By matching	By MS/MS	By matching	By matching			By matching	By matching							1		1					1	1
RKPLLESGTL	NVDARMYMDRRCVYYRKPLLESGTLGTKGN	RCVYYRKPLLESGTLGTKGNVQVVIPFLTE	10	2	1112.66	G3IBG3	G3IBG3	592	601			yes	yes	2	0.0095074	90.657	By matching	By matching		By matching	By matching		By matching	By MS/MS	By MS/MS	By MS/MS	By matching	By MS/MS	By MS/MS	By MS/MS			By matching	By matching	By matching	By matching		By matching		By matching	1	1		1	1		1	1	1
RLAGTQPLEVL	VNQYLTDPKFVERTLRLAGTQPLEVLEAVQ	ERTLRLAGTQPLEVLEAVQRSLVLQRPQTW	11	2	1195.69	G3IBG3	G3IBG3	678	688			yes	yes	2	0.0056423	87.308			By matching		By matching	By matching	By MS/MS	By MS/MS	By MS/MS	By MS/MS	By MS/MS	By MS/MS	By MS/MS	By MS/MS	By MS/MS	By matching	By MS/MS			By matching	By matching	By matching	By matching	By matching			1		1	1	1	1	1
SSSQDPPEKSIPICTL	KGNVQVVIPFLTESYSSSQDPPEKSIPICT	SSQDPPEKSIPICTLKNFPNAIEHTLQWAR	16	0	1757.85	G3IBG3	G3IBG3	619	634			yes	yes	2	2.8362e-09	114.23							By matching	By MS/MS	By matching	By MS/MS	By MS/MS	By MS/MS	By MS/MS	By MS/MS	By matching	By matching	By MS/MS														1	1	1
SYVAAGDLAPINAF	AVQQDNLDEDLIRKLSYVAAGDLAPINAFI	LSYVAAGDLAPINAFIGGLAAQEVMKACSG	14	2	1407.7	G3IBG3	G3IBG3	387	400			yes	yes	2	1.5885e-08	141.48							By MS/MS	By MS/MS	By matching	By MS/MS	By MS/MS	By MS/MS	By MS/MS	By MS/MS	By MS/MS	By MS/MS	By MS/MS				By matching										1	1	1
TNSPLEDQLRVGEF	PLVEDFLSGFQVVVLTNSPLEDQLRVGEFC	LTNSPLEDQLRVGEFCHSRGIKLVVADTRG	14	2	1603.78	G3IBG3	G3IBG3	165	178			yes	yes	2	0.00063001	86.313	By matching		By matching	By matching	By matching		By MS/MS	By MS/MS	By MS/MS	By MS/MS	By MS/MS	By MS/MS	By MS/MS	By MS/MS	By MS/MS	By MS/MS	By MS/MS	By MS/MS	By matching			By matching	By MS/MS	By matching	1		1	1	1		1	1	1
VAAGDLAPINAF	QQDNLDEDLIRKLSYVAAGDLAPINAFIGG	LSYVAAGDLAPINAFIGGLAAQEVMKACSG	12	1	1157.61	G3IBG3	G3IBG3	389	400			yes	yes	2	0.0022321	89.752			By matching				By matching	By matching	By MS/MS	By matching		By MS/MS	By matching	By MS/MS	By matching	By matching	By MS/MS	By matching			By matching			By matching			1				1	1	1
VLQRPQTW	GTQPLEVLEAVQRSLVLQRPQTWGDCVTWA	EAVQRSLVLQRPQTWGDCVTWACHHWHTQY	8	1	1026.56	G3IBG3	G3IBG3	696	703			yes	yes	2	0.0067519	127.12		By matching	By matching	By matching	By matching	By matching		By matching	By matching	By matching	By matching	By MS/MS	By MS/MS	By MS/MS	By MS/MS	By MS/MS	By MS/MS	By matching	By matching	By matching		By matching	By matching	By matching		1	1	1	1	1		1	1
VMAAANLF	HPLTFDVNNTLHLDYVMAAANLFAQTYGLT	NTLHLDYVMAAANLFAQTYGLTGSQDRAAV	8	2	835.426	G3IBG3	G3IBG3	765	772			yes	yes	1	0.030034	86.344								By matching	By matching	By matching	By MS/MS	By MS/MS	By matching	By matching	By MS/MS	By matching	By matching															1	1
EGSPIKVTLATL	AKDELHIVEAEAMNYEGSPIKVTLATLKMS	MNYEGSPIKVTLATLKMSVQPTVSLGGFEI	12	1	1227.71	G3IBF1	G3IBF1	84	95			yes	yes	2	0.0016501	94.85														By MS/MS			By MS/MS	By matching
HFKVDNDENEHQL	AILDSGCELKADKDYHFKVDNDENEHQLSL	DYHFKVDNDENEHQLSLRTVSLGAGAKDEL	13	1	1623.73	G3IBF1	G3IBF1	46	58			yes	yes	3	0.00030618	93.623		By matching				By matching	By MS/MS	By MS/MS	By MS/MS	By MS/MS		By MS/MS	By MS/MS	By MS/MS	By MS/MS		By MS/MS									1				1	1	1	1
KMSVQPTVSLGGF	MNYEGSPIKVTLATLKMSVQPTVSLGGFEI	TLKMSVQPTVSLGGFEITPPVVLRLRCGSG	13	2	1349.7	G3IBF1	G3IBF1	96	108			yes	yes	2	7.2041e-12	140.16	By matching		By MS/MS	By matching	By matching		By MS/MS	By MS/MS	By MS/MS	By MS/MS	By MS/MS	By MS/MS	By MS/MS	By MS/MS	By MS/MS	By MS/MS	By MS/MS	By MS/MS	By matching	By matching	By matching	By matching	By matching		1		1	1	1		2	2	1
KVDNDENEHQL	LDSGCELKADKDYHFKVDNDENEHQLSLRT	DYHFKVDNDENEHQLSLRTVSLGAGAKDEL	11	0	1339.6	G3IBF1	G3IBF1	48	58			yes	yes	2	0.024968	71.451	By matching	By matching	By matching	By matching	By matching	By matching	By matching	By matching	By matching	By matching	By matching	By matching	By matching	By matching	By matching	By matching	By MS/MS	By matching	By matching	By matching	By matching		By matching	By matching	1	1	1	1	1	1	1	1	1
RMTDQEAIQDLW	PKVEAKFINYVKNCFRMTDQEAIQDLWQWR	NCFRMTDQEAIQDLWQWRKSL_________	12	2	1504.7	G3IBF1	G3IBF1	263	274			yes	yes	2	0.0012804	98.249	By matching	By matching	By matching	By matching	By matching	By matching	By matching	By MS/MS	By MS/MS	By MS/MS	By MS/MS	By MS/MS	By MS/MS	By MS/MS	By MS/MS	By MS/MS	By MS/MS	By MS/MS	By matching	By matching	By matching	By matching	By matching		2	1	1	1	1	1	1	1	1
PKPHSEAGTAF	______________________________	______________________________	11	0	1140.56	G3IAX3	G3IAX3	2	12			no	no	2;3	0.0045918	86.67	By MS/MS	By matching	By MS/MS	By matching	By MS/MS	By matching	By MS/MS	By MS/MS	By MS/MS	By MS/MS	By MS/MS	By MS/MS	By MS/MS	By MS/MS	By MS/MS	By MS/MS	By MS/MS	By MS/MS	By matching	By matching	By matching	By matching	By MS/MS	By matching	2	2	2	2	2	2	2	2	2
AGGIIGVKGAKIKEL	SDFDCELRLLIHQSLAGGIIGVKGAKIKEL	AGGIIGVKGAKIKELRENTQTTIKLFQECC	15	0	1452.9	G3IAS8	G3IAS8	93	107			yes	yes	2;3	1.9421e-05	87.863			By matching			By matching	By matching	By MS/MS	By MS/MS	By MS/MS	By MS/MS	By MS/MS	By MS/MS	By MS/MS			By MS/MS	By MS/MS									1			1	2	2	2
GDLGGPIITTQVTIPKDL	YEPQGGSGYGGRGSYGDLGGPIITTQVTIP	GGPIITTQVTIPKDLAGSIIGKGGQRIKQI	18	1	1837.02	G3IAS8	G3IAS8	313	330			yes	yes	2	0.02892	51.211											By matching	By MS/MS	By MS/MS	By MS/MS	By matching		By MS/MS
LQSKNAGAVIGKGGKNIKAL	KRSRNTDEMVELRILLQSKNAGAVIGKGGK	AGAVIGKGGKNIKALRTDYQHYKGSDFDCE	20	1	1966.17	G3IAS8	G3IAS8	49	68			yes	yes	3;4	0.00070504	65.47	By matching		By matching	By matching	By matching	By matching	By matching	By MS/MS	By MS/MS	By MS/MS	By MS/MS	By MS/MS	By MS/MS	By matching	By matching	By matching	By MS/MS	By matching		By matching			By matching		1		2	2	1	1	2	2	2
RENTQTTIKLF	AGGIIGVKGAKIKELRENTQTTIKLFQECC	IKELRENTQTTIKLFQECCPHSTDRVVLIG	11	1	1349.73	G3IAS8	G3IAS8	108	118			yes	yes	2	0.0023354	128.36	By matching	By matching	By MS/MS	By MS/MS		By matching	By MS/MS	By MS/MS	By MS/MS	By MS/MS	By MS/MS	By MS/MS	By MS/MS	By MS/MS	By MS/MS	By MS/MS	By MS/MS	By MS/MS					By MS/MS		1	1	1	1		1	1	1	1
SADETWDSAIDTW	RRGRPGDRYDGMVGFSADETWDSAIDTWSP	GFSADETWDSAIDTWSPSEWQMAYEPQGGS	13	1	1495.61	G3IAS8	G3IAS8	277	289			yes	yes	2	0.03135	61.679	By matching	By matching	By matching	By matching	By matching	By matching	By matching	By matching	By MS/MS	By matching	By matching	By MS/MS	By matching	By matching	By matching	By matching	By matching	By matching		By matching			By matching		1	1	1	1	1	1	1	1	1
RIEEELGSKAKF	APCRSERLAKYNQILRIEEELGSKAKFAGR	QILRIEEELGSKAKFAGRSWS_________	12	1	1405.76	G3IAQ0;G3I9N7;G3I0W0;G3GTX7	G3IAQ0	412	423			yes	no	2;3	2.9901e-06	147.37	By MS/MS	By MS/MS	By MS/MS	By MS/MS	By MS/MS	By MS/MS	By MS/MS	By MS/MS	By MS/MS	By MS/MS	By MS/MS	By MS/MS	By MS/MS	By MS/MS	By MS/MS	By MS/MS	By MS/MS	By MS/MS	By MS/MS	By MS/MS	By MS/MS	By MS/MS	By MS/MS	By MS/MS	2	2	2	2	2	2	2	2	2
VSHRSGETEDTF	LQACKLAQSNGWGVMVSHRSGETEDTFIAD	GVMVSHRSGETEDTFIADLVVGLCTGQIKT	12	0	1363.6	G3IAQ0;G3I9N7;G3GUQ0;G3I0W0;G3GYC7;P00924	G3IAQ0	369	380	ENO1	Enolase 1	yes	no	2;3	0.00069874	115.78	By matching	By matching	By matching	By matching	By matching	By matching	By MS/MS	By MS/MS	By MS/MS	By MS/MS	By MS/MS	By MS/MS	By MS/MS	By MS/MS	By MS/MS	By MS/MS	By MS/MS	By MS/MS	By matching	By matching	By matching		By matching		1	2	2	2	2	2	1	2	1
AVCKAGAAEKGVPL	NKSKFGANAILGVSLAVCKAGAAEKGVPLY	LAVCKAGAAEKGVPLYRHIADLAGNPEVIL	14	0	1369.74	G3IAQ0;G3I9N7	G3IAQ0	117	130			yes	no	2;3	1.0811e-05	110.39	By matching	By matching	By MS/MS	By matching	By matching	By matching	By MS/MS	By MS/MS	By MS/MS	By MS/MS	By MS/MS	By MS/MS	By MS/MS	By MS/MS	By MS/MS	By MS/MS	By MS/MS	By matching			By matching				2	2	2	2	1	1	2	2	2
HNLKNVIKEKY	ASTFREAMRIGAEVYHNLKNVIKEKYGKDA	AEVYHNLKNVIKEKYGKDATNVGDEGGFAP	11	1	1384.78	G3IAQ0;G3I0W1	G3IAQ0	190	200			yes	no	2;3	0.0011774	109.11	By matching		By matching	By matching			By matching	By MS/MS	By MS/MS	By matching	By MS/MS	By MS/MS	By MS/MS	By MS/MS	By matching	By matching	By MS/MS	By matching		By matching			By matching		1		1	1			1	2	2
DSRGNPTVEVDLY	______________________________	IFDSRGNPTVEVDLYTSKGLFRAAVPSGAS	13	1	1463.69	G3IAQ0;G3GUQ0	G3IAQ0	13	25			yes	no	2	0.0019299	85.377		By MS/MS	By MS/MS	By MS/MS		By MS/MS	By MS/MS	By matching	By matching	By matching	By matching	By matching	By matching	By matching	By matching	By MS/MS	By MS/MS	By MS/MS		By matching	By MS/MS		By matching			1	1	1		1	1	1	1
RAAVPSGASTGIY	NPTVEVDLYTSKGLFRAAVPSGASTGIYEA	LFRAAVPSGASTGIYEALELRDNDKTRYMG	13	0	1248.65	G3IAQ0;G3GUQ0	G3IAQ0	32	44			yes	no	2	0.00063032	92.538	By MS/MS	By MS/MS	By matching	By MS/MS			By MS/MS	By MS/MS	By MS/MS	By MS/MS	By MS/MS	By MS/MS	By MS/MS	By MS/MS	By MS/MS	By MS/MS	By MS/MS	By MS/MS	By MS/MS	By MS/MS	By MS/MS	By MS/MS	By MS/MS	By MS/MS	1	1	1	1			1	1	1
DVVDQEKIDKL	HINKTIGPALVSKKLDVVDQEKIDKLMIEM	SKKLDVVDQEKIDKLMIEMDGTENKSKFGA	11	0	1300.69	G3IAQ0	G3IAQ0	83	93			yes	yes	2;3	1.66e-05	148.91	By MS/MS	By MS/MS	By MS/MS	By MS/MS	By MS/MS	By MS/MS	By MS/MS	By MS/MS	By MS/MS	By MS/MS	By MS/MS	By MS/MS	By MS/MS	By MS/MS	By MS/MS	By MS/MS	By MS/MS	By MS/MS	By MS/MS	By MS/MS	By MS/MS	By MS/MS	By MS/MS	By MS/MS	2	2	2	3	2	2	3	3	3
EALELRDNDKTRY	LFRAAVPSGASTGIYEALELRDNDKTRYMG	IYEALELRDNDKTRYMGKGVSKAVEHINKT	13	2	1621.81	G3IAQ0	G3IAQ0	45	57			yes	yes	2;3	0.00042878	92.538	By MS/MS	By matching	By MS/MS	By matching	By matching	By matching	By MS/MS	By MS/MS	By MS/MS	By MS/MS	By MS/MS	By MS/MS	By MS/MS	By MS/MS	By MS/MS	By MS/MS	By MS/MS	By MS/MS	By matching	By MS/MS	By MS/MS	By MS/MS	By MS/MS	By MS/MS	2	2	1	2	1	2	2	2	2
ELRDNDKTRY	AAVPSGASTGIYEALELRDNDKTRYMGKGV	IYEALELRDNDKTRYMGKGVSKAVEHINKT	10	1	1308.64	G3IAQ0	G3IAQ0	48	57			yes	yes	3	0.0033231	96.015	By matching								By matching	By matching	By matching	By MS/MS	By matching	By matching	By matching		By matching	By matching	By matching					By matching	1								1
KVNQIGSVTESL	IAKAVSEKSCNCLLLKVNQIGSVTESLQAC	LLLKVNQIGSVTESLQACKLAQSNGWGVMV	12	0	1273.69	G3IAQ0	G3IAQ0	343	354			yes	yes	2	0.0009907	104.2			By matching	By matching		By matching	By MS/MS	By MS/MS	By MS/MS	By MS/MS	By matching	By MS/MS	By MS/MS	By MS/MS	By matching	By matching	By MS/MS	By matching									1	1		1	1	1	1
MILPVGASTF	NGGSHAGNKLAMQEFMILPVGASTFREAMR	AMQEFMILPVGASTFREAMRIGAEVYHNLK	10	2	1034.55	G3IAQ0	G3IAQ0	169	178			yes	yes	2	0.008929	92.319	By matching	By matching	By matching		By matching	By matching	By MS/MS	By MS/MS	By MS/MS	By MS/MS	By MS/MS		By MS/MS	By MS/MS	By MS/MS	By MS/MS									1	1	1		1	1	1	1	1
AAEDVKAKLSEL	AVTQKGNAMVEEGHFAAEDVKAKLSELNQK	GHFAAEDVKAKLSELNQKWEALKAKASQRR	12	1	1272.69	G3I9X8	G3I9X8	857	868			yes	yes	2	0.021246	66.056										By MS/MS
ASDEVREKL	SADESGQALLTAGHYASDEVREKLSILSEE	LTAGHYASDEVREKLSILSEERTTLLELWE	9	0	1045.54	G3I9X8	G3I9X8	434	442			yes	yes	2	0.002483	116.37	By matching	By matching	By matching	By matching	By matching	By matching	By MS/MS	By MS/MS	By MS/MS	By MS/MS	By MS/MS	By MS/MS	By MS/MS	By MS/MS	By MS/MS	By MS/MS	By MS/MS	By matching	By matching	By matching	By matching	By matching	By matching		1	1	1	1	1	1	1	1	1
DAENIKKKQEAL	GITIQARQFQDAGHFDAENIKKKQEALVAR	GHFDAENIKKKQEALVARYEALKEPMVARK	12	0	1385.75	G3I9X8	G3I9X8	751	762			yes	yes	3	0.0078753	61.435	By matching	By matching	By matching	By matching	By matching	By matching	By MS/MS	By MS/MS	By MS/MS	By MS/MS	By matching	By MS/MS	By MS/MS	By MS/MS	By matching	By matching	By MS/MS	By matching	By matching	By matching					1	1	1	1	1	1	1	1	1
DTGKKLSDDNTIGQEEIQQRL	EAELAAHEPAIQGVLDTGKKLSDDNTIGQE	SDDNTIGQEEIQQRLAQFVEHWKELKQQAA	21	1	2387.19	G3I9X8	G3I9X8	1825	1845			yes	yes	3	0.01857	42.711							By matching	By matching	By MS/MS	By matching	By matching	By matching	By matching	By matching			By matching	By matching		By matching	By matching	By matching	By matching								1	1	1
LNTEDKGDSLDSVEAL	DCEQAENWMAAREAFLNTEDKGDSLDSVEA	NTEDKGDSLDSVEALIKKHEDFDKAINVQE	16	2	1704.81	G3I9X8	G3I9X8	1468	1483			yes	yes	2	0.0051162	61.435							By matching	By matching		By MS/MS	By matching	By MS/MS					By matching														1	1
SDDNTIGQEEIQQRL	HEPAIQGVLDTGKKLSDDNTIGQEEIQQRL	SDDNTIGQEEIQQRLAQFVEHWKELKQQAA	15	0	1744.82	G3I9X8	G3I9X8	1831	1845			yes	yes	2	6.2751e-07	124.42	By matching	By matching	By matching	By matching	By matching	By matching	By MS/MS	By MS/MS	By MS/MS	By MS/MS	By MS/MS	By MS/MS	By matching	By matching	By matching	By MS/MS	By MS/MS	By matching	By matching	By matching	By matching	By matching	By matching	By matching	1	1	1	1	1	1	1	1	1
IKNLDKSIDNKALY	QRDPSLRKSGVGNIFIKNLDKSIDNKALYD	FIKNLDKSIDNKALYDTFSAFGNILSCKVV	14	2	1633.9	G3I8S7;G3HN77	G3I8S7	32	45			yes	no	3	0.023472	45.28	By matching	By matching	By MS/MS	By matching	By matching	By MS/MS		By MS/MS		By MS/MS	By MS/MS	By MS/MS	By MS/MS					By MS/MS			By matching				1	1	1	1	1	1		1
SCKVVCDENGSKGY	NKALYDTFSAFGNILSCKVVCDENGSKGYG	LSCKVVCDENGSKGYGFVHFETQEAAERAI	14	0	1601.68	G3I8S7;G3HN77	G3I8S7	56	69			yes	no	2	1.0991e-05	110.08	By matching	By matching	By matching	By matching	By matching	By matching	By matching	By matching	By matching	By matching	By matching	By MS/MS	By MS/MS	By MS/MS	By matching	By matching	By MS/MS	By matching	By matching	By matching	By matching	By matching	By matching	By matching	1	1	1	1	1	1	1	1	1
AAGVRNPQQHL	AAATPAVRTVPQYKYAAGVRNPQQHLNAQP	QYKYAAGVRNPQQHLNAQPQVTMQQPAVHV	11	0	1189.63	G3I8S7	G3I8S7	443	453			yes	yes	2	0.0022138	108.46	By matching	By matching	By matching	By matching	By matching	By matching	By matching	By matching	By matching	By matching	By matching	By MS/MS	By MS/MS	By MS/MS	By matching	By matching	By MS/MS	By matching		By matching	By matching	By matching	By matching	By matching	1	1	1	1	1	1	1	1	1
ETQEAAERAIEKM	VCDENGSKGYGFVHFETQEAAERAIEKMNG	HFETQEAAERAIEKMNGMLLNDRKVFVGRF	13	0	1504.72	G3I8S7	G3I8S7	75	87			yes	yes	2	0.0063789	72.006		By matching	By matching	By matching	By matching	By matching		By matching	By MS/MS	By matching	By matching	By matching	By MS/MS	By matching	By matching	By matching	By matching	By matching		By matching	By matching					1	1	1	1	1		1	1
VGRAQKKVERQTEL	VDEMNGKELNGKQIYVGRAQKKVERQTELK	YVGRAQKKVERQTELKRKFEQMKQDRITRY	14	0	1640.93	G3I8S7	G3I8S7	192	205			yes	yes	3	0.00082799	68.809			By matching	By matching					By matching			By MS/MS	By matching	By matching	By matching		By matching	By matching									1	1					1
VKNLDDGIDDERLRKEF	MKQDRITRYQGVNLYVKNLDDGIDDERLRK	NLDDGIDDERLRKEFSPFGTITSAKVMMEG	17	2	2061.05	G3I8S7	G3I8S7	227	243			yes	yes	3;4	1.7669e-07	95.015		By matching					By matching	By MS/MS	By MS/MS	By MS/MS	By MS/MS	By MS/MS	By MS/MS	By MS/MS			By MS/MS	By MS/MS								1					1	2	2
AEEDKKLKERIDTRNELESY	TPEEIERMVNDAEKFAEEDKKLKERIDTRN	KLKERIDTRNELESYAYSLKNQIGDKEKLG	20	2	2465.24	G3I8R9	G3I8R9	549	568			yes	yes	3;4	0.0008601	67.274			By matching	By matching	By matching		By matching	By MS/MS	By MS/MS	By MS/MS	By MS/MS	By MS/MS	By MS/MS	By matching			By MS/MS	By MS/MS		By matching			By matching	By matching			2	1	1		1	2	2
EVVATNGDTHLGGEDFDQRVM	GTFDVSLLTIDNGVFEVVATNGDTHLGGED	GDTHLGGEDFDQRVMEHFIKLYKKKTGKDV	21	2	2289.03	G3I8R9	G3I8R9	243	263			yes	yes	3	4.4042e-09	140.06		By matching	By matching	By matching	By matching	By matching	By matching	By matching	By matching	By matching	By matching	By matching	By MS/MS	By matching	By MS/MS	By matching	By MS/MS	By matching								1	1	1	1	1	1	1	1
FNGKEPSRGINPDEAVAY	GSTRIPKIQQLVKEFFNGKEPSRGINPDEA	KEPSRGINPDEAVAYGAAVQAGVLSGDQDT	18	1	1962.94	G3I8R9	G3I8R9	379	396			yes	yes	3	0.024648	36.593	By matching	By matching	By matching	By matching	By matching	By matching	By matching	By matching	By matching	By MS/MS	By matching	By matching	By MS/MS	By matching	By matching	By MS/MS	By MS/MS	By matching	By matching	By matching	By matching	By matching	By MS/MS	By matching	1	1	1	1	1	1	1	1	1
GLDKREGEKNILVF	VMRIINEPTAAAIAYGLDKREGEKNILVFD	YGLDKREGEKNILVFDLGGGTFDVSLLTID	14	2	1616.89	G3I8R9	G3I8R9	210	223			yes	yes	2;3	0.0018227	70.977		By matching	By MS/MS	By matching		By matching	By matching	By MS/MS	By MS/MS	By MS/MS	By MS/MS	By MS/MS	By MS/MS	By MS/MS	By MS/MS		By MS/MS	By MS/MS		By MS/MS						2	2	1		1	2	2	2
GSAGPPPTGEEDTSEKDEL	KELEEIVQPIISKLYGSAGPPPTGEEDTSE	PPPTGEEDTSEKDEL_______________	19	0	1914.83	G3I8R9	G3I8R9	636	654			yes	yes	2	3.0523e-08	89.629							By MS/MS	By MS/MS	By MS/MS	By MS/MS	By MS/MS	By MS/MS	By MS/MS	By MS/MS	By MS/MS	By MS/MS	By MS/MS		By MS/MS				By MS/MS								1	1	1
IQVDIGGGQTKTF	KFLPFKVVEKKTKPYIQVDIGGGQTKTFAP	PYIQVDIGGGQTKTFAPEEISAMVLTKMKE	13	0	1362.71	G3I8R9	G3I8R9	128	140			yes	yes	2	5.4116e-07	147.74	By MS/MS	By MS/MS	By MS/MS	By MS/MS	By MS/MS	By MS/MS	By MS/MS	By MS/MS	By MS/MS	By MS/MS	By MS/MS	By MS/MS	By MS/MS	By MS/MS	By MS/MS	By MS/MS	By MS/MS	By MS/MS	By MS/MS	By MS/MS	By MS/MS	By MS/MS	By MS/MS	By MS/MS	1	1	1	1	1	1	1	1	1
LESHQDADIEDF	DKETMEKAVEEKIEWLESHQDADIEDFKAK	IEWLESHQDADIEDFKAKKKELEEIVQPII	12	1	1417.6	G3I8R9	G3I8R9	605	616			yes	yes	2	0.0012975	114.5	By matching	By matching	By MS/MS	By MS/MS	By matching	By MS/MS	By MS/MS	By MS/MS	By MS/MS	By MS/MS	By MS/MS	By MS/MS	By MS/MS	By MS/MS	By MS/MS	By MS/MS	By MS/MS	By MS/MS	By MS/MS	By MS/MS			By MS/MS	By matching	1	1	1	1	1	1	1	1	1
NDAQRQATKDAGTIAGL	GKKVTHAVVTVPAYFNDAQRQATKDAGTIA	AQRQATKDAGTIAGLNVMRIINEPTAAAIA	17	0	1728.88	G3I8R9	G3I8R9	177	193			yes	yes	2;3	8.6203e-07	94.122	By matching	By matching			By matching	By matching	By MS/MS	By MS/MS	By MS/MS	By MS/MS	By MS/MS	By MS/MS	By MS/MS	By MS/MS	By MS/MS	By MS/MS	By MS/MS	By MS/MS	By MS/MS	By MS/MS	By matching	By MS/MS	By MS/MS	By MS/MS	1	1			1	1	1	1	1
NDAQRQATKDAGTIAGLNVM	GKKVTHAVVTVPAYFNDAQRQATKDAGTIA	QATKDAGTIAGLNVMRIINEPTAAAIAYGL	20	1	2073.03	G3I8R9	G3I8R9	177	196			yes	yes	3	0.018549	46.362							By matching	By matching	By matching	By matching	By matching	By MS/MS	By MS/MS	By MS/MS	By MS/MS		By MS/MS														1	1	1
NDPSVQQDIKFLPF	ENTVFDAKRLIGRTWNDPSVQQDIKFLPFK	WNDPSVQQDIKFLPFKVVEKKTKPYIQVDI	14	2	1646.83	G3I8R9	G3I8R9	104	117			yes	yes	2	8.6171e-06	117.25	By MS/MS	By matching	By MS/MS	By MS/MS	By MS/MS	By matching	By MS/MS		By MS/MS		By MS/MS	By MS/MS	By MS/MS	By matching	By MS/MS	By MS/MS	By MS/MS	By MS/MS	By MS/MS			By MS/MS			1	1	1	1	1	1	1		1
STASDNQPTVTIKVY	IPRNTVVPTKKSQIFSTASDNQPTVTIKVY	STASDNQPTVTIKVYEGERPLTKDNHLLGT	15	0	1622.82	G3I8R9	G3I8R9	452	466			yes	yes	2	0.00020686	77.674	By MS/MS	By matching	By matching	By matching	By matching	By matching	By MS/MS	By MS/MS	By MS/MS	By MS/MS	By MS/MS	By MS/MS	By MS/MS	By MS/MS	By MS/MS	By MS/MS	By MS/MS	By matching	By matching	By matching	By matching	By matching	By matching	By matching	1	1	1	1	1	1	2	1	1
TKDNHLLGTF	QPTVTIKVYEGERPLTKDNHLLGTFDLTGI	GERPLTKDNHLLGTFDLTGIPPAPRGVPQI	10	2	1144.59	G3I8R9	G3I8R9	473	482			yes	yes	2	0.00028236	143.91	By MS/MS	By MS/MS	By MS/MS	By MS/MS	By MS/MS	By MS/MS	By MS/MS	By MS/MS	By MS/MS	By MS/MS	By MS/MS	By MS/MS	By MS/MS	By MS/MS	By MS/MS	By MS/MS	By MS/MS	By MS/MS		By MS/MS		By matching	By matching	By matching	1	1	1	1	1	1	1	1	1
TKMKETAEAY	QTKTFAPEEISAMVLTKMKETAEAYLGKKV	SAMVLTKMKETAEAYLGKKVTHAVVTVPAY	10	1	1170.56	G3I8R9	G3I8R9	151	160			yes	yes	2	0.0047599	108.43	By matching	By matching	By matching	By matching	By matching		By matching	By MS/MS	By MS/MS	By MS/MS	By matching	By MS/MS	By MS/MS	By MS/MS	By MS/MS	By MS/MS	By MS/MS	By MS/MS			By MS/MS		By MS/MS		1	1	1	1	1		1	1	1
VGGSTRIPKIQQL	EDSDLKKSDIDEIVLVGGSTRIPKIQQLVK	VLVGGSTRIPKIQQLVKEFFNGKEPSRGIN	13	0	1395.82	G3I8R9	G3I8R9	362	374			yes	yes	3	0.026985	42.425								By matching			By matching	By matching	By MS/MS	By matching	By matching		By MS/MS															1
VLTKMKETAEAY	GGQTKTFAPEEISAMVLTKMKETAEAYLGK	SAMVLTKMKETAEAYLGKKVTHAVVTVPAY	12	2	1382.71	G3I8R9	G3I8R9	149	160			yes	yes	2	3.826e-06	145.99								By MS/MS		By MS/MS	By matching	By MS/MS	By MS/MS	By MS/MS	By MS/MS	By MS/MS	By MS/MS															1
AHREDGPGIPAEIKLF	VKNIIIALIDRLALFAHREDGPGIPAEIKL	HREDGPGIPAEIKLFDIFSQQVATVIQSRQ	16	1	1748.92	G3I8H3	G3I8H3	941	956			yes	yes	3	0.001439	57.288			By matching		By matching	By matching	By matching	By MS/MS	By matching	By MS/MS	By MS/MS	By MS/MS	By MS/MS	By MS/MS	By matching	By matching	By MS/MS	By matching		By matching							1		1	1	1	1	1
SLYEDEISDSKAQL	ENHETVAYEFMSQAFSLYEDEISDSKAQLA	FSLYEDEISDSKAQLAAITLIIGTFERMKC	14	2	1596.75	G3I8H3	G3I8H3	1243	1256			yes	yes	2	0.0027383	72.652	By matching	By matching	By matching	By matching	By matching	By matching	By MS/MS	By matching	By MS/MS	By matching	By matching	By MS/MS	By MS/MS	By MS/MS	By matching	By matching	By matching	By matching	By matching	By matching				By matching	1	1	1	1	1	1	1	1	1
VRLSQLEGVNVERY	ERERQELRILVGTNLVRLSQLEGVNVERYK	LVRLSQLEGVNVERYKQIVLTGILEQVVNC	14	2	1660.89	G3I8H3	G3I8H3	856	869			yes	yes	3	0.013519	50.608							By matching	By matching	By matching	By matching	By matching	By MS/MS	By matching	By matching	By matching	By matching	By matching	By matching		By matching			By matching								1	1	1
SEAIKLDPQNHVLY	KALSAGNIDDALQCYSEAIKLDPQNHVLYS	YSEAIKLDPQNHVLYSNRSAAYAKKGDYQK	14	2	1625.84	G3I877;G3GS93	G3I877	28	41			yes	no	2;3	5.7015e-05	97.734	By matching	By matching	By matching	By matching	By matching	By matching	By matching	By MS/MS	By MS/MS	By MS/MS	By MS/MS	By MS/MS	By MS/MS	By MS/MS	By MS/MS	By MS/MS	By MS/MS	By matching	By matching				By matching	By matching	1	1	1	1	1	1	2	2	2
DLDSSCKEAADGY	MKDYTKAMDVYQKALDLDSSCKEAADGYQR	ALDLDSSCKEAADGYQRCMMAQYNRHDSPE	13	1	1429.57	G3I877	G3I877	456	468			yes	yes	2	0.00053025	103.7							By MS/MS	By matching	By MS/MS	By matching	By matching	By MS/MS	By matching	By MS/MS	By matching		By matching	By matching													1	1	1
EEGLKHEANNL	ALEFLNRFEEAKRTYEEGLKHEANNLQLKE	KRTYEEGLKHEANNLQLKEGLQNMEARLAE	11	1	1252.6	G3I877	G3I877	96	106			yes	yes	2	0.018228	77.732		By matching	By matching	By matching	By matching	By matching	By matching	By matching	By MS/MS	By matching	By matching	By matching	By MS/MS	By matching	By matching	By matching	By matching	By matching								1	1	1	1	1	1	1	1
INPDLALEEKNKGNECF	QQAEKILKEQERLAYINPDLALEEKNKGNE	PDLALEEKNKGNECFQKGDYPQAMKHYTEA	17	2	1989.95	G3I877	G3I877	355	371			yes	yes	3	6.1117e-09	104.94	By matching	By matching				By matching	By MS/MS	By MS/MS	By MS/MS	By MS/MS	By MS/MS	By MS/MS	By MS/MS	By MS/MS		By MS/MS	By MS/MS	By MS/MS		By matching	By matching				1	1				1	1	1	1
ITNQAAVHF	HYDRAKELDPTNMTYITNQAAVHFEKGDYN	PTNMTYITNQAAVHFEKGDYNKCRELCEKA	9	0	999.514	G3I877	G3I877	262	270			yes	yes	2	0.0035394	113.25	By MS/MS	By matching		By matching	By matching	By matching	By MS/MS	By MS/MS	By MS/MS	By MS/MS	By MS/MS	By MS/MS	By MS/MS	By MS/MS	By MS/MS	By MS/MS	By MS/MS			By matching		By matching			1	1		1	1	1	1	1	1
TEAIKRNPKDAKLY	ECFQKGDYPQAMKHYTEAIKRNPKDAKLYS	YTEAIKRNPKDAKLYSNRAACYTKLLEFQL	14	1	1645.92	G3I877	G3I877	384	397			yes	yes	3	5.1364e-05	91.858	By matching		By matching	By matching	By matching		By matching	By MS/MS	By MS/MS	By MS/MS	By MS/MS	By MS/MS	By MS/MS	By MS/MS	By matching		By MS/MS	By matching				By matching	By matching		1		1	1	1		1	1	1
DLPVRQAGVIY	NFVSTLLQITMSEQLDLPVRQAGVIYLKNM	SEQLDLPVRQAGVIYLKNMITQYWPDREAT	11	1	1229.68	G3I7Z8	G3I7Z8	49	59			yes	yes	2	0.01156	82.645							By MS/MS	By MS/MS	By MS/MS	By MS/MS	By MS/MS	By MS/MS	By matching	By MS/MS	By matching	By matching	By matching	By matching													1	1	1
KFSAPVVPSSF	RAAHESKMIEKHGGYKFSAPVVPSSFNFGG	HGGYKFSAPVVPSSFNFGGPAPGMN_____	11	1	1164.62	G3I7Z8	G3I7Z8	1018	1028			yes	yes	2	0.026804	73.985	By matching														By MS/MS	By MS/MS									1
LKNMITQY	SEQLDLPVRQAGVIYLKNMITQYWPDREAT	RQAGVIYLKNMITQYWPDREATPGDISPYT	8	2	1009.53	G3I7Z8	G3I7Z8	60	67			yes	yes	2	0.035716	88.029	By matching	By matching				By matching	By MS/MS	By MS/MS	By MS/MS	By matching		By MS/MS					By matching			By matching		By matching			1	1				1	1	1	1
NYINQGVSHAL	KEKQYMAPRVLQQTLNYINQGVSHALTWKN	QQTLNYINQGVSHALTWKNLKPHIQGIIQD	11	1	1214.6	G3I7Z8	G3I7Z8	327	337			yes	yes	2	0.0069928	86.011	By matching	By matching	By matching	By matching	By matching	By matching	By matching	By matching	By matching	By matching	By matching	By MS/MS	By matching	By MS/MS	By MS/MS	By MS/MS	By matching	By matching		By matching	By matching	By matching	By matching		1	1	1	1	1	1	1	1	1
ILTKEEGGRHKPF	PGSIQPHQKVEAQVYILTKEEGGRHKPFVS	VYILTKEEGGRHKPFVSHFMPVMFSLTWDM	13	1	1510.83	G3I7M2;G3GX09	G3I7M2	358	370			yes	no	3	0.00070763	84.479	By matching		By matching	By matching	By matching	By matching	By matching	By matching	By matching	By matching	By matching	By matching	By MS/MS	By matching	By matching	By matching	By MS/MS	By matching					By matching		1		1	1	1	1	1	1	1
AKQIGVEHVVVY	ANDGPMPQTREHLLLAKQIGVEHVVVYVNK	LLLAKQIGVEHVVVYVNKADAVQDSEMVEL	12	0	1340.75	G3I7M2	G3I7M2	168	179			yes	yes	2	0.027797	65.305	By matching	By matching	By matching	By matching	By matching	By matching	By matching	By matching			By matching			By MS/MS	By MS/MS	By matching		By matching			By matching		By matching		1	1	1	1	1	1	1	1
ILEKGQRF	PGEDLKLSLVLRQPMILEKGQRFTLRDGNK	LVLRQPMILEKGQRFTLRDGNKTIGTGVVI	8	1	989.566	G3I7M2	G3I7M2	415	422			yes	yes	2	0.030178	97.068	By matching	By matching	By MS/MS	By matching	By matching	By MS/MS	By MS/MS	By MS/MS	By MS/MS	By MS/MS		By MS/MS	By MS/MS	By MS/MS	By MS/MS	By MS/MS	By MS/MS	By MS/MS							1	1	1	1	1	1	1	1	1
IPVPTRDLEKPF	GVKSVQKLLDAVDTYIPVPTRDLEKPFLLP	DTYIPVPTRDLEKPFLLPIESVYSIPGRGT	12	1	1410.79	G3I7M2	G3I7M2	247	258			yes	yes	2;3	0.0011393	114.5							By MS/MS	By MS/MS	By MS/MS	By MS/MS	By MS/MS	By MS/MS	By MS/MS	By MS/MS	By MS/MS		By MS/MS	By MS/MS													2	2	2
KGEEAPVIVGSAL	LVELEIRELLTEFGYKGEEAPVIVGSALCA	GYKGEEAPVIVGSALCALEQRDPELGVKSV	13	0	1268.7	G3I7M2	G3I7M2	209	221			yes	yes	2	0.00013642	123.63	By matching	By matching	By MS/MS	By matching	By matching	By MS/MS	By MS/MS	By MS/MS	By MS/MS	By MS/MS	By MS/MS	By MS/MS	By MS/MS		By matching	By MS/MS	By MS/MS	By MS/MS	By matching	By matching		By matching	By matching	By matching	1	1	1	1	1	1	1	1	1
SIPGRGTVVTGTLERGIL	RDLEKPFLLPIESVYSIPGRGTVVTGTLER	GRGTVVTGTLERGILKKGDECELLGHNKNI	18	1	1825.04	G3I7M2	G3I7M2	267	284			yes	yes	3	2.1116e-05	81.317		By matching		By matching		By matching	By matching	By MS/MS	By MS/MS	By MS/MS	By MS/MS	By MS/MS	By MS/MS	By MS/MS			By MS/MS									1		1		1	1	1	1
TAAITKILAEGGGAKF	NVGTIGHVDHGKTTLTAAITKILAEGGGAK	AAITKILAEGGGAKFKKYEEIDNAPEERAR	16	1	1546.87	G3I7M2	G3I7M2	74	89			yes	yes	2	2.064e-10	134.08			By matching				By matching	By MS/MS	By MS/MS	By MS/MS	By matching	By MS/MS	By MS/MS	By MS/MS	By MS/MS	By MS/MS	By MS/MS										1				1	1	1
EIMRELDVSY	SRVGQAMASTEEKAYEIMRELDVSYVLVIF	EEKAYEIMRELDVSYVLVIFGGLTGYSSDD	10	2	1253.6	G3I7I9	G3I7I9	568	577			yes	yes	2	0.0064606	100.02							By matching	By matching	By MS/MS		By matching	By MS/MS	By MS/MS	By MS/MS	By MS/MS	By matching	By MS/MS														1	1	1
KVKDLDNRGL	LEEAYTTEHWLVRIYKVKDLDNRGLSRT__	LVRIYKVKDLDNRGLSRT____________	10	1	1156.66	G3I7I9	G3I7I9	693	702			yes	yes	2;3	0.012306	87.308	By matching	By matching	By matching	By matching	By matching	By matching	By MS/MS	By MS/MS	By MS/MS	By MS/MS	By MS/MS	By MS/MS	By MS/MS	By MS/MS	By MS/MS	By MS/MS	By MS/MS	By MS/MS	By matching	By MS/MS	By matching	By matching	By MS/MS	By MS/MS	2	2	2	2	2	2	2	2	1
LRHNTPEDAKVM	GSRIIFDDFREAYYWLRHNTPEDAKVMSWW	YYWLRHNTPEDAKVMSWWDYGYQITAMANR	12	1	1409.71	G3I7I9	G3I7I9	512	523			yes	yes	3	0.0037864	69.261	By matching	By matching	By matching	By matching	By matching	By matching	By matching	By MS/MS	By MS/MS	By MS/MS	By MS/MS	By MS/MS	By MS/MS	By MS/MS	By MS/MS	By matching	By MS/MS	By matching							1	1	1	1	1	1	1	1	1
RVDREGSPVLL	RHIKENDYYTPTGEFRVDREGSPVLLNCLM	TGEFRVDREGSPVLLNCLMYKMCYYRFGQV	11	1	1239.69	G3I7I9	G3I7I9	625	635			yes	yes	2;3	0.0073886	72.607	By matching	By matching	By MS/MS	By matching	By matching	By matching	By MS/MS	By MS/MS	By MS/MS	By MS/MS	By MS/MS	By MS/MS	By MS/MS	By MS/MS	By MS/MS	By MS/MS	By MS/MS	By MS/MS			By matching				1	1	1	1	1	1	2	2	2
AAAGVPVVEGY	AIRDMGIKSTSKSIMAAAGVPVVEGYHGED	KSIMAAAGVPVVEGYHGEDQSDQCLKEHAG	11	0	1031.53	G3I7H8	G3I7H8	133	143			yes	yes	2	0.033092	68.312		By matching					By matching	By matching	By matching	By matching	By matching	By MS/MS	By matching	By matching	By matching			By MS/MS			By matching					1					1	1	1
AADRPSAL	VSVHYDPMIAKLVVWAADRPSALSKLRYSL	IAKLVVWAADRPSALSKLRYSLHQYNIVGL	8	0	799.419	G3I7H8	G3I7H8	403	410			yes	yes	2	7.7414e-05	111.82	By MS/MS	By MS/MS	By MS/MS	By MS/MS	By MS/MS	By MS/MS	By MS/MS	By MS/MS	By MS/MS	By MS/MS	By MS/MS	By MS/MS	By MS/MS	By MS/MS	By MS/MS	By MS/MS	By MS/MS	By MS/MS	By MS/MS	By MS/MS	By MS/MS	By MS/MS	By MS/MS	By MS/MS	1	1	1	1	1	1	1	1	1
AEDPDNNFMPGAGPL	EEIPLQGHAFEARIYAEDPDNNFMPGAGPL	AEDPDNNFMPGAGPLVHLSTPQADVSTRIE	15	2	1543.66	G3I7H8	G3I7H8	350	364			yes	yes	2	1.282e-06	101.9	By MS/MS	By MS/MS	By MS/MS	By MS/MS	By MS/MS	By MS/MS	By MS/MS	By MS/MS	By MS/MS	By MS/MS	By MS/MS	By MS/MS	By MS/MS	By MS/MS	By MS/MS	By MS/MS	By MS/MS	By MS/MS		By matching	By matching	By matching			2	2	2	1	2	2	3	1	1
AELCKQEGIIF	AIHPGYGFLSENMEFAELCKQEGIIFIGPP	NMEFAELCKQEGIIFIGPPSSAIRDMGIKS	11	1	1306.66	G3I7H8	G3I7H8	101	111			yes	yes	2	0.001722	122.13	By MS/MS		By MS/MS	By matching	By MS/MS	By MS/MS	By MS/MS	By MS/MS	By MS/MS	By MS/MS	By MS/MS	By MS/MS	By MS/MS	By MS/MS		By MS/MS	By MS/MS	By MS/MS	By MS/MS	By MS/MS	By MS/MS		By MS/MS		1		1	1	1	1	1	1	1
AMEKIIQVAKSSAAQAIHPGY	EAYSIGPAPSQQSYLAMEKIIQVAKSSAAQ	QVAKSSAAQAIHPGYGFLSENMEFAELCKQ	21	1	2212.17	G3I7H8	G3I7H8	71	91			yes	yes	3	5.0451e-08	101.49	By matching	By matching	By matching					By MS/MS	By matching	By MS/MS	By MS/MS	By matching	By matching				By matching	By matching							1	1	1					1	1
CKQEGIIF	PGYGFLSENMEFAELCKQEGIIFIGPPSSA	NMEFAELCKQEGIIFIGPPSSAIRDMGIKS	8	0	993.495	G3I7H8	G3I7H8	104	111			yes	yes	2	0.0040986	134.44	By MS/MS	By MS/MS	By MS/MS	By MS/MS	By MS/MS	By MS/MS	By MS/MS	By MS/MS	By MS/MS	By MS/MS	By MS/MS	By matching	By MS/MS	By MS/MS	By MS/MS	By MS/MS	By MS/MS	By MS/MS	By MS/MS	By MS/MS	By MS/MS	By MS/MS	By MS/MS		2	2	1	1	2	2	1	1	1
GEAAVRAAQAVKY	EAPAPGINPEVRRKLGEAAVRAAQAVKYVG	KLGEAAVRAAQAVKYVGAGTVEFIMDSKHN	13	0	1332.71	G3I7H8	G3I7H8	265	277			yes	yes	2;3	0.0024385	76.228	By matching	By matching	By matching	By matching	By matching	By matching	By matching	By matching	By MS/MS	By matching	By matching	By MS/MS	By MS/MS	By MS/MS	By MS/MS		By MS/MS	By matching	By matching	By matching	By matching		By matching		1	1	2	2	1	2	2	2	2
GIKSTSKSIM	GIIFIGPPSSAIRDMGIKSTSKSIMAAAGV	AIRDMGIKSTSKSIMAAAGVPVVEGYHGED	10	0	1050.57	G3I7H8	G3I7H8	123	132			yes	yes	2	0.0068564	93.098	By MS/MS	By MS/MS	By MS/MS	By MS/MS	By MS/MS	By MS/MS	By MS/MS	By MS/MS	By MS/MS	By MS/MS	By MS/MS	By MS/MS	By MS/MS	By MS/MS	By MS/MS	By MS/MS	By MS/MS	By MS/MS		By matching	By matching	By matching	By matching		1	1	1	1	1	1	1	1	1
GIKSTSKSIMAAAGVPVVEGY	GIIFIGPPSSAIRDMGIKSTSKSIMAAAGV	KSIMAAAGVPVVEGYHGEDQSDQCLKEHAG	21	1	2064.09	G3I7H8	G3I7H8	123	143			yes	yes	2	0.034473	46.797										By MS/MS	By matching		By MS/MS
GLILKERDM	THSVIAKEAVCQAALGLILKERDMTSAFRL	VCQAALGLILKERDMTSAFRLHTQDQFSPF	9	2	1073.59	G3I7H8	G3I7H8	476	484			yes	yes	3	0.041967	49.715			By MS/MS	By MS/MS	By MS/MS	By MS/MS	By MS/MS	By MS/MS	By MS/MS	By MS/MS	By MS/MS	By MS/MS	By MS/MS	By MS/MS	By matching	By matching	By MS/MS	By MS/MS		By matching							1	1	1	1	1	1	1
GTTPGRGIAKVL	______________________________	MKYGTTPGRGIAKVLIANRGEIACRVIRTA	12	0	1168.69	G3I7H8	G3I7H8	4	15			yes	yes	2	0.00099094	97.965		By matching	By MS/MS	By MS/MS	By MS/MS	By MS/MS	By MS/MS	By MS/MS	By MS/MS	By MS/MS	By MS/MS	By MS/MS	By MS/MS	By MS/MS	By MS/MS	By MS/MS	By MS/MS	By MS/MS	By MS/MS	By MS/MS	By MS/MS	By MS/MS	By MS/MS	By matching		1	1	1	1	1	1	1	1
HVDMADEAY	IQSVAVYSEADRNTMHVDMADEAYSIGPAP	ADRNTMHVDMADEAYSIGPAPSQQSYLAME	9	1	1049.41	G3I7H8	G3I7H8	50	58			yes	yes	2	0.0047735	114.02	By MS/MS	By MS/MS	By MS/MS	By MS/MS	By MS/MS	By MS/MS	By MS/MS	By MS/MS	By MS/MS	By MS/MS	By MS/MS	By MS/MS	By MS/MS	By MS/MS	By MS/MS	By MS/MS	By MS/MS	By MS/MS	By matching	By matching					1	1	1	1	1	1	1	1	1
IGPPSSAIRDM	NMEFAELCKQEGIIFIGPPSSAIRDMGIKS	GIIFIGPPSSAIRDMGIKSTSKSIMAAAGV	11	0	1142.58	G3I7H8	G3I7H8	112	122			yes	yes	2	0.0023429	82.749	By MS/MS	By MS/MS	By MS/MS	By MS/MS	By MS/MS	By MS/MS		By MS/MS	By MS/MS		By MS/MS		By MS/MS	By MS/MS	By MS/MS	By MS/MS	By MS/MS	By MS/MS	By MS/MS	By MS/MS	By MS/MS	By MS/MS			1	1	1	1	1	1		1	1
IGPPSSAIRDMGIKSTSKSIM	NMEFAELCKQEGIIFIGPPSSAIRDMGIKS	AIRDMGIKSTSKSIMAAAGVPVVEGYHGED	21	1	2175.14	G3I7H8	G3I7H8	112	132			yes	yes	3	0.0031069	61.276	By matching	By matching	By matching	By matching	By matching	By matching	By matching		By matching	By MS/MS	By MS/MS	By MS/MS	By MS/MS	By MS/MS	By MS/MS	By MS/MS	By MS/MS								1	1	1	1	1	1	1		1
ILKERDMTSAF	SVIAKEAVCQAALGLILKERDMTSAFRLHT	ALGLILKERDMTSAFRLHTQDQFSPFSFSS	11	2	1309.67	G3I7H8	G3I7H8	478	488			yes	yes	2	0.0026343	109.66	By MS/MS	By MS/MS	By MS/MS	By MS/MS		By MS/MS	By MS/MS	By MS/MS	By MS/MS	By MS/MS	By MS/MS	By MS/MS	By MS/MS	By MS/MS	By MS/MS	By MS/MS	By MS/MS		By matching				By matching	By matching	1	1	1	1		1	1	1	1
IMDSKHNFY	AAQAVKYVGAGTVEFIMDSKHNFYFMEMNT	AGTVEFIMDSKHNFYFMEMNTRLQVEHPVT	9	2	1153.52	G3I7H8	G3I7H8	286	294			yes	yes	2;3	0.0029164	127.12	By MS/MS	By MS/MS	By MS/MS	By MS/MS	By MS/MS	By MS/MS	By MS/MS	By MS/MS	By MS/MS	By MS/MS	By MS/MS	By MS/MS	By MS/MS	By MS/MS	By MS/MS	By MS/MS	By MS/MS	By MS/MS							2	1	1	2	1	1	2	2	2
KERDMTSAF	IAKEAVCQAALGLILKERDMTSAFRLHTQD	ALGLILKERDMTSAFRLHTQDQFSPFSFSS	9	1	1083.5	G3I7H8	G3I7H8	480	488			yes	yes	2	0.026764	84.568	By matching	By MS/MS	By MS/MS	By MS/MS	By MS/MS	By MS/MS	By matching	By matching	By matching	By matching	By matching	By matching	By matching	By matching	By matching	By MS/MS	By matching	By MS/MS		By matching			By matching		1	1	1	1	1	1	1	1	1
KSSVNGVASKSKF	RVLGDLCSEGGCTYLKSSVNGVASKSKFII	YLKSSVNGVASKSKFIILDNTIYLFSMEGS	13	0	1337.73	G3I7H8	G3I7H8	561	573			yes	yes	2;3	3.4214e-30	202.29	By MS/MS	By MS/MS	By MS/MS	By MS/MS	By MS/MS	By MS/MS	By MS/MS	By MS/MS	By MS/MS	By MS/MS	By MS/MS	By MS/MS	By MS/MS	By MS/MS	By MS/MS	By MS/MS	By MS/MS	By MS/MS	By MS/MS	By MS/MS	By MS/MS	By matching	By MS/MS	By matching	2	2	2	2	2	2	2	2	2
LKSSVNGVASKSKF	FRVLGDLCSEGGCTYLKSSVNGVASKSKFI	YLKSSVNGVASKSKFIILDNTIYLFSMEGS	14	1	1450.81	G3I7H8	G3I7H8	560	573			yes	yes	2;3;4	2.154e-06	132.79	By MS/MS	By MS/MS	By MS/MS	By MS/MS	By MS/MS	By MS/MS	By MS/MS	By MS/MS	By MS/MS	By MS/MS	By MS/MS	By MS/MS	By MS/MS	By MS/MS	By MS/MS	By MS/MS	By MS/MS	By MS/MS	By MS/MS	By MS/MS	By MS/MS	By MS/MS	By MS/MS	By matching	3	3	3	3	3	3	3	3	3
NDDAMLIEKF	QEQLESARREAKKSFNDDAMLIEKFVDTPR	AKKSFNDDAMLIEKFVDTPRHVEVQVFGDH	10	2	1194.56	G3I7H8	G3I7H8	202	211			yes	yes	2	0.0034201	121.73	By MS/MS	By MS/MS	By MS/MS	By MS/MS	By MS/MS	By MS/MS	By MS/MS	By MS/MS	By MS/MS	By MS/MS	By MS/MS	By MS/MS	By MS/MS	By MS/MS	By MS/MS	By MS/MS	By MS/MS	By MS/MS							2	1	2	1	2	2	2	2	2
NHDGSYDMQIGNETF	TLRSGKSDVVVAVTYNHDGSYDMQIGNETF	NHDGSYDMQIGNETFRVLGDLCSEGGCTYL	15	2	1726.69	G3I7H8	G3I7H8	531	545			yes	yes	2	3.4844e-139	254.19	By MS/MS	By MS/MS	By MS/MS	By MS/MS	By MS/MS	By MS/MS	By MS/MS	By MS/MS	By MS/MS	By MS/MS	By MS/MS	By MS/MS	By MS/MS	By MS/MS	By MS/MS	By MS/MS	By MS/MS	By MS/MS	By matching	By MS/MS	By MS/MS	By matching	By MS/MS		4	4	4	3	2	3	3	3	2
QVEHPVTEMITGTDLVEW	DSKHNFYFMEMNTRLQVEHPVTEMITGTDL	HPVTEMITGTDLVEWQFRIAAGEKIPLSQE	18	2	2082.99	G3I7H8	G3I7H8	303	320			yes	yes	2	2.9251e-09	137.16								By matching			By matching	By matching	By MS/MS				By MS/MS															1
RIAAGEKIPL	VTEMITGTDLVEWQFRIAAGEKIPLSQEEI	VEWQFRIAAGEKIPLSQEEIPLQGHAFEAR	10	0	1066.65	G3I7H8	G3I7H8	323	332			yes	yes	2;3	0.002723	82.749	By MS/MS	By MS/MS	By MS/MS	By MS/MS	By MS/MS	By MS/MS	By MS/MS	By MS/MS	By MS/MS	By MS/MS	By MS/MS	By MS/MS	By MS/MS	By MS/MS	By matching	By MS/MS	By MS/MS			By matching			By MS/MS		1	2	1	2	2	2	1	2	2
RIAAGEKIPLSQEEIPL	VTEMITGTDLVEWQFRIAAGEKIPLSQEEI	AAGEKIPLSQEEIPLQGHAFEARIYAEDPD	17	1	1863.05	G3I7H8	G3I7H8	323	339			yes	yes	2;3	1.2516e-08	106.49	By MS/MS	By MS/MS	By MS/MS	By MS/MS	By MS/MS	By MS/MS	By MS/MS	By MS/MS	By MS/MS	By MS/MS	By MS/MS	By MS/MS	By MS/MS	By MS/MS	By MS/MS	By MS/MS	By MS/MS	By MS/MS	By MS/MS	By MS/MS	By MS/MS	By MS/MS	By MS/MS	By matching	2	4	3	3	3	2	3	3	2
RIAAGEKIPLSQEEIPLQGHAF	VTEMITGTDLVEWQFRIAAGEKIPLSQEEI	IPLSQEEIPLQGHAFEARIYAEDPDNNFMP	22	2	2403.29	G3I7H8	G3I7H8	323	344			yes	yes	3;4	4.4264e-09	67.251	By MS/MS	By MS/MS	By MS/MS	By MS/MS	By MS/MS	By matching	By MS/MS	By MS/MS	By MS/MS	By MS/MS	By MS/MS	By MS/MS	By MS/MS	By MS/MS	By MS/MS	By MS/MS	By MS/MS	By MS/MS		By MS/MS	By matching	By matching	By MS/MS	By matching	1	1	2	2	1	2	1	1	1
RIIRSEKEF	PVMIKAVRGGGGKGMRIIRSEKEFQEQLES	GGGKGMRIIRSEKEFQEQLESARREAKKSF	9	0	1176.66	G3I7H8	G3I7H8	178	186			yes	yes	3	0.019997	56.729									By MS/MS	By MS/MS	By MS/MS	By MS/MS	By MS/MS	By MS/MS		By MS/MS	By MS/MS	By MS/MS		By matching	By matching		By matching										1
RIIRSEKEFQEQL	PVMIKAVRGGGGKGMRIIRSEKEFQEQLES	GMRIIRSEKEFQEQLESARREAKKSFNDDA	13	1	1674.91	G3I7H8	G3I7H8	178	190			yes	yes	2;3	0.0085909	72.434	By matching	By matching	By MS/MS		By matching	By matching	By matching	By MS/MS	By MS/MS	By MS/MS	By MS/MS	By MS/MS	By MS/MS	By MS/MS	By matching	By matching	By MS/MS	By MS/MS		By matching		By matching	By matching		2	2	2		2	2	2	2	2
RLHTQDQF	ALGLILKERDMTSAFRLHTQDQFSPFSFSS	RDMTSAFRLHTQDQFSPFSFSSGRRLNISY	8	1	1043.51	G3I7H8	G3I7H8	489	496			yes	yes	2	0.016724	117.17	By MS/MS	By MS/MS	By MS/MS	By MS/MS	By MS/MS	By MS/MS	By MS/MS	By matching	By matching	By matching	By MS/MS	By MS/MS	By MS/MS	By MS/MS	By MS/MS	By MS/MS	By MS/MS	By MS/MS	By MS/MS	By MS/MS	By MS/MS	By MS/MS	By MS/MS	By matching	1	1	1	1	1	1	1	1	1
RLHTQDQFSPF	ALGLILKERDMTSAFRLHTQDQFSPFSFSS	TSAFRLHTQDQFSPFSFSSGRRLNISYTRN	11	2	1374.67	G3I7H8	G3I7H8	489	499			yes	yes	2;3	0.0016792	122.13	By MS/MS	By MS/MS	By MS/MS	By MS/MS	By MS/MS	By MS/MS	By MS/MS	By MS/MS	By MS/MS	By MS/MS	By MS/MS	By MS/MS	By MS/MS	By MS/MS	By MS/MS	By MS/MS	By MS/MS	By MS/MS	By MS/MS	By MS/MS	By MS/MS	By MS/MS	By MS/MS	By MS/MS	3	4	3	2	3	3	3	2	3
RSGKSDVVVAVTY	SGRRLNISYTRNMTLRSGKSDVVVAVTYNH	TLRSGKSDVVVAVTYNHDGSYDMQIGNETF	13	0	1379.74	G3I7H8	G3I7H8	518	530			yes	yes	2;3	0.00034836	83		By MS/MS	By MS/MS	By MS/MS	By MS/MS	By MS/MS	By MS/MS	By MS/MS	By MS/MS	By MS/MS	By MS/MS	By MS/MS	By MS/MS	By MS/MS	By MS/MS	By MS/MS	By MS/MS	By MS/MS		By MS/MS	By MS/MS	By MS/MS	By MS/MS			1	2	1	2	1	2	2	2
RTNVDFLL	SKLRYSLHQYNIVGLRTNVDFLLRLSGHPE	QYNIVGLRTNVDFLLRLSGHPEFEAGNVHT	8	2	976.534	G3I7H8	G3I7H8	426	433			yes	yes	2	0.03158	91.906	By MS/MS	By MS/MS	By MS/MS		By MS/MS	By MS/MS	By MS/MS	By MS/MS	By MS/MS	By MS/MS	By MS/MS	By MS/MS	By MS/MS	By matching	By MS/MS	By MS/MS	By MS/MS	By matching	By matching	By MS/MS	By MS/MS	By matching	By MS/MS	By matching	1	1	1		1	1	1	1	1
RVLGDLCSEGGCTY	NHDGSYDMQIGNETFRVLGDLCSEGGCTYL	FRVLGDLCSEGGCTYLKSSVNGVASKSKFI	14	2	1585.69	G3I7H8	G3I7H8	546	559			yes	yes	2	5.6843e-140	209.85	By MS/MS	By MS/MS	By MS/MS	By MS/MS	By MS/MS	By MS/MS	By MS/MS	By MS/MS	By MS/MS	By MS/MS	By MS/MS	By MS/MS	By MS/MS	By MS/MS	By MS/MS	By MS/MS	By MS/MS	By MS/MS	By MS/MS	By MS/MS	By MS/MS	By MS/MS	By MS/MS	By MS/MS	1	2	2	2	2	1	1	3	1
SEADRNTMHVDMADEAY	IRTAKRMGIQSVAVYSEADRNTMHVDMADE	ADRNTMHVDMADEAYSIGPAPSQQSYLAME	17	2	1953.78	G3I7H8	G3I7H8	42	58			yes	yes	2;3	6.0466e-10	111.79	By MS/MS	By MS/MS	By MS/MS	By MS/MS	By MS/MS	By matching	By MS/MS	By MS/MS	By MS/MS	By MS/MS	By MS/MS	By MS/MS	By MS/MS	By MS/MS	By MS/MS	By MS/MS	By MS/MS	By matching		By matching	By matching				3	2	2	2	2	1	3	3	2
SIGPAPSQQSY	ADRNTMHVDMADEAYSIGPAPSQQSYLAME	DEAYSIGPAPSQQSYLAMEKIIQVAKSSAA	11	0	1133.54	G3I7H8	G3I7H8	59	69			yes	yes	2	6.6547e-32	143.04	By MS/MS	By MS/MS	By MS/MS	By MS/MS	By MS/MS	By MS/MS	By MS/MS	By MS/MS	By MS/MS	By MS/MS	By MS/MS	By MS/MS	By MS/MS	By MS/MS	By MS/MS	By MS/MS	By MS/MS	By MS/MS	By MS/MS	By MS/MS	By MS/MS	By MS/MS	By MS/MS		1	1	1	1	1	1	2	1	1
SIGPAPSQQSYL	ADRNTMHVDMADEAYSIGPAPSQQSYLAME	EAYSIGPAPSQQSYLAMEKIIQVAKSSAAQ	12	1	1246.62	G3I7H8	G3I7H8	59	70			yes	yes	2	0.00053745	129.42	By MS/MS	By MS/MS	By MS/MS	By MS/MS	By MS/MS	By MS/MS	By MS/MS	By MS/MS	By MS/MS	By MS/MS	By MS/MS	By MS/MS	By MS/MS	By MS/MS	By matching	By MS/MS	By MS/MS	By MS/MS	By matching	By MS/MS		By matching	By matching		1	1	1	1	1	1	1	1	1
SLHQYNIVGL	VWAADRPSALSKLRYSLHQYNIVGLRTNVD	SKLRYSLHQYNIVGLRTNVDFLLRLSGHPE	10	2	1142.61	G3I7H8	G3I7H8	416	425			yes	yes	2	0.0030656	129.47			By MS/MS		By MS/MS		By MS/MS	By MS/MS	By MS/MS	By MS/MS	By MS/MS	By MS/MS	By MS/MS	By MS/MS	By MS/MS	By MS/MS	By MS/MS		By MS/MS	By MS/MS	By MS/MS		By MS/MS				1		1		1	1	1
SMEGSTEIGIPVPKY	SKSKFIILDNTIYLFSMEGSTEIGIPVPKY	SMEGSTEIGIPVPKYLSSVSSEGTQGGTIA	15	1	1606.79	G3I7H8	G3I7H8	584	598			yes	yes	2	0.0011199	72.652		By matching	By matching	By MS/MS	By matching	By matching	By matching	By matching	By MS/MS	By matching	By matching	By MS/MS	By matching	By matching	By matching	By matching	By matching	By matching								1	1	1	1	1	1	1	2
SMEGSTEIGIPVPKYL	SKSKFIILDNTIYLFSMEGSTEIGIPVPKY	MEGSTEIGIPVPKYLSSVSSEGTQGGTIAP	16	2	1719.88	G3I7H8	G3I7H8	584	599			yes	yes	2	1.5405e-19	155	By MS/MS	By MS/MS	By MS/MS	By MS/MS	By MS/MS	By MS/MS	By MS/MS	By MS/MS	By MS/MS	By MS/MS	By MS/MS	By MS/MS	By MS/MS	By MS/MS	By MS/MS	By MS/MS	By MS/MS	By MS/MS	By matching	By matching	By matching	By matching	By matching		4	4	3	3	2	3	3	4	5
SQEEIPLQGHAF	VEWQFRIAAGEKIPLSQEEIPLQGHAFEAR	IPLSQEEIPLQGHAFEARIYAEDPDNNFMP	12	1	1354.65	G3I7H8	G3I7H8	333	344			yes	yes	2	4.6849e-07	149.82	By MS/MS	By MS/MS	By MS/MS	By MS/MS	By MS/MS	By MS/MS	By MS/MS	By MS/MS	By MS/MS	By MS/MS	By MS/MS	By MS/MS	By MS/MS	By MS/MS	By MS/MS	By MS/MS	By MS/MS	By MS/MS	By MS/MS	By MS/MS	By MS/MS	By MS/MS	By MS/MS		1	1	1	1	1	1	1	1	1
SSVSSEGTQGGTIAPM	MEGSTEIGIPVPKYLSSVSSEGTQGGTIAP	SVSSEGTQGGTIAPMTGTIEKVFVKAGDRV	16	0	1507.68	G3I7H8	G3I7H8	600	615			yes	yes	2	0.00093224	68.893	By MS/MS	By MS/MS	By MS/MS	By MS/MS	By MS/MS	By MS/MS	By MS/MS	By MS/MS		By MS/MS	By MS/MS	By MS/MS		By MS/MS	By MS/MS	By matching	By MS/MS	By MS/MS	By matching	By matching	By MS/MS	By MS/MS		By matching	1	1	1	1	1	1	1	1
TGTIEKVF	SVSSEGTQGGTIAPMTGTIEKVFVKAGDRV	GGTIAPMTGTIEKVFVKAGDRVKTGDSLMV	8	0	893.486	G3I7H8	G3I7H8	616	623			yes	yes	2	0.031383	85.359											By MS/MS
TLRSGKSDVVVAVTY	FSSGRRLNISYTRNMTLRSGKSDVVVAVTY	TLRSGKSDVVVAVTYNHDGSYDMQIGNETF	15	1	1593.87	G3I7H8	G3I7H8	516	530			yes	yes	2;3	0.0011839	65.472	By MS/MS	By matching	By MS/MS	By MS/MS	By MS/MS	By MS/MS	By MS/MS	By MS/MS	By MS/MS	By MS/MS	By MS/MS	By MS/MS	By MS/MS	By MS/MS	By MS/MS	By MS/MS	By MS/MS	By MS/MS					By matching		1	1	1	1	1	1	2	2	2
VDTPRHVEVQVF	AKKSFNDDAMLIEKFVDTPRHVEVQVFGDH	EKFVDTPRHVEVQVFGDHHGNAVYLFERDC	12	0	1424.74	G3I7H8	G3I7H8	212	223			yes	yes	2;3	0.00020689	105.98	By MS/MS	By MS/MS	By MS/MS	By MS/MS	By MS/MS	By MS/MS	By MS/MS	By MS/MS	By MS/MS	By MS/MS	By MS/MS	By MS/MS	By MS/MS	By MS/MS	By MS/MS	By MS/MS	By MS/MS	By MS/MS			By matching	By MS/MS	By matching	By matching	2	2	1	1	2	2	2	2	2
VKAGDRVKTGDSL	GGTIAPMTGTIEKVFVKAGDRVKTGDSLMV	VFVKAGDRVKTGDSLMVMIAMKMEHTIKAP	13	0	1344.74	G3I7H8	G3I7H8	624	636			yes	yes	2;3	0.00036102	108.7	By matching	By matching	By matching	By matching	By matching	By matching	By matching	By matching	By matching	By matching	By matching	By matching	By matching	By matching	By matching	By matching	By matching	By matching	By MS/MS	By MS/MS	By MS/MS	By MS/MS	By MS/MS	By matching	2	2	2	2	2	2	2	2	1
VKAGDRVKTGDSLM	GGTIAPMTGTIEKVFVKAGDRVKTGDSLMV	FVKAGDRVKTGDSLMVMIAMKMEHTIKAPK	14	1	1475.78	G3I7H8	G3I7H8	624	637			yes	yes	2;3	9.6232e-06	119.39	By MS/MS	By MS/MS	By MS/MS	By MS/MS	By MS/MS	By MS/MS	By MS/MS	By MS/MS	By MS/MS	By MS/MS	By MS/MS	By MS/MS	By MS/MS	By MS/MS	By MS/MS	By MS/MS	By MS/MS	By MS/MS	By matching	By MS/MS	By MS/MS	By MS/MS	By MS/MS		3	2	2	2	3	3	2	3	2
ILGEFGNL	QAPACHENMVKVGGYILGEFGNLIAGDPRS	MVKVGGYILGEFGNLIAGDPRSSPPVQFSL	8	2	861.46	G3I710;G3I3I0	G3I710	494	501			no	no	1	0.0041996	134.85							By matching	By matching	By matching	By MS/MS	By MS/MS	By matching	By matching	By MS/MS	By matching	By matching	By matching	By matching													1	1	1
KGDKALDGY	IKRINKELANIRSKFKGDKALDGYSKKKYV	NIRSKFKGDKALDGYSKKKYVCKLLFIFLL	9	1	965.482	G3I710;G3I3I0	G3I710	36	44			no	no	2	0.0011475	138.54	By matching	By matching	By matching	By matching	By matching		By matching	By matching	By matching	By MS/MS	By matching	By MS/MS	By MS/MS	By MS/MS	By MS/MS	By matching	By MS/MS	By matching			By matching	By matching		By matching	1	1	1	1	1		1	1	1
KVAILAEKY	YLETADYAIREEIVLKVAILAEKYAVDYSW	REEIVLKVAILAEKYAVDYSWYVDTILNLI	9	1	1033.62	G3I710;G3I3I0	G3I710	418	426			no	no	2	0.027626	84.213	By matching	By matching	By matching	By matching		By matching	By MS/MS	By MS/MS	By MS/MS	By matching	By matching	By MS/MS	By MS/MS								By matching		By matching	By matching	1	1	1	1		1	1	1	1
IAGDPRSSPPVQF	MVKVGGYILGEFGNLIAGDPRSSPPVQFSL	NLIAGDPRSSPPVQFSLLHSKFHLCSVATR	13	0	1369.7	G3I710	G3I710	502	514			yes	yes	2	0.0011223	85.676							By MS/MS	By MS/MS	By MS/MS	By MS/MS	By matching			By MS/MS	By matching				By matching												1	1	1
RLEPNVQAQMY	AGIIQTKALQVGCLLRLEPNVQAQMYRLTL	GCLLRLEPNVQAQMYRLTLRTSKEPVSRHL	11	2	1347.66	G3I710	G3I710	913	923			yes	yes	2	0.015873	77.677	By matching			By matching	By matching		By MS/MS	By matching	By MS/MS	By matching			By matching	By matching	By MS/MS	By matching		By matching			By matching		By matching		1			1	1		1	1	1
SLPLQEAQKIF	TEMAAQDFFQRWKQLSLPLQEAQKIFKANH	WKQLSLPLQEAQKIFKANHPMDAEVTKAKL	11	2	1272.71	G3I710	G3I710	852	862			yes	yes	2	0.035434	70.256							By MS/MS	By MS/MS	By MS/MS	By MS/MS	By MS/MS	By MS/MS	By matching	By MS/MS			By MS/MS	By matching				By matching									1	1	1
SRIVSSASTDLQDY	PDDFKTCISLAVSRLSRIVSSASTDLQDYT	LSRIVSSASTDLQDYTYYFVPAPWLSVKLL	14	1	1540.74	G3I710	G3I710	225	238			yes	yes	2	0.0011409	75.819	By matching	By matching	By matching	By matching		By matching		By MS/MS	By matching	By matching	By matching	By MS/MS	By matching	By matching	By matching	By matching	By matching								1	1	1	1		1		1	1
VDLEPTVIDEVRTGTY	FSETGAGKHVPRAVFVDLEPTVIDEVRTGT	DLEPTVIDEVRTGTYRQLFHPEQLITGKED	16	1	1805.9	G3I6I6;G3INA2	G3I6I6	68	83			yes	no	2;3	4.5726e-10	128.67	By MS/MS	By MS/MS		By MS/MS	By MS/MS	By MS/MS							By matching	By matching	By matching				By MS/MS		By MS/MS	By MS/MS			2	2		1	1	2
SIYPAPQVSTAVVEPY	ERLSVDYGKKSKLEFSIYPAPQVSTAVVEP	IYPAPQVSTAVVEPYNSILTTHTTLEHSDC	16	1	1719.87	G3I6I6;G3HWE9;G3INA2;G3ICI3	G3I6I6	170	185			yes	no	2	8.0472e-05	82.029	By matching		By MS/MS	By MS/MS	By MS/MS		By MS/MS		By MS/MS		By MS/MS	By MS/MS		By MS/MS		By MS/MS	By MS/MS	By MS/MS	By MS/MS		By MS/MS		By MS/MS	By matching	1		1	1	1		1		1
HSFGGGTGSGFTSL	KLADQCTGLQGFLVFHSFGGGTGSGFTSLL	FHSFGGGTGSGFTSLLMERLSVDYGKKSKL	14	2	1310.59	G3I6I6;G3HWE9;G3HQ80;G3H588	G3I6I6	139	152			yes	no	2	0.00023242	93.649	By matching													By MS/MS	By MS/MS	By MS/MS									1
VFHSFGGGTGSGF	IRKLADQCTGLQGFLVFHSFGGGTGSGFTS	FLVFHSFGGGTGSGFTSLLMERLSVDYGKK	13	2	1255.56	G3I6I6;G3HWE9;G3H588	G3I6I6	137	149			yes	no	2	0.00044716	103.87	By matching	By matching	By matching	By matching	By matching	By matching	By MS/MS	By MS/MS	By MS/MS	By MS/MS	By MS/MS		By MS/MS	By MS/MS	By MS/MS	By matching	By MS/MS	By matching	By matching	By matching	By matching	By matching	By matching	By matching	1	1	1	1	1	1	1	1	1
NSILTTHTTL	IYPAPQVSTAVVEPYNSILTTHTTLEHSDC	VVEPYNSILTTHTTLEHSDCAFMVDNEAIY	10	1	1099.59	G3I6I6;G3HWE9;G3H3C6;G3INA2;G3HQ80;G3ICI3;G3II87	G3I6I6	186	195			yes	no	2	1.365e-06	154.31	By MS/MS	By MS/MS	By MS/MS	By MS/MS	By MS/MS	By matching	By MS/MS	By matching				By matching	By MS/MS	By MS/MS	By MS/MS	By MS/MS	By MS/MS	By matching	By MS/MS	By matching	By matching	By matching	By matching	By matching	1	1	1	1	1	1	1	1
DIERPTY	MVDNEAIYDICRRNLDIERPTYTNLNRLIG	YDICRRNLDIERPTYTNLNRLIGQIVSSIT	7	0	892.429	G3I6I6;G3HWE9;G3H3C6;G3INA2;G3HQ80;G3ICI3	G3I6I6	218	224			yes	no	2	0.045797	97.071			By matching				By matching	By MS/MS	By MS/MS			By MS/MS		By MS/MS	By matching	By MS/MS	By MS/MS	By MS/MS					By matching				1				1	1	1
DIERPTYTNL	MVDNEAIYDICRRNLDIERPTYTNLNRLIG	CRRNLDIERPTYTNLNRLIGQIVSSITASL	10	1	1220.6	G3I6I6;G3HWE9;G3H3C6;G3INA2;G3HQ80;G3ICI3	G3I6I6	218	227			yes	no	2	0.0080955	98.033							By matching	By matching		By matching	By matching	By MS/MS	By matching	By MS/MS	By matching	By matching	By matching				By matching										1	1
PAPQVSTAVVEPY	SVDYGKKSKLEFSIYPAPQVSTAVVEPYNS	IYPAPQVSTAVVEPYNSILTTHTTLEHSDC	13	0	1356.69	G3I6I6;G3HWE9;G3H3C6;G3INA2;G3HQ80;G3ICI3	G3I6I6	173	185			yes	no	2	0.0027041	75.294							By MS/MS	By matching	By MS/MS		By matching		By matching	By MS/MS	By MS/MS	By matching	By matching	By matching	By matching		By matching										1	1	1
TTHTTLEHSDCAF	PQVSTAVVEPYNSILTTHTTLEHSDCAFMV	ILTTHTTLEHSDCAFMVDNEAIYDICRRNL	13	1	1518.64	G3I6I6;G3HWE9;G3H3C6;G3INA2;G3HQ80;G3ICI3	G3I6I6	190	202			yes	no	2	0.00019329	124.23						By matching	By matching	By matching	By matching	By matching	By matching	By MS/MS	By matching	By MS/MS		By MS/MS	By MS/MS													1	1	1	1
HPEQLITGKEDAANNY	TVIDEVRTGTYRQLFHPEQLITGKEDAANN	PEQLITGKEDAANNYARGHYTIGKEIIDLV	16	1	1798.85	G3I6I6;G3HWE9;G3H3C6;G3INA2;G3HQ80	G3I6I6	88	103			yes	no	2;3	2.6807e-24	208.95	By MS/MS	By MS/MS	By MS/MS	By MS/MS	By MS/MS	By MS/MS	By MS/MS	By MS/MS	By MS/MS	By MS/MS	By MS/MS	By MS/MS	By MS/MS	By MS/MS	By MS/MS	By MS/MS	By MS/MS	By MS/MS	By matching		By MS/MS		By MS/MS		2	2	1	2	2	2	2	2	2
ITGKEDAANNY	VRTGTYRQLFHPEQLITGKEDAANNYARGH	PEQLITGKEDAANNYARGHYTIGKEIIDLV	11	0	1194.55	G3I6I6;G3HWE9;G3H3C6;G3INA2;G3HQ80	G3I6I6	93	103			yes	no	2	0.0078425	82.749	By matching	By matching	By matching	By matching	By matching	By matching	By MS/MS	By matching	By MS/MS	By matching	By matching	By MS/MS	By MS/MS	By matching	By matching	By matching	By MS/MS	By MS/MS		By matching		By matching	By matching		1	1	1	1	1	1	1	1	1
SNTTAIAEAW	PGGDLAKVQRAVCMLSNTTAIAEAWARLDH	AVCMLSNTTAIAEAWARLDHKFDLMYAKRA	10	0	1062.5	G3I6I6;G3HWE9;G3H3C6;G3INA2;G3HQ80	G3I6I6	379	388			no	no	2	0.018807	78.77	By MS/MS			By MS/MS			By MS/MS	By MS/MS	By MS/MS	By matching	By MS/MS	By MS/MS				By matching	By MS/MS					By matching	By matching	By matching	1			1			1	1	1
HSFGGGTGSGF	KLADQCTGLQGFLVFHSFGGGTGSGFTSLL	FLVFHSFGGGTGSGFTSLLMERLSVDYGKK	11	1	1009.43	G3I6I6;G3HWE9;G3H3C6;G3HQ80;G3H588	G3I6I6	139	149			yes	no	2	0.0021113	125.31	By MS/MS	By MS/MS	By MS/MS	By MS/MS	By MS/MS	By MS/MS	By matching	By MS/MS	By MS/MS	By MS/MS	By MS/MS	By MS/MS	By MS/MS	By MS/MS	By MS/MS	By MS/MS	By MS/MS	By MS/MS	By MS/MS	By matching	By MS/MS	By MS/MS	By matching	By matching	1	1	1	1	1	1	1	1	1
APVISAEKAY	NLVPYPRIHFPLATYAPVISAEKAYHEQLS	PLATYAPVISAEKAYHEQLSVAEITNACFE	10	0	1047.56	G3I6I6;G3HWE9;G3H3C6;G3HN36;G3GVM3	G3I6I6	273	282			yes	no	2	0.034345	71.379	By MS/MS	By MS/MS	By MS/MS	By MS/MS	By matching	By MS/MS	By matching	By MS/MS	By MS/MS	By MS/MS	By MS/MS	By MS/MS	By MS/MS	By MS/MS	By MS/MS	By MS/MS	By MS/MS	By matching	By matching	By matching	By matching	By matching	By matching		1	1	1	1	1	1	1	1	1
APVISAEKAYHEQL	NLVPYPRIHFPLATYAPVISAEKAYHEQLS	YAPVISAEKAYHEQLSVAEITNACFEPANQ	14	1	1554.8	G3I6I6;G3HWE9;G3H3C6	G3I6I6	273	286			yes	no	2	3.7614e-26	177.57	By matching	By matching	By MS/MS	By MS/MS	By matching		By MS/MS	By MS/MS	By MS/MS	By MS/MS	By MS/MS	By MS/MS	By MS/MS	By MS/MS	By MS/MS	By MS/MS	By MS/MS	By MS/MS			By matching	By matching			1	1	1	1	1		1	2	1
FSETGAGKHVPRAVF	SDKTIGGGDDSFNTFFSETGAGKHVPRAVF	FSETGAGKHVPRAVFVDLEPTVIDEVRTGT	15	1	1601.83	G3I6I6;G3H3C6;G3INA2	G3I6I6	53	67			yes	no	2;3;4	2.617e-07	131.83	By MS/MS	By MS/MS	By MS/MS	By MS/MS	By MS/MS	By MS/MS	By MS/MS	By MS/MS	By MS/MS	By MS/MS	By MS/MS	By MS/MS	By MS/MS	By MS/MS	By MS/MS	By MS/MS	By MS/MS	By MS/MS	By matching	By MS/MS	By matching	By matching	By MS/MS	By MS/MS	3	3	3	3	3	3	3	3	3
SETGAGKHVPRAVF	DKTIGGGDDSFNTFFSETGAGKHVPRAVFV	FSETGAGKHVPRAVFVDLEPTVIDEVRTGT	14	0	1454.76	G3I6I6;G3H3C6;G3INA2	G3I6I6	54	67			yes	no	2;3	0.0059739	58.699							By MS/MS		By MS/MS	By MS/MS	By matching		By MS/MS	By MS/MS	By MS/MS	By MS/MS	By MS/MS	By MS/MS													1		2
ASTVFPSDHIPSRY	LIKPEVQVRQVAVKFASTVFPSDHIPSRYL	FASTVFPSDHIPSRYLLLLAAGDPREEVHG	14	1	1575.77	G3I5Z8	G3I5Z8	498	511			yes	yes	3	0.010412	57.159			By matching			By matching	By MS/MS	By MS/MS	By MS/MS	By MS/MS	By MS/MS		By MS/MS	By MS/MS			By MS/MS										1			1	1	1	1
ISVLSENDELSQDVASKGL	HIEVKSHLKEIQSAFISVLSENDELSQDVA	SENDELSQDVASKGLGLVYELGSEQDQQEL	19	2	2003.01	G3I5Z8	G3I5Z8	985	1003			yes	yes	2	5.198e-11	142.85							By MS/MS	By MS/MS	By MS/MS	By MS/MS	By MS/MS	By MS/MS	By MS/MS	By MS/MS	By MS/MS	By MS/MS	By MS/MS														1	1	1
KIVAISCAADVL	LQAVLKECCKENLKYKIVAISCAADVLKAT	LKYKIVAISCAADVLKATKEDRFQEFSDIV	12	0	1258.7	G3I5Z8	G3I5Z8	1626	1637			yes	yes	2	0.0012697	93.111							By MS/MS	By matching	By MS/MS	By MS/MS	By MS/MS	By MS/MS	By MS/MS				By MS/MS														1	1	1
SSVRTEALSVVEL	ETCKSITYSLENKTYSSVRTEALSVVELLL	TYSSVRTEALSVVELLLKKLEEAKQWESLT	13	1	1388.75	G3I5Z8	G3I5Z8	1775	1787			yes	yes	2	0.0026305	80.763							By matching	By MS/MS	By MS/MS	By MS/MS	By matching	By matching	By MS/MS	By matching	By matching	By matching	By matching	By matching					By matching	By matching							1	1	1
TKDIALVQQLF	YSAVGKLSSRMPHLFTKDIALVQQLFEALC	PHLFTKDIALVQQLFEALCKEEPETRLAIQ	11	2	1274.72	G3I5Z8	G3I5Z8	429	439			yes	yes	2	0.005494	87.913							By matching	By MS/MS	By MS/MS	By MS/MS	By MS/MS	By MS/MS	By MS/MS	By MS/MS	By matching	By matching	By MS/MS	By matching													1	1	1
AVSGLGVVGRDKY	ECTLILTEGDSAKTLAVSGLGVVGRDKYGV	TLAVSGLGVVGRDKYGVFPLRGKILNVREA	13	1	1319.72	G3I5N5	G3I5N5	468	480			yes	yes	2	0.00012363	130.94									By matching	By matching			By MS/MS	By MS/MS	By MS/MS	By MS/MS	By MS/MS																1
DIAGSTKDVKVF	SLDKDIVALMVRRAYDIAGSTKDVKVFLNG	RAYDIAGSTKDVKVFLNGNKLPVKGFRSYV	12	0	1278.68	G3I5N5	G3I5N5	244	255			yes	yes	2	0.0015357	85.533	By matching	By MS/MS	By matching		By matching	By matching	By matching	By MS/MS	By matching	By MS/MS	By matching	By MS/MS	By matching	By matching	By matching	By MS/MS	By MS/MS	By MS/MS	By MS/MS	By MS/MS		By MS/MS	By MS/MS		1	1	1		1	2	1	1	1
HTDTTVKF	GTEKTPPLITDYREYHTDTTVKFVIKMTEE	ITDYREYHTDTTVKFVIKMTEEKLAEAERV	8	0	947.471	G3I5N5	G3I5N5	960	967			yes	yes	2	0.020725	97.071	By matching	By matching	By matching	By matching	By matching	By matching	By matching		By matching		By matching			By matching	By matching	By matching		By MS/MS	By matching	By matching	By matching	By matching	By matching	By matching	1	1	1	1	1	1	1		1
ILTEGDSAKTL	DANDAGSRNSTECTLILTEGDSAKTLAVSG	ECTLILTEGDSAKTLAVSGLGVVGRDKYGV	11	1	1146.61	G3I5N5	G3I5N5	457	467			yes	yes	2	0.0020312	123.86	By MS/MS		By MS/MS	By MS/MS	By MS/MS	By MS/MS	By MS/MS	By MS/MS	By matching	By MS/MS	By MS/MS	By MS/MS	By matching	By MS/MS	By MS/MS	By MS/MS	By MS/MS	By MS/MS	By MS/MS	By MS/MS	By MS/MS	By MS/MS	By MS/MS		1		1	1	1	1	1	1	1
KGLGTSTSKEAKEY	KSSTPNHKKWKVKYYKGLGTSTSKEAKEYF	YKGLGTSTSKEAKEYFADMKRHRIQFKYSG	14	1	1497.77	G3I5N5	G3I5N5	613	626			yes	yes	2;3	2.3231e-05	98.582	By matching	By matching	By matching	By matching	By matching	By matching	By matching	By matching	By MS/MS	By matching	By matching	By MS/MS	By MS/MS	By MS/MS	By MS/MS	By matching	By MS/MS	By matching	By matching		By matching	By matching		By matching	1	1	1	1	1	1	2	1	2
KGTIEELASNQY	DGEEPLPMLPSYKNFKGTIEELASNQYVIN	KNFKGTIEELASNQYVINGEVAILNSTTIE	12	1	1351.66	G3I5N5	G3I5N5	895	906			yes	yes	2	3.946e-23	144.77			By MS/MS			By matching	By MS/MS	By MS/MS	By MS/MS	By MS/MS	By MS/MS	By MS/MS	By MS/MS	By MS/MS	By MS/MS	By MS/MS	By MS/MS	By MS/MS	By MS/MS				By MS/MS				1			1	1	1	1
KKNYEDEDSLKTL	NAEINNIIKIVGLQYKKNYEDEDSLKTLRY	QYKKNYEDEDSLKTLRYGKIMIMTDQDQDG	13	2	1581.79	G3I5N5	G3I5N5	518	530			yes	yes	2;3	2.463e-10	150.69	By matching	By matching	By matching	By matching	By matching	By matching	By MS/MS	By MS/MS	By MS/MS	By MS/MS	By MS/MS	By MS/MS	By MS/MS	By MS/MS	By MS/MS	By MS/MS	By MS/MS	By MS/MS			By matching		By MS/MS		2	2	2	2	2	2	2	2	2
KYSGPEDDAAISL	AKEYFADMKRHRIQFKYSGPEDDAAISLAF	QFKYSGPEDDAAISLAFSKKQVDDRKEWLT	13	1	1364.65	G3I5N5	G3I5N5	638	650			yes	yes	2	0.0016946	85.377	By matching	By matching	By MS/MS	By matching	By matching	By matching	By MS/MS	By MS/MS	By MS/MS	By MS/MS	By MS/MS	By MS/MS	By MS/MS	By MS/MS	By MS/MS	By MS/MS	By MS/MS	By MS/MS	By MS/MS	By MS/MS	By MS/MS	By MS/MS	By MS/MS	By matching	1	1	1	1	1	1	1	1	1
LKDKLDETGNAL	NKLPVKGFRSYVDMYLKDKLDETGNALKVV	DMYLKDKLDETGNALKVVHEQVNPRWEVCL	12	2	1315.7	G3I5N5	G3I5N5	274	285			yes	yes	2;3	6.0462e-06	143.5	By matching	By matching	By matching	By matching	By matching	By matching	By MS/MS	By MS/MS	By MS/MS	By MS/MS	By MS/MS	By MS/MS	By MS/MS	By MS/MS	By MS/MS	By MS/MS	By MS/MS	By MS/MS	By matching	By matching				By matching	2	2	1	2	2	2	2	2	2
LNGNKLPVKGF	RAYDIAGSTKDVKVFLNGNKLPVKGFRSYV	VKVFLNGNKLPVKGFRSYVDMYLKDKLDET	11	2	1185.69	G3I5N5	G3I5N5	256	266			yes	yes	2	0.014587	78.77	By matching	By matching		By matching		By matching	By matching	By MS/MS	By matching	By matching	By matching	By MS/MS		By matching	By matching	By matching		By matching	By matching		By matching	By matching			1	1		1		1	1	1	1
NLLQPIGQF	TIINLAQNFVGSNNLNLLQPIGQFGTRLHG	VGSNNLNLLQPIGQFGTRLHGGKDSASPRY	9	2	1028.57	G3I5N5	G3I5N5	781	789			yes	yes	2	0.014921	94.262										By matching	By MS/MS	By MS/MS	By MS/MS						By matching
NSTTIEISELPIRTW	LASNQYVINGEVAILNSTTIEISELPIRTW	NSTTIEISELPIRTWTQTYKEQVLEPMLNG	15	1	1758.92	G3I5N5	G3I5N5	916	930			yes	yes	2	2.1407e-06	113.65							By matching	By MS/MS	By MS/MS	By MS/MS	By MS/MS	By MS/MS	By MS/MS	By MS/MS	By MS/MS	By matching	By MS/MS														1	1	1
REVTFVPGLY	TQQMWVYDEDVGINYREVTFVPGLYKIFDE	VGINYREVTFVPGLYKIFDEILVNAADNKQ	10	2	1179.63	G3I5N5	G3I5N5	72	81			yes	yes	2	0.042953	71.501				By matching	By matching		By MS/MS		By MS/MS	By MS/MS	By MS/MS	By MS/MS	By MS/MS	By MS/MS	By MS/MS	By MS/MS							By matching					1	1		1		1
TSSNYDDDEKKVTGGRNGY	VEKMYVPALIFGQLLTSSNYDDDEKKVTGG	YDDDEKKVTGGRNGYGAKLCNIFSTRFTVE	19	1	2104.93	G3I5N5	G3I5N5	146	164			yes	yes	3	7.7123e-10	98.035			By matching	By matching			By matching	By MS/MS	By MS/MS	By MS/MS	By MS/MS	By MS/MS	By MS/MS	By matching	By MS/MS	By MS/MS	By matching	By matching	By matching	By matching	By matching	By matching	By MS/MS				1	1			1	1	1
TVETASKEY	NGYGAKLCNIFSTRFTVETASKEYKKMFKQ	IFSTRFTVETASKEYKKMFKQTWMDNMGRA	9	0	1026.49	G3I5N5	G3I5N5	177	185			yes	yes	2	0.039421	73.248	By matching	By matching	By matching	By matching	By matching						By MS/MS				By MS/MS	By MS/MS		By matching						By matching	1	1	1	1	1
EAGERRKGTDTNVF	SVNQDLADTDARALYEAGERRKGTDTNVFI	YEAGERRKGTDTNVFITILTTRSKSHLRKV	14	0	1578.78	G3I5L3	G3I5L3	208	221			yes	yes	3	0.0077645	51.875	By matching	By matching	By MS/MS	By matching	By matching	By matching	By MS/MS	By MS/MS	By MS/MS	By MS/MS	By MS/MS	By MS/MS	By MS/MS	By MS/MS	By MS/MS	By MS/MS	By MS/MS	By MS/MS	By matching	By MS/MS	By matching	By matching	By matching	By matching	1	1	1	1	1	1	1	1	1
KGLGTDEDTLIEIL	KTPAQFDADELRAAMKGLGTDEDTLIEILV	MKGLGTDEDTLIEILVSRNNREIREINRVY	14	2	1515.8	G3I5L3	G3I5L3	128	141			yes	yes	2	0.005039	68.893								By MS/MS	By matching		By matching	By matching	By MS/MS	By matching			By MS/MS															1	1
KRDLAKDITSDTSGDF	NREIREINRVYREELKRDLAKDITSDTSGD	RDLAKDITSDTSGDFRKALLSLAKGDRCED	16	1	1767.86	G3I5L3	G3I5L3	161	176			yes	yes	3	0.022981	46.408	By matching	By matching	By matching	By matching	By matching	By matching	By matching	By matching	By MS/MS	By MS/MS	By matching	By matching	By matching	By matching	By matching	By matching	By MS/MS	By matching		By matching		By matching	By matching	By matching	1	1	1	1	1	1	1	1	1
VSRSEIDMNEIKAF	MKGAGTRHKALIRIMVSRSEIDMNEIKAFY	MVSRSEIDMNEIKAFYLKKYGISLCQAILD	14	1	1637.81	G3I5L3	G3I5L3	301	314			yes	yes	3	0.022497	43.184																By MS/MS
AILNQDDSKEKTKIL	AVLEYLPNPSEVQNYAILNQDDSKEKTKIL	AILNQDDSKEKTKILMNSKRDNSHPFVGLA	15	1	1714.95	G3I518	G3I518	328	342			yes	yes	3	0.0073763	54.898	By matching	By matching	By matching	By matching	By matching	By matching	By MS/MS	By MS/MS	By MS/MS	By MS/MS	By MS/MS	By MS/MS	By MS/MS	By MS/MS	By matching	By matching	By MS/MS	By matching		By matching	By matching	By matching	By matching		1	1	1	1	1	1	1	1	1
FDGDFGQIVRY	DFKGIIDLIEERAIYFDGDFGQIVRYGEIP	RAIYFDGDFGQIVRYGEIPAELRAAAADHR	11	2	1315.62	G3I518	G3I518	226	236			yes	yes	2	5.299e-06	149.94	By matching	By matching	By matching	By matching	By matching	By matching	By MS/MS	By MS/MS	By MS/MS	By MS/MS	By MS/MS	By MS/MS	By MS/MS	By MS/MS	By MS/MS	By matching	By MS/MS	By matching	By matching	By matching	By matching	By matching	By matching	By matching	1	1	1	1	1	1	1	1	1
LEEKIPSVSDL	IECVANSDEQLGELFLEEKIPSVSDLKMAI	GELFLEEKIPSVSDLKMAIRRATLSRSFTP	11	1	1228.66	G3I518	G3I518	270	280			yes	yes	2	0.0027628	113.62	By matching	By matching	By matching	By matching	By matching	By matching		By MS/MS	By MS/MS			By MS/MS		By MS/MS						By matching	By matching	By matching			1	1	1	1	1	1		1	1
KQTKGVGASGSF	QIKLSIKRLVTTGVLKQTKGVGASGSFRLA	GVLKQTKGVGASGSFRLAKGDEPKRSVAFK	12	0	1165.61	G3I501	G3I501	82	93			yes	yes	2	7.354e-32	227.94	By MS/MS	By MS/MS	By MS/MS	By MS/MS	By MS/MS	By MS/MS	By MS/MS	By MS/MS	By MS/MS	By MS/MS	By MS/MS	By MS/MS	By MS/MS	By MS/MS	By MS/MS	By MS/MS	By MS/MS	By MS/MS	By MS/MS	By MS/MS	By MS/MS	By matching	By MS/MS	By MS/MS	1	1	1	1	1	1	1	2	2
KVGENADSQIKL	GSSRQSIQKYIKSHYKVGENADSQIKLSIK	SHYKVGENADSQIKLSIKRLVTTGVLKQTK	12	0	1300.7	G3I501	G3I501	59	70			yes	yes	2;3	1.0513e-06	142.97	By MS/MS	By MS/MS	By MS/MS	By MS/MS	By MS/MS	By MS/MS	By MS/MS	By MS/MS	By MS/MS	By MS/MS	By MS/MS	By MS/MS	By MS/MS	By MS/MS	By MS/MS	By MS/MS	By MS/MS	By MS/MS	By MS/MS	By MS/MS	By MS/MS	By MS/MS	By MS/MS	By MS/MS	2	2	2	2	2	2	2	2	2
RLAKGDEPKRSVAF	GVLKQTKGVGASGSFRLAKGDEPKRSVAFK	FRLAKGDEPKRSVAFKKTKKEVKKVATPKK	14	1	1572.87	G3I501	G3I501	94	107			yes	yes	3;4	6.5066e-06	108.59	By matching	By matching	By MS/MS	By matching	By matching	By matching	By matching	By MS/MS	By MS/MS	By MS/MS	By MS/MS	By MS/MS	By MS/MS	By MS/MS	By matching	By matching	By MS/MS	By MS/MS	By matching	By matching	By matching	By matching	By MS/MS	By matching	2	1	2	2	2	1	2	2	2
SIKRLVTTGVL	SHYKVGENADSQIKLSIKRLVTTGVLKQTK	QIKLSIKRLVTTGVLKQTKGVGASGSFRLA	11	1	1185.74	G3I501	G3I501	71	81			yes	yes	2	0.0098999	83.869	By matching	By MS/MS			By matching			By MS/MS	By MS/MS	By MS/MS	By MS/MS	By MS/MS	By MS/MS	By MS/MS	By MS/MS		By MS/MS								1	1			1			1	1
KIKCVAFE	LNMEAINYMAADGDFKIKCVAFE_______	MAADGDFKIKCVAFE_______________	8	1	993.532	G3I4Z7	G3I4Z7	128	135			yes	yes	2	0.024643	76.774													By MS/MS
KVRGEVAPDAKSF	GLVASNLNLKPGECLKVRGEVAPDAKSFVL	CLKVRGEVAPDAKSFVLNLGKDSNNLCLHF	13	0	1402.76	G3I4Z7	G3I4Z7	19	31			yes	yes	2;3	0.00034697	81.494	By matching	By matching	By MS/MS	By matching	By matching	By matching	By MS/MS	By MS/MS	By MS/MS	By MS/MS	By MS/MS	By MS/MS	By MS/MS	By MS/MS	By MS/MS	By MS/MS	By MS/MS	By MS/MS		By matching	By matching		By MS/MS		2	2	1	2	2	2	1	2	1
VLNLGKDSNNL	CLKVRGEVAPDAKSFVLNLGKDSNNLCLHF	AKSFVLNLGKDSNNLCLHFNPRFNAHGDAN	11	2	1185.64	G3I4Z7	G3I4Z7	32	42			yes	yes	2	1.3265e-05	99.802								By MS/MS	By MS/MS	By MS/MS	By MS/MS	By MS/MS		By MS/MS			By MS/MS	By MS/MS														1	1
RAGVNTVTTL	AAGKGDVPTKRPPVLRAGVNTVTTLVENKK	RPPVLRAGVNTVTTLVENKKAQLVVIAHDV	10	0	1030.58	G3I4R0;G3I9S3;G3I3I5	G3I4R0	81	90			no	no	2	0.0015433	95.909		By matching	By matching		By matching	By matching	By MS/MS	By MS/MS	By MS/MS	By matching	By MS/MS	By MS/MS	By matching	By matching	By matching			By matching	By MS/MS		By MS/MS	By MS/MS	By MS/MS			1	1		1	1	1	1	1
VVIAHDVDPIELVVF	VNTVTTLVENKKAQLVVIAHDVDPIELVVF	VVIAHDVDPIELVVFLPALCRKMGVPYCII	15	1	1663.92	G3I4R0;G3I9S3;G3HA00	G3I4R0	99	113			no	no	2	2.6246e-14	103.55										By MS/MS	By MS/MS	By MS/MS
KLATPAQF	PKFNMLTVRNDITLLKLATPAQFSETVSAV	RNDITLLKLATPAQFSETVSAVCLPNADDD	8	1	874.491	G3I4P2	G3I4P2	115	122			yes	yes	2	0.015182	94.662	By matching							By MS/MS	By MS/MS	By MS/MS		By MS/MS		By MS/MS		By MS/MS	By MS/MS								1							1	1
TVRNDITLL	LKIAKVFKNPKFNMLTVRNDITLLKLATPA	PKFNMLTVRNDITLLKLATPAQFSETVSAV	9	1	1043.6	G3I4P2	G3I4P2	106	114			yes	yes	2	0.029514	82.75	By MS/MS	By MS/MS	By MS/MS	By MS/MS	By MS/MS	By MS/MS	By MS/MS	By MS/MS	By MS/MS	By MS/MS	By MS/MS	By MS/MS	By MS/MS	By MS/MS	By MS/MS	By MS/MS	By MS/MS	By MS/MS					By MS/MS	By MS/MS	1	1	1	1	1	1	1	1	1
LTDSNNIKEVL	PTAGWGMGIDRVTMFLTDSNNIKEVLLFPA	VTMFLTDSNNIKEVLLFPAMKPEDKKETAA	11	1	1244.66	G3I4N3	G3I4N3	587	597			yes	yes	2	0.002606	114.51			By matching	By matching		By matching	By MS/MS	By MS/MS	By MS/MS	By MS/MS	By MS/MS	By MS/MS	By MS/MS	By MS/MS	By MS/MS	By MS/MS	By MS/MS	By matching					By matching				1	1		1	1	1	1
SQLQPGDHLTDITL	KFHVDISLTQFIQEYSQLQPGDHLTDITLK	YSQLQPGDHLTDITLKVAGRIHAKRASGGK	14	2	1536.78	G3I4N3	G3I4N3	142	155			yes	yes	2	0.00012813	95.573							By MS/MS					By MS/MS	By MS/MS	By MS/MS	By MS/MS	By MS/MS	By MS/MS	By matching													1
VVGGIDRVY	NLYMRIAPELYHKMLVVGGIDRVYEIGRQF	LYHKMLVVGGIDRVYEIGRQFRNEGIDLTH	9	0	976.534	G3I4N3	G3I4N3	337	345			yes	yes	2	0.021907	82.452	By matching	By matching	By MS/MS	By MS/MS	By matching	By matching	By MS/MS		By MS/MS			By MS/MS	By matching	By matching		By MS/MS	By matching	By MS/MS	By matching	By matching	By MS/MS	By matching	By MS/MS		1	1	1	1	1	1	1		1
ACAQAGADVVDVAVDSM	IHTHDTSGAGVAAMLACAQAGADVVDVAVD	AQAGADVVDVAVDSMSGMTSQPSMGALVAC	17	0	1677.73	G3I4L6	G3I4L6	785	801			yes	yes	2	0.00045708	72.34								By MS/MS	By MS/MS	By MS/MS		By MS/MS	By matching	By matching	By matching	By matching	By MS/MS	By matching					By MS/MS									1	1
ACAQAGADVVDVAVDSMSGM	IHTHDTSGAGVAAMLACAQAGADVVDVAVD	GADVVDVAVDSMSGMTSQPSMGALVACTKG	20	1	1952.83	G3I4L6	G3I4L6	785	804			yes	yes	2;3	6.4019e-05	120.87	By MS/MS		By MS/MS	By matching	By MS/MS	By MS/MS		By matching	By matching					By MS/MS		By MS/MS		By MS/MS	By matching		By MS/MS	By matching	By MS/MS		2		2	2	2	2		1	1
AGTVDTQFIDENPELF	NIPFLQNVLNNQQFLAGTVDTQFIDENPEL	GTVDTQFIDENPELFQLRPAQNRAQKLLHY	16	2	1794.83	G3I4L6	G3I4L6	473	488			yes	yes	2	1.0444e-23	205.18	By MS/MS	By matching	By matching		By matching	By matching				By MS/MS	By MS/MS		By MS/MS	By MS/MS	By MS/MS	By MS/MS				By matching			By MS/MS		1	1	1		1	1
AKQVGYENAGTVEF	DPQLRSRLTSDSVKLAKQVGYENAGTVEFL	LAKQVGYENAGTVEFLVDKHGKHYFIEVNS	14	1	1511.73	G3I4L6	G3I4L6	299	312			yes	yes	2	9.017e-06	118.4	By MS/MS	By matching	By matching	By MS/MS	By matching	By matching	By MS/MS	By MS/MS	By MS/MS	By MS/MS	By MS/MS	By MS/MS	By matching	By MS/MS	By MS/MS	By MS/MS	By matching		By matching	By matching	By matching	By matching	By matching	By matching	1	1	1	1	1	1	1	1	1
AQACQDAGVRF	AVHPGYGFLSERADFAQACQDAGVRFIGPS	RADFAQACQDAGVRFIGPSPEVVRKMGDKV	11	0	1221.56	G3I4L6	G3I4L6	128	138			yes	yes	2	0.00011025	141.2	By MS/MS	By MS/MS	By MS/MS	By MS/MS	By MS/MS	By MS/MS	By MS/MS	By MS/MS	By MS/MS	By MS/MS	By MS/MS	By MS/MS	By MS/MS	By MS/MS	By MS/MS	By MS/MS	By MS/MS	By MS/MS	By MS/MS	By MS/MS	By MS/MS	By MS/MS	By MS/MS	By matching	1	1	1	1	1	1	1	1	1
ARAVRNHQGL	PGFRDILLREGPEGFARAVRNHQGLLLMDT	GPEGFARAVRNHQGLLLMDTTFRDAHQSLL	10	0	1120.62	G3I4L6	G3I4L6	554	563			yes	yes	2;3	0.021143	77.058	By MS/MS	By matching	By matching	By matching	By matching	By matching		By matching	By matching	By matching	By matching					By matching		By matching	By matching	By matching		By matching			2	2	2	1	1	1		1	1
ARAVRNHQGLL	PGFRDILLREGPEGFARAVRNHQGLLLMDT	PEGFARAVRNHQGLLLMDTTFRDAHQSLLA	11	1	1233.71	G3I4L6	G3I4L6	554	564			yes	yes	2;3	0.00049844	100.02	By MS/MS	By MS/MS	By MS/MS	By MS/MS	By MS/MS	By MS/MS	By MS/MS	By MS/MS	By MS/MS	By MS/MS	By MS/MS	By MS/MS	By MS/MS	By MS/MS	By MS/MS	By MS/MS	By MS/MS	By MS/MS		By MS/MS	By matching	By matching	By MS/MS		3	2	2	2	2	2	2	2	2
AVSDLNRAGQRQVF	EVELERGKTLHIKALAVSDLNRAGQRQVFF	LAVSDLNRAGQRQVFFELNGQLRSILVKDT	14	1	1559.82	G3I4L6	G3I4L6	1064	1077			yes	yes	2;3	1.4103e-08	143.5	By MS/MS	By MS/MS	By MS/MS	By MS/MS	By MS/MS	By MS/MS	By MS/MS	By MS/MS	By MS/MS	By MS/MS	By MS/MS	By MS/MS	By MS/MS	By MS/MS	By MS/MS	By MS/MS	By MS/MS	By MS/MS	By MS/MS	By MS/MS	By MS/MS	By MS/MS	By MS/MS		2	2	2	2	2	2	3	2	2
AVSDLNRAGQRQVFF	EVELERGKTLHIKALAVSDLNRAGQRQVFF	AVSDLNRAGQRQVFFELNGQLRSILVKDTQ	15	2	1706.89	G3I4L6	G3I4L6	1064	1078			yes	yes	2;3	2.2971e-19	167.18	By MS/MS	By MS/MS	By MS/MS	By MS/MS	By MS/MS	By MS/MS	By MS/MS	By MS/MS	By MS/MS	By MS/MS	By MS/MS	By MS/MS	By MS/MS	By MS/MS	By MS/MS	By MS/MS	By MS/MS	By MS/MS	By MS/MS	By MS/MS	By MS/MS	By MS/MS	By MS/MS	By matching	2	2	2	2	2	2	2	2	2
CEVAKENGMDVF	AVGYTNYPDNVVFKFCEVAKENGMDVFRIF	FKFCEVAKENGMDVFRIFDSLNYLPNMLLG	12	1	1397.6	G3I4L6	G3I4L6	663	674			yes	yes	2	0.0011393	114.5	By matching	By matching	By MS/MS	By MS/MS	By MS/MS	By MS/MS	By MS/MS	By MS/MS	By MS/MS	By MS/MS	By MS/MS	By MS/MS	By MS/MS	By MS/MS	By MS/MS	By MS/MS	By MS/MS	By matching							1	1	1	1	1	1	1	1	1
CIKDMAGLL	MGLAEELVRAGTHILCIKDMAGLLKPAACT	AGTHILCIKDMAGLLKPAACTMLVSSLRNR	9	2	1019.51	G3I4L6	G3I4L6	739	747			yes	yes	2	0.037717	77.674							By MS/MS	By MS/MS	By MS/MS	By MS/MS	By MS/MS	By MS/MS	By MS/MS	By MS/MS	By MS/MS		By MS/MS				By matching										1	1	1
DSLNTRLF	VFSQFKDFTATFGPLDSLNTRLFLQGPKIA	TATFGPLDSLNTRLFLQGPKIAEEFEVELE	8	2	964.498	G3I4L6	G3I4L6	1031	1038			yes	yes	2	0.0054166	135.87	By MS/MS	By MS/MS	By MS/MS	By MS/MS	By MS/MS	By MS/MS	By MS/MS	By MS/MS	By MS/MS	By MS/MS	By MS/MS	By MS/MS	By MS/MS	By MS/MS	By MS/MS	By MS/MS	By MS/MS	By MS/MS	By MS/MS	By MS/MS	By matching	By MS/MS	By MS/MS	By matching	1	1	2	1	1	1	1	1	1
ELNGQLRSIL	AVSDLNRAGQRQVFFELNGQLRSILVKDTQ	RQVFFELNGQLRSILVKDTQAMKEMHFHPK	10	2	1141.65	G3I4L6	G3I4L6	1079	1088			yes	yes	2	0.003828	109.71	By MS/MS	By MS/MS	By MS/MS	By MS/MS	By MS/MS	By MS/MS	By MS/MS	By MS/MS	By MS/MS	By MS/MS	By MS/MS	By MS/MS	By MS/MS	By MS/MS	By MS/MS	By MS/MS	By MS/MS	By MS/MS	By matching	By MS/MS	By MS/MS	By MS/MS	By MS/MS	By matching	1	1	1	1	1	1	1	1	2
ENAGTVEF	RLTSDSVKLAKQVGYENAGTVEFLVDKHGK	LAKQVGYENAGTVEFLVDKHGKHYFIEVNS	8	0	865.382	G3I4L6	G3I4L6	305	312			yes	yes	1	0.016545	99.375	By matching			By matching	By matching						By matching				By matching			By MS/MS				By matching	By matching		1			1	1
EVELERGKTL	NTRLFLQGPKIAEEFEVELERGKTLHIKAL	IAEEFEVELERGKTLHIKALAVSDLNRAGQ	10	1	1172.64	G3I4L6	G3I4L6	1049	1058			yes	yes	2;3	4.7902e-11	168.27	By matching	By MS/MS	By MS/MS	By MS/MS	By MS/MS	By MS/MS	By matching	By matching	By matching	By MS/MS	By matching	By matching	By matching	By matching	By matching	By matching	By matching	By MS/MS	By MS/MS	By MS/MS	By MS/MS		By MS/MS	By matching	1	2	2	1	1	1	1	1	1
EYKPIKKVM	RSSSAPVASPNVRRLEYKPIKKVMVANRGE	PNVRRLEYKPIKKVMVANRGEIAIRVFRAC	9	1	1134.65	G3I4L6	G3I4L6	33	41			yes	yes	2;3	0.0031537	122.13	By MS/MS	By MS/MS	By MS/MS	By MS/MS	By MS/MS	By MS/MS	By MS/MS	By MS/MS	By MS/MS	By MS/MS	By MS/MS	By MS/MS	By MS/MS	By MS/MS	By MS/MS	By MS/MS	By MS/MS	By MS/MS	By matching	By MS/MS	By matching		By MS/MS		1	1	1	2	2	2	2	2	2
GDKVEARAIAIAAGVPVVPGTDAPINSLHEAHEF	GVRFIGPSPEVVRKMGDKVEARAIAIAAGV	GTDAPINSLHEAHEFSNTYGFPIIFKAAYG	34	1	3450.79	G3I4L6	G3I4L6	150	183			yes	yes	4	0.038082	16.135								By MS/MS	By matching	By MS/MS	By MS/MS	By MS/MS	By matching	By matching	By matching		By matching	By matching														1	1
GDLIKVTPSSKIVGDLAQF	FKEVKKAYVEANQMLGDLIKVTPSSKIVGD	KVTPSSKIVGDLAQFMVQNGLSRAEAEAQA	19	2	1987.1	G3I4L6	G3I4L6	902	920			yes	yes	3	0.0035332	58.577	By matching		By matching			By matching	By matching	By MS/MS	By MS/MS	By MS/MS	By MS/MS	By MS/MS	By MS/MS	By matching	By matching		By matching	By matching							1		1			1	1	1	1
GFLSERADF	KVAKENGVDAVHPGYGFLSERADFAQACQD	AVHPGYGFLSERADFAQACQDAGVRFIGPS	9	2	1040.49	G3I4L6	G3I4L6	119	127			yes	yes	1;2	0.0023395	133.12				By MS/MS	By matching	By matching	By MS/MS	By MS/MS	By MS/MS	By MS/MS	By MS/MS	By MS/MS	By MS/MS	By MS/MS	By MS/MS	By MS/MS	By MS/MS	By MS/MS					By matching					2	1	1	2	2	2
GIRLDNASAF	PDTGRIEVFRSGEGMGIRLDNASAFQGAVI	SGEGMGIRLDNASAFQGAVISPHYDSLLVK	10	1	1062.55	G3I4L6	G3I4L6	404	413			yes	yes	2	0.021867	81.548	By MS/MS	By MS/MS	By MS/MS	By MS/MS	By MS/MS	By MS/MS	By MS/MS	By MS/MS	By MS/MS	By MS/MS	By matching	By MS/MS			By MS/MS	By MS/MS		By MS/MS					By MS/MS		1	1	1	1	1	1	1	1	1
GIRTVAVY	RGEIAIRVFRACTELGIRTVAVYSEQDTGQ	FRACTELGIRTVAVYSEQDTGQMHRQKADE	8	0	877.502	G3I4L6	G3I4L6	60	67			yes	yes	2	0.039305	81.297	By MS/MS	By MS/MS		By MS/MS	By MS/MS	By MS/MS	By matching				By matching				By MS/MS					By MS/MS					1	1		1	1	1	1
GPLDSLNTRL	YPDVFSQFKDFTATFGPLDSLNTRLFLQGP	FTATFGPLDSLNTRLFLQGPKIAEEFEVEL	10	2	1084.59	G3I4L6	G3I4L6	1028	1037			yes	yes	2	0.0033049	111.95	By MS/MS	By MS/MS	By MS/MS	By MS/MS	By MS/MS	By MS/MS	By MS/MS	By matching	By MS/MS	By MS/MS		By MS/MS	By MS/MS	By MS/MS	By MS/MS	By MS/MS	By MS/MS	By MS/MS		By MS/MS	By matching	By MS/MS	By MS/MS	By matching	1	1	1	1	1	1	1	1	1
HIHTHDTSGAGVAAM	MLVSSLRNRFPDLPLHIHTHDTSGAGVAAM	HIHTHDTSGAGVAAMLACAQAGADVVDVAV	15	0	1503.69	G3I4L6	G3I4L6	769	783			yes	yes	2;3	1.5564e-06	112.75	By matching	By matching	By MS/MS	By matching	By matching	By MS/MS	By MS/MS	By MS/MS	By MS/MS	By MS/MS	By MS/MS	By MS/MS	By MS/MS	By MS/MS	By MS/MS	By MS/MS	By MS/MS	By MS/MS	By matching	By matching	By matching	By matching	By MS/MS		2	2	2	2	2	2	1	2	2
IDENPELF	LNNQQFLAGTVDTQFIDENPELFQLRPAQN	GTVDTQFIDENPELFQLRPAQNRAQKLLHY	8	1	975.455	G3I4L6	G3I4L6	481	488			yes	yes	1	0.021088	111.04		By matching		By matching	By matching				By matching	By matching		By matching	By matching	By MS/MS	By matching		By matching	By matching	By matching	By matching	By matching	By matching	By MS/MS			1		1	1				1
IEKPRHIEVQILGDQY	ALAAFGNGALFVEKFIEKPRHIEVQILGDQ	EKPRHIEVQILGDQYGNILHLYERDCSIQR	16	1	1937.04	G3I4L6	G3I4L6	239	254			yes	yes	2;3;4	1.1612e-23	164.68	By matching	By matching	By matching	By matching		By matching	By matching	By MS/MS	By MS/MS	By MS/MS	By MS/MS	By MS/MS	By MS/MS	By matching	By matching		By MS/MS	By MS/MS							1	1	3	1		2	1	3	3
IEKPRHIEVQILGDQYGNIL	ALAAFGNGALFVEKFIEKPRHIEVQILGDQ	HIEVQILGDQYGNILHLYERDCSIQRRHQK	20	2	2334.27	G3I4L6	G3I4L6	239	258			yes	yes	3	0.00081312	67.727							By matching	By matching		By MS/MS	By matching	By matching	By matching																		1	1
IGIPHGGFPEPF	ELSFPRSVVEFLQGYIGIPHGGFPEPFRSK	QGYIGIPHGGFPEPFRSKVLKDLPRVEGRP	12	1	1266.64	G3I4L6	G3I4L6	952	963			yes	yes	2	0.0017958	107.32	By MS/MS	By MS/MS	By MS/MS	By MS/MS	By MS/MS	By MS/MS	By MS/MS	By MS/MS	By MS/MS	By MS/MS	By MS/MS	By MS/MS	By MS/MS	By MS/MS	By MS/MS	By MS/MS	By MS/MS			By MS/MS		By MS/MS	By MS/MS		1	2	2	2	2	1	1	1	1
IGPSPEVVRKM	RADFAQACQDAGVRFIGPSPEVVRKMGDKV	GVRFIGPSPEVVRKMGDKVEARAIAIAAGV	11	0	1211.67	G3I4L6	G3I4L6	139	149			yes	yes	2;3	0.0064787	84.213	By MS/MS	By MS/MS	By MS/MS	By MS/MS	By MS/MS	By MS/MS	By MS/MS	By MS/MS	By MS/MS	By MS/MS	By MS/MS	By MS/MS	By MS/MS	By MS/MS	By MS/MS	By MS/MS	By MS/MS	By MS/MS	By MS/MS	By MS/MS	By MS/MS	By MS/MS	By MS/MS		2	1	1	1	1	2	2	1	2
IKVTPSSKIVGDLAQF	VKKAYVEANQMLGDLIKVTPSSKIVGDLAQ	KVTPSSKIVGDLAQFMVQNGLSRAEAEAQA	16	1	1701.97	G3I4L6	G3I4L6	905	920			yes	yes	3	0.005174	54.598	By matching		By matching	By matching	By matching	By matching	By matching	By MS/MS	By MS/MS	By matching	By matching	By MS/MS	By matching	By matching	By matching	By matching	By matching	By MS/MS		By matching	By matching	By matching	By matching	By matching	1		1	1	1	1	1	1	1
KFCEVAKENGMDVF	ANAVGYTNYPDNVVFKFCEVAKENGMDVFR	FKFCEVAKENGMDVFRIFDSLNYLPNMLLG	14	2	1672.76	G3I4L6	G3I4L6	661	674			yes	yes	2;3	0.0016891	75.819	By MS/MS	By MS/MS	By MS/MS	By MS/MS	By MS/MS	By MS/MS	By MS/MS	By MS/MS	By MS/MS	By MS/MS	By MS/MS	By MS/MS	By MS/MS	By MS/MS	By MS/MS	By MS/MS	By MS/MS	By MS/MS		By matching	By matching		By matching		2	2	2	2	2	2	2	2	2
KSGNSDVYENEIPGGQY	GARGLYAAFDCTATMKSGNSDVYENEIPGG	GNSDVYENEIPGGQYTNLHFQAHSMGLGSK	17	1	1855.82	G3I4L6	G3I4L6	855	871			yes	yes	2	5.9926e-25	205.56	By MS/MS	By MS/MS	By MS/MS	By MS/MS	By MS/MS	By MS/MS	By MS/MS	By MS/MS	By MS/MS	By MS/MS	By MS/MS	By MS/MS	By MS/MS	By MS/MS	By MS/MS	By MS/MS	By MS/MS	By MS/MS	By MS/MS	By MS/MS	By MS/MS	By MS/MS	By MS/MS		2	1	1	1	2	1	1	1	1
LACAQAGADVVDVAVDSMSGM	HIHTHDTSGAGVAAMLACAQAGADVVDVAV	GADVVDVAVDSMSGMTSQPSMGALVACTKG	21	2	2065.91	G3I4L6	G3I4L6	784	804			yes	yes	2;3	1.5637e-15	87.85	By MS/MS						By MS/MS	By MS/MS	By MS/MS	By MS/MS	By MS/MS	By MS/MS	By MS/MS	By MS/MS	By MS/MS	By MS/MS	By MS/MS				By MS/MS		By matching		2						2	1	1
LAGTVDTQFIDENPEL	TNIPFLQNVLNNQQFLAGTVDTQFIDENPE	AGTVDTQFIDENPELFQLRPAQNRAQKLLH	16	2	1760.85	G3I4L6	G3I4L6	472	487			yes	yes	2	1.981e-05	88.596									By MS/MS																								1
LHIPDIIKVAKENGVDAVHPGY	EAYLIGRGLAPVQAYLHIPDIIKVAKENGV	KVAKENGVDAVHPGYGFLSERADFAQACQD	22	1	2384.29	G3I4L6	G3I4L6	97	118			yes	yes	3;4	3.4265e-13	78.794								By MS/MS	By matching	By MS/MS	By matching	By MS/MS	By matching	By matching			By matching	By MS/MS														2	2
LIGRGLAPVQAY	QDTGQMHRQKADEAYLIGRGLAPVQAYLHI	EAYLIGRGLAPVQAYLHIPDIIKVAKENGV	12	2	1256.72	G3I4L6	G3I4L6	85	96			yes	yes	2	0.0021613	87.476	By MS/MS	By MS/MS	By MS/MS	By MS/MS	By MS/MS	By MS/MS	By MS/MS	By MS/MS	By MS/MS	By MS/MS	By MS/MS	By MS/MS	By MS/MS	By MS/MS	By MS/MS	By MS/MS	By MS/MS	By MS/MS		By MS/MS		By MS/MS	By MS/MS		2	1	2	1	1	1	1	1	1
LQGPKIAEEF	TATFGPLDSLNTRLFLQGPKIAEEFEVELE	NTRLFLQGPKIAEEFEVELERGKTLHIKAL	10	1	1130.6	G3I4L6	G3I4L6	1039	1048			yes	yes	2	0.0055906	101.54	By MS/MS	By MS/MS		By matching	By MS/MS	By MS/MS		By MS/MS							By MS/MS			By MS/MS	By matching	By matching	By MS/MS	By matching	By matching	By matching	1	1		1	1	1		1
LQNVLNNQQF	LAEFRVRGVKTNIPFLQNVLNNQQFLAGTV	TNIPFLQNVLNNQQFLAGTVDTQFIDENPE	10	2	1216.62	G3I4L6	G3I4L6	462	471			yes	yes	1;2	2.1148e-123	226.68	By matching	By MS/MS	By MS/MS	By matching	By MS/MS	By matching	By MS/MS	By MS/MS	By MS/MS	By MS/MS	By MS/MS	By MS/MS	By MS/MS	By MS/MS	By MS/MS	By MS/MS	By MS/MS	By MS/MS		By matching	By MS/MS		By MS/MS	By matching	2	1	1	1	2	1	2	1	1
LREGPEGF	AVPIGPPPPGFRDILLREGPEGFARAVRNH	PGFRDILLREGPEGFARAVRNHQGLLLMDT	8	1	903.445	G3I4L6	G3I4L6	546	553			yes	yes	1;2	0.0040548	101.64				By MS/MS	By MS/MS	By MS/MS	By MS/MS	By MS/MS	By MS/MS	By MS/MS	By MS/MS	By MS/MS	By MS/MS	By MS/MS	By MS/MS	By MS/MS	By MS/MS	By MS/MS	By MS/MS		By MS/MS	By matching	By MS/MS					1	1	1	1	2	1
MVQNGLSRAEAEAQAEEL	KVTPSSKIVGDLAQFMVQNGLSRAEAEAQA	NGLSRAEAEAQAEELSFPRSVVEFLQGYIG	18	2	1944.92	G3I4L6	G3I4L6	921	938			yes	yes	2;3	1.0412e-22	169.58	By MS/MS	By matching	By MS/MS	By MS/MS		By matching	By MS/MS	By MS/MS	By MS/MS	By MS/MS	By MS/MS	By MS/MS	By MS/MS	By MS/MS	By MS/MS	By MS/MS	By MS/MS	By MS/MS	By matching	By matching	By matching	By matching	By MS/MS		2	2	2	2		1	3	3	4
NRAGQRQVF	RGKTLHIKALAVSDLNRAGQRQVFFELNGQ	LAVSDLNRAGQRQVFFELNGQLRSILVKDT	9	0	1074.57	G3I4L6	G3I4L6	1069	1077			yes	yes	2;3	0.0098787	84.244	By MS/MS	By matching	By MS/MS	By MS/MS	By matching		By matching	By matching	By MS/MS	By matching		By MS/MS	By MS/MS	By MS/MS	By MS/MS	By matching	By MS/MS	By MS/MS	By matching	By matching	By matching	By matching	By MS/MS	By matching	1	1	1	1	1		2	2	2
NRAGQRQVFF	RGKTLHIKALAVSDLNRAGQRQVFFELNGQ	AVSDLNRAGQRQVFFELNGQLRSILVKDTQ	10	1	1221.64	G3I4L6	G3I4L6	1069	1078			yes	yes	2;3	0.0042239	79.116	By MS/MS	By MS/MS	By MS/MS	By MS/MS	By MS/MS	By MS/MS	By MS/MS	By MS/MS	By MS/MS	By MS/MS	By MS/MS	By MS/MS	By MS/MS	By MS/MS	By MS/MS	By MS/MS	By MS/MS	By MS/MS	By matching	By MS/MS	By MS/MS	By MS/MS	By MS/MS	By matching	2	1	3	2	1	2	1	1	1
NTEVPLERVF	PSMGALVACTKGTPLNTEVPLERVFDYSEY	KGTPLNTEVPLERVFDYSEYWEGARGLYAA	10	1	1202.63	G3I4L6	G3I4L6	823	832			yes	yes	2	3.1814e-29	172.21	By MS/MS	By MS/MS	By MS/MS	By MS/MS	By MS/MS	By MS/MS	By MS/MS	By MS/MS	By MS/MS	By MS/MS	By MS/MS	By MS/MS	By MS/MS	By MS/MS	By MS/MS	By MS/MS	By MS/MS	By MS/MS	By MS/MS	By MS/MS	By MS/MS	By MS/MS	By MS/MS	By MS/MS	2	1	1	1	2	1	1	1	2
QAHSMGLGSKF	YENEIPGGQYTNLHFQAHSMGLGSKFKEVK	NLHFQAHSMGLGSKFKEVKKAYVEANQMLG	11	2	1161.56	G3I4L6	G3I4L6	877	887			yes	yes	2	1.9633e-18	172.88							By MS/MS	By MS/MS	By MS/MS	By MS/MS	By MS/MS	By MS/MS	By MS/MS	By MS/MS	By MS/MS		By MS/MS			By matching	By matching		By matching								1	1	1
QGAVISPHYDSL	SGEGMGIRLDNASAFQGAVISPHYDSLLVK	SAFQGAVISPHYDSLLVKVIAHGKDHPTAA	12	1	1285.63	G3I4L6	G3I4L6	414	425			yes	yes	2	0.0015005	107.57	By MS/MS	By MS/MS	By MS/MS	By MS/MS	By MS/MS	By MS/MS	By MS/MS	By MS/MS	By MS/MS	By MS/MS	By MS/MS	By MS/MS	By MS/MS	By MS/MS	By MS/MS	By MS/MS	By MS/MS	By MS/MS	By MS/MS	By MS/MS	By MS/MS	By MS/MS	By MS/MS		1	1	2	2	1	1	1	1	1
QGAVISPHYDSLL	SGEGMGIRLDNASAFQGAVISPHYDSLLVK	AFQGAVISPHYDSLLVKVIAHGKDHPTAAT	13	2	1398.71	G3I4L6	G3I4L6	414	426			yes	yes	2	2.118e-05	138.06	By matching	By matching	By matching	By matching	By matching	By matching	By MS/MS	By MS/MS	By MS/MS	By MS/MS	By MS/MS	By MS/MS	By MS/MS	By MS/MS	By MS/MS	By matching	By MS/MS	By MS/MS			By matching		By matching		1	1	1	2	1	1	2	2	2
RDILLREGPEGF	PVVPAVPIGPPPPGFRDILLREGPEGFARA	PGFRDILLREGPEGFARAVRNHQGLLLMDT	12	2	1400.74	G3I4L6	G3I4L6	542	553			yes	yes	2;3	5.6367e-06	143.96	By matching	By MS/MS	By MS/MS	By MS/MS	By MS/MS	By MS/MS	By MS/MS	By MS/MS	By MS/MS	By MS/MS	By MS/MS	By MS/MS	By MS/MS	By MS/MS	By MS/MS	By matching	By MS/MS	By MS/MS	By matching	By MS/MS	By matching	By MS/MS	By MS/MS	By matching	2	2	2	2	2	2	2	2	2
RIFDSLNY	FKFCEVAKENGMDVFRIFDSLNYLPNMLLG	ENGMDVFRIFDSLNYLPNMLLGMEAAGNAG	8	2	1026.51	G3I4L6	G3I4L6	675	682			yes	yes	2	0.034742	88.942	By matching	By matching	By MS/MS	By matching	By matching	By matching	By MS/MS	By MS/MS	By MS/MS	By MS/MS	By MS/MS	By MS/MS	By MS/MS	By MS/MS	By MS/MS	By MS/MS				By matching	By matching			By matching	1	1	1	1	1	1	1	1	1
RNRFPDLPL	GLLKPAACTMLVSSLRNRFPDLPLHIHTHD	MLVSSLRNRFPDLPLHIHTHDTSGAGVAAM	9	2	1126.62	G3I4L6	G3I4L6	760	768			yes	yes	2	0.041546	75.854								By MS/MS	By MS/MS	By MS/MS			By MS/MS				By MS/MS	By MS/MS														1	1
RSGEGMGIRLDNASAF	PARSFQPDTGRIEVFRSGEGMGIRLDNASA	SGEGMGIRLDNASAFQGAVISPHYDSLLVK	16	2	1679.81	G3I4L6	G3I4L6	398	413			yes	yes	2;3	0.00050155	62.377	By MS/MS	By MS/MS	By matching	By MS/MS	By MS/MS	By MS/MS	By MS/MS	By MS/MS	By MS/MS	By MS/MS	By MS/MS	By MS/MS	By MS/MS	By MS/MS	By MS/MS	By MS/MS	By MS/MS	By matching							2	2	1	3	2	1	2	2	1
RSILVKDTQAM	RAGQRQVFFELNGQLRSILVKDTQAMKEMH	NGQLRSILVKDTQAMKEMHFHPKALKDVKG	11	1	1260.69	G3I4L6	G3I4L6	1085	1095			yes	yes	2	0.030264	73.067	By matching	By matching	By matching	By matching	By matching		By matching	By matching	By matching	By matching	By matching	By matching	By MS/MS	By MS/MS	By matching	By MS/MS	By MS/MS						By matching		1	1	1	1	1		1	1	1
RVRGVKTNIPF	HPTAATKMSRALAEFRVRGVKTNIPFLQNV	LAEFRVRGVKTNIPFLQNVLNNQQFLAGTV	11	0	1285.76	G3I4L6	G3I4L6	451	461			yes	yes	2;3	0.034358	67.169	By MS/MS	By MS/MS	By MS/MS		By MS/MS						By MS/MS	By MS/MS	By MS/MS	By MS/MS	By MS/MS	By MS/MS		By MS/MS	By MS/MS	By MS/MS	By MS/MS	By MS/MS	By MS/MS	By MS/MS	2	2	2		2
RVVHSYEELEENY	PIIFKAAYGGGGRGMRVVHSYEELEENYTR	GMRVVHSYEELEENYTRAYSEALAAFGNGA	13	2	1665.76	G3I4L6	G3I4L6	205	217			yes	yes	2;3	0.00022709	117.67	By MS/MS	By MS/MS	By MS/MS	By MS/MS	By MS/MS	By MS/MS	By MS/MS	By MS/MS	By MS/MS	By MS/MS	By MS/MS	By MS/MS	By MS/MS	By MS/MS	By MS/MS	By MS/MS	By MS/MS	By MS/MS			By matching	By matching	By matching		2	2	3	2	2	3	2	3	3
SEALAAF	VHSYEELEENYTRAYSEALAAFGNGALFVE	EENYTRAYSEALAAFGNGALFVEKFIEKPR	7	1	707.349	G3I4L6	G3I4L6	222	228			yes	yes	1	0.028107	94.95	By matching		By MS/MS	By matching	By matching	By MS/MS	By MS/MS	By MS/MS	By MS/MS	By MS/MS	By MS/MS	By MS/MS	By MS/MS	By MS/MS	By MS/MS	By MS/MS	By MS/MS	By MS/MS	By matching		By matching		By matching		1		1	1	1	1	1	1	1
SEQDTGQMHRQKADEAY	FRACTELGIRTVAVYSEQDTGQMHRQKADE	QDTGQMHRQKADEAYLIGRGLAPVQAYLHI	17	1	1992.86	G3I4L6	G3I4L6	68	84			yes	yes	3	0.0040126	47.545									By matching	By matching		By MS/MS	By matching	By matching			By matching																1
SFPRSVVEF	NGLSRAEAEAQAEELSFPRSVVEFLQGYIG	AQAEELSFPRSVVEFLQGYIGIPHGGFPEP	9	1	1066.54	G3I4L6	G3I4L6	939	947			yes	yes	2	0.0046324	103.74	By MS/MS	By MS/MS	By MS/MS	By MS/MS	By MS/MS	By MS/MS	By MS/MS	By MS/MS	By MS/MS	By MS/MS	By MS/MS	By MS/MS	By MS/MS	By MS/MS	By MS/MS	By MS/MS	By MS/MS	By MS/MS	By MS/MS	By MS/MS	By MS/MS	By MS/MS	By MS/MS	By MS/MS	2	2	2	2	2	1	2	2	2
SMENWGGATF	KKIAPYVAHNFNKLFSMENWGGATFDVAMR	FNKLFSMENWGGATFDVAMRFLYECPWRRL	10	2	1098.44	G3I4L6	G3I4L6	603	612			yes	yes	2	0.032373	81.548	By MS/MS	By MS/MS	By MS/MS	By MS/MS	By MS/MS	By MS/MS	By MS/MS	By MS/MS	By MS/MS	By MS/MS	By MS/MS	By MS/MS	By MS/MS	By MS/MS	By MS/MS	By MS/MS	By matching	By MS/MS	By matching	By MS/MS	By MS/MS	By matching	By matching		2	2	2	2	2	2	2	2	2
SQFKDFTATF	TPEDVLSAAMYPDVFSQFKDFTATFGPLDS	YPDVFSQFKDFTATFGPLDSLNTRLFLQGP	10	2	1190.56	G3I4L6	G3I4L6	1018	1027			yes	yes	2	0.0019128	133.57	By MS/MS	By MS/MS	By MS/MS	By MS/MS	By MS/MS	By MS/MS	By MS/MS	By MS/MS	By MS/MS	By MS/MS	By MS/MS	By MS/MS	By MS/MS	By MS/MS	By MS/MS	By MS/MS	By MS/MS	By MS/MS	By MS/MS	By MS/MS	By MS/MS	By MS/MS	By MS/MS	By matching	1	1	1	1	1	1	1	1	1
SRAEAEAQAEEL	KIVGDLAQFMVQNGLSRAEAEAQAEELSFP	NGLSRAEAEAQAEELSFPRSVVEFLQGYIG	12	0	1302.61	G3I4L6	G3I4L6	927	938			yes	yes	2	0.0010505	110.38	By MS/MS	By MS/MS	By MS/MS	By MS/MS	By MS/MS	By MS/MS	By MS/MS	By MS/MS	By MS/MS	By MS/MS	By MS/MS	By MS/MS	By MS/MS	By MS/MS	By MS/MS	By MS/MS	By MS/MS	By MS/MS	By MS/MS	By MS/MS	By MS/MS	By MS/MS			1	1	1	1	1	1	1	1	1
TGDVADPSRTKY	AAGNAGGVVEAAISYTGDVADPSRTKYSLE	ISYTGDVADPSRTKYSLEYYMGLAEELVRA	12	0	1308.63	G3I4L6	G3I4L6	707	718			yes	yes	2;3	1.1035e-43	157.24	By MS/MS	By MS/MS	By MS/MS	By MS/MS	By MS/MS	By MS/MS	By MS/MS	By MS/MS	By MS/MS	By MS/MS	By MS/MS	By MS/MS	By MS/MS	By MS/MS	By MS/MS	By MS/MS	By MS/MS	By MS/MS	By MS/MS	By MS/MS	By MS/MS	By MS/MS	By MS/MS	By MS/MS	2	2	2	2	2	2	2	2	2
TNYPDNVVF	IPFQMLLRGANAVGYTNYPDNVVFKFCEVA	ANAVGYTNYPDNVVFKFCEVAKENGMDVFR	9	1	1067.49	G3I4L6	G3I4L6	652	660			yes	yes	2	0.0095861	87.323	By MS/MS	By MS/MS	By MS/MS	By MS/MS	By MS/MS	By MS/MS	By MS/MS	By MS/MS	By MS/MS		By MS/MS	By MS/MS	By MS/MS		By MS/MS	By MS/MS	By matching	By MS/MS	By MS/MS	By MS/MS	By MS/MS		By MS/MS	By MS/MS	1	1	1	1	1	1	1	1	1
VACTKGTPL	DSMSGMTSQPSMGALVACTKGTPLNTEVPL	PSMGALVACTKGTPLNTEVPLERVFDYSEY	9	0	945.495	G3I4L6	G3I4L6	814	822			yes	yes	2	0.0030823	114.6	By MS/MS	By MS/MS	By MS/MS	By MS/MS	By MS/MS	By MS/MS	By MS/MS	By MS/MS	By MS/MS	By MS/MS	By MS/MS	By MS/MS	By MS/MS	By MS/MS	By MS/MS	By MS/MS	By MS/MS	By MS/MS	By MS/MS	By MS/MS	By MS/MS	By MS/MS	By MS/MS	By MS/MS	2	1	1	2	1	1	1	1	1
VACTKGTPLNTEVPL	DSMSGMTSQPSMGALVACTKGTPLNTEVPL	VACTKGTPLNTEVPLERVFDYSEYWEGARG	15	1	1598.83	G3I4L6	G3I4L6	814	828			yes	yes	2	9.8965e-07	123.63	By MS/MS	By matching	By matching	By matching	By matching		By MS/MS	By MS/MS	By MS/MS	By MS/MS	By MS/MS	By MS/MS	By MS/MS	By MS/MS	By MS/MS	By MS/MS	By MS/MS		By matching						1	1	1	1	1		1	1	1
VACTKGTPLNTEVPLERVF	DSMSGMTSQPSMGALVACTKGTPLNTEVPL	KGTPLNTEVPLERVFDYSEYWEGARGLYAA	19	2	2130.11	G3I4L6	G3I4L6	814	832			yes	yes	3	3.1181e-09	106.67	By MS/MS														By matching	By matching									1
VAHNFNKL	ATRVRTHDLKKIAPYVAHNFNKLFSMENWG	LKKIAPYVAHNFNKLFSMENWGGATFDVAM	8	1	941.508	G3I4L6	G3I4L6	594	601			yes	yes	2	0.039123	89.703	By matching	By matching	By MS/MS	By matching											By matching		By matching	By matching	By matching	By matching	By matching	By matching	By matching		1	1	1	1
VAHNFNKLF	ATRVRTHDLKKIAPYVAHNFNKLFSMENWG	KKIAPYVAHNFNKLFSMENWGGATFDVAMR	9	2	1088.58	G3I4L6	G3I4L6	594	602			yes	yes	2;3	0.00639	107.67	By matching	By matching	By MS/MS	By MS/MS	By MS/MS	By MS/MS	By MS/MS	By MS/MS	By MS/MS	By MS/MS	By MS/MS	By MS/MS	By MS/MS	By MS/MS	By MS/MS	By MS/MS	By MS/MS	By MS/MS		By MS/MS			By matching		1	1	2	2	2	2	2	1	1
VANRGEIAIRVF	PNVRRLEYKPIKKVMVANRGEIAIRVFRAC	KVMVANRGEIAIRVFRACTELGIRTVAVYS	12	0	1343.77	G3I4L6	G3I4L6	42	53			yes	yes	2;3	0.00081958	113.93	By MS/MS	By matching	By MS/MS	By matching	By MS/MS	By MS/MS	By MS/MS	By MS/MS	By MS/MS	By MS/MS	By MS/MS	By MS/MS	By MS/MS	By MS/MS	By MS/MS	By MS/MS	By MS/MS	By MS/MS		By matching			By matching		2	2	2	2	2	2	1	2	1
VKDTQAMKEM	RQVFFELNGQLRSILVKDTQAMKEMHFHPK	LRSILVKDTQAMKEMHFHPKALKDVKGQIG	10	1	1179.56	G3I4L6	G3I4L6	1089	1098			yes	yes	2	8.0568e-05	148.73	By MS/MS	By MS/MS	By MS/MS	By MS/MS	By MS/MS	By MS/MS	By MS/MS	By MS/MS	By MS/MS	By MS/MS	By MS/MS	By MS/MS	By MS/MS	By MS/MS	By MS/MS	By MS/MS	By MS/MS	By MS/MS	By matching	By MS/MS	By MS/MS	By matching	By MS/MS	By matching	3	2	1	1	2	2	1	1	2
VKVIAHGKDHPTAATKM	AFQGAVISPHYDSLLVKVIAHGKDHPTAAT	VIAHGKDHPTAATKMSRALAEFRVRGVKTN	17	0	1802.98	G3I4L6	G3I4L6	427	443			yes	yes	2;3;4	1.9072e-18	191.49	By matching						By matching	By MS/MS	By MS/MS	By MS/MS	By MS/MS	By MS/MS	By MS/MS	By MS/MS	By matching		By MS/MS	By matching		By matching			By matching		1						2	3	3
VNGPTTPIPVKASPSPVDPVVPAVPIGPPPPGFRDIL	QNRAQKLLHYLGHVMVNGPTTPIPVKASPS	AVPIGPPPPGFRDILLREGPEGFARAVRNH	37	1	3694.05	G3I4L6	G3I4L6	509	545			yes	yes	4	0.028408	17.676	By matching						By matching	By matching	By MS/MS		By MS/MS	By MS/MS			By matching	By matching		By matching							1						1	1	1
VQNGLSRAEAEAQAEEL	VTPSSKIVGDLAQFMVQNGLSRAEAEAQAE	NGLSRAEAEAQAEELSFPRSVVEFLQGYIG	17	1	1813.88	G3I4L6	G3I4L6	922	938			yes	yes	2	6.5755e-19	159.65	By MS/MS	By MS/MS			By MS/MS			By MS/MS	By MS/MS	By MS/MS	By MS/MS	By MS/MS	By MS/MS	By MS/MS	By MS/MS	By MS/MS	By MS/MS						By MS/MS		1	1			1			1	1
KALSDHHVY	KRCQYVTEKVLAAVYKALSDHHVYLEGTLL	VLAAVYKALSDHHVYLEGTLLKPNMVTPGH	9	1	1068.54	G3I4H6;G3IH03	G3I4H6	215	223			no	no	2	0.0024987	133.81	By matching	By matching	By matching	By matching	By matching	By matching	By matching	By matching	By matching	By matching	By matching	By MS/MS	By MS/MS	By MS/MS	By MS/MS	By matching	By MS/MS	By matching	By matching	By matching	By matching	By matching	By matching	By matching	1	1	1	1	1	1	1	1	1
KIGEHTPSAL	YKKDGADFAKWRCVLKIGEHTPSALAIMEN	WRCVLKIGEHTPSALAIMENANVLARYASI	10	0	1051.57	G3I4H6;G3IH03	G3I4H6	153	162			yes	no	2	0.0015351	133.86	By MS/MS	By MS/MS	By MS/MS	By MS/MS	By MS/MS	By MS/MS	By MS/MS	By MS/MS	By MS/MS	By MS/MS	By MS/MS	By MS/MS	By MS/MS	By MS/MS	By MS/MS	By MS/MS	By matching	By matching	By matching	By matching		By matching	By MS/MS		1	2	1	2	1	1	1	1	1
AADESTGSIAKRL	SDIAHRIVAPGKGILAADESTGSIAKRLQS	ILAADESTGSIAKRLQSIGTENTEENRRFY	13	0	1317.69	G3I4H6;G3I3X4	G3I4H6	32	44			yes	no	2;3	0.00012357	125.75							By MS/MS	By MS/MS	By MS/MS	By MS/MS	By MS/MS	By MS/MS	By MS/MS	By MS/MS	By MS/MS	By MS/MS	By MS/MS														2	2	2
GGKKENLKAAQEEY	FSYGRALQASALKAWGGKKENLKAAQEEYI	WGGKKENLKAAQEEYIKRALANSLACQGKY	14	1	1563.79	G3I4H6	G3I4H6	315	328			yes	yes	2;3	1.8199e-06	133.05	By matching	By matching	By matching	By matching	By matching		By matching	By MS/MS	By MS/MS	By MS/MS	By MS/MS	By MS/MS	By MS/MS	By MS/MS	By MS/MS	By matching	By MS/MS	By matching	By matching	By matching	By matching	By matching	By matching	By matching	1	1	1	1	1		1	1	2
QSIGTENTEENRRF	ILAADESTGSIAKRLQSIGTENTEENRRFY	LQSIGTENTEENRRFYRQLLLTADDRVNPC	14	0	1679.79	G3I4H6	G3I4H6	45	58			yes	yes	3	0.0072566	52.265	By matching	By matching	By matching			By matching	By MS/MS	By matching	By MS/MS	By MS/MS	By matching	By MS/MS	By MS/MS		By MS/MS	By MS/MS								By matching	1	1	1			1	1	1	1
QSIGTENTEENRRFY	ILAADESTGSIAKRLQSIGTENTEENRRFY	QSIGTENTEENRRFYRQLLLTADDRVNPCI	15	1	1842.85	G3I4H6	G3I4H6	45	59			yes	yes	3	0.010035	46.964			By matching	By matching		By matching	By matching	By matching	By matching	By matching		By matching	By matching	By matching	By matching						By MS/MS						1	1		1	1	1	1
TADDRVNPCIGGVIL	ENTEENRRFYRQLLLTADDRVNPCIGGVIL	TADDRVNPCIGGVILFHETLYQKADDGRPF	15	0	1598.81	G3I4H6	G3I4H6	65	79			yes	yes	2	0.00020724	77.64	By matching	By matching	By matching				By MS/MS	By MS/MS	By MS/MS	By MS/MS	By MS/MS	By MS/MS	By MS/MS				By MS/MS			By matching	By matching				1	1	1				1	1	1
TPSGQSGAAASESLF	IKRALANSLACQGKYTPSGQSGAAASESLF	TPSGQSGAAASESLFISNHAY_________	15	1	1408.65	G3I4H6	G3I4H6	344	358			yes	yes	2	7.9964e-06	103.08							By MS/MS	By matching	By MS/MS	By MS/MS	By MS/MS	By matching	By MS/MS	By MS/MS	By MS/MS	By MS/MS	By matching		By matching		By MS/MS		By matching								1	1	1
NELRVAPEEHPTLL	TNWDDMEKIWHHSFYNELRVAPEEHPTLLT	YNELRVAPEEHPTLLTEAPLNPKANREKMT	14	2	1616.85	G3I4A0;G3HQY2;G3H5Q0	G3I4A0	440	453			yes	no	2;3	0.0014481	69.349																		By MS/MS
SAKNATAVAGRY	TATVAGLTLLAVGVYSAKNATAVAGRYIEA	GVYSAKNATAVAGRYIEARLGKPSLVRETS	12	0	1207.63	G3I432	G3I432	263	274			yes	yes	2	5.8154e-05	137.95	By matching	By matching	By matching	By matching	By matching	By matching	By MS/MS	By matching	By MS/MS	By matching	By matching	By MS/MS	By MS/MS	By MS/MS	By MS/MS	By MS/MS	By MS/MS	By matching		By matching			By matching		1	1	1	1	1	1	1	1	1
VLKPATEGKQRL	REERERLVRMYFDKYVLKPATEGKQRLKVA	DKYVLKPATEGKQRLKVAQFDYGKKCSEVA	12	1	1338.8	G3I432	G3I432	493	504			yes	yes	3	0.0040273	74.76	By matching	By matching	By matching	By matching	By matching	By matching	By matching	By MS/MS	By MS/MS	By MS/MS	By matching	By matching	By matching	By MS/MS	By matching	By matching	By matching	By matching	By matching	By matching	By matching		By matching		1	1	1	1	1	1	1	1	1
VSRPQDALEGVIL	VLEALRHPIQVSRRLVSRPQDALEGVILSP	RLVSRPQDALEGVILSPSLEARVRDIAIAT	13	1	1395.77	G3I432	G3I432	308	320			yes	yes	2	0.0033169	77.379	By matching	By matching	By matching		By matching	By matching	By MS/MS	By MS/MS	By MS/MS	By MS/MS	By MS/MS	By MS/MS	By MS/MS	By MS/MS	By MS/MS	By MS/MS	By MS/MS	By MS/MS	By matching	By matching	By matching	By matching	By matching	By matching	1	1	1		1	1	1	1	1
DKYHPGYF	GRGNAGGMHHHRINFDKYHPGYFGKVGMRH	HHHRINFDKYHPGYFGKVGMRHYHLKRNQS	8	2	1025.46	G3I3W6;G3HRP6;G3HP46;G3HWQ0;G3HP66	G3I3W6	46	53			yes	no	2	0.00018169	138.85	By MS/MS	By MS/MS	By MS/MS	By MS/MS	By MS/MS	By MS/MS	By MS/MS	By MS/MS	By MS/MS	By MS/MS	By MS/MS	By MS/MS	By MS/MS	By MS/MS	By MS/MS	By MS/MS	By MS/MS	By MS/MS	By MS/MS	By MS/MS	By MS/MS	By MS/MS	By MS/MS	By MS/MS	1	1	1	1	1	1	1	1	1
CPTVNLDKLW	KVGMRHYHLKRNQSFCPTVNLDKLWTLVSE	RNQSFCPTVNLDKLWTLVSEQTRVNAAKNK	10	2	1244.62	G3I3W6	G3I3W6	70	79			yes	yes	2	5.5545e-47	218.73	By matching	By matching	By MS/MS	By matching	By matching	By matching	By MS/MS	By MS/MS	By MS/MS	By MS/MS	By MS/MS	By MS/MS	By MS/MS	By MS/MS	By MS/MS	By MS/MS	By MS/MS	By MS/MS		By matching	By matching	By matching	By matching	By MS/MS	1	1	1	1	1	1	1	1	1
SRRAEEKIKGVGGACVL	GKLPKQPVIVKAKFFSRRAEEKIKGVGGAC	RAEEKIKGVGGACVLVA_____________	17	0	1828.99	G3I3W6	G3I3W6	130	146			yes	yes	2;3;4	3.5125e-11	130.56			By matching	By matching			By matching	By MS/MS	By MS/MS	By MS/MS	By MS/MS	By MS/MS	By MS/MS	By MS/MS			By MS/MS										1	1			2	3	3
EALQAPACHENLVKVGGY	INRDDVQGYAAKTVFEALQAPACHENLVKV	QAPACHENLVKVGGYILGEFGNLIAGDPRS	18	2	1954.96	G3I3I0	G3I3I0	484	501			yes	yes	3	0.022604	40.52							By matching	By matching	By matching	By matching	By matching	By MS/MS	By matching	By matching	By matching	By matching	By matching														1	1	1
KQLSNPQQEVQNIF	FQPTEMASQDFFQRWKQLSNPQQEVQNIFK	WKQLSNPQQEVQNIFKAKHPMDTEITKAKI	14	1	1671.86	G3I3I0	G3I3I0	841	854			yes	yes	2	0.0066669	67.776										By MS/MS	By MS/MS	By MS/MS		By MS/MS	By MS/MS	By MS/MS
IVPNPGVSVIHDY	KLKHSTVHVDELCPLIVPNPGVSVIHDYAN	PLIVPNPGVSVIHDYANWVKESPRDLLEIQ	13	0	1408.74	G3I3B3	G3I3B3	490	502			yes	yes	2	0.00037048	103.7						By matching	By MS/MS	By MS/MS	By MS/MS	By MS/MS	By MS/MS	By MS/MS	By MS/MS	By MS/MS	By MS/MS	By MS/MS	By MS/MS	By MS/MS		By matching		By matching								1	1	1	1
IVPNPGVSVIHDYANWVKESPRDL	KLKHSTVHVDELCPLIVPNPGVSVIHDYAN	IHDYANWVKESPRDLLEIQIVKHWSLTWTL	24	2	2704.4	G3I3B3	G3I3B3	490	513			yes	yes	6	0.041265	13.057										By MS/MS
SLQHAPDATSNATLDPQRVPL	SDMAKRVANLLRVVLSLQHAPDATSNATLD	DATSNATLDPQRVPLRLLAPHIGRLPMPED	21	2	2230.13	G3I3B3	G3I3B3	1013	1033			yes	yes	3	0.0074083	45.696							By matching	By matching	By matching	By matching	By matching	By matching	By matching	By matching	By matching	By MS/MS	By matching														1	1	1
VDDNQKPPVGEGL	LDDIVHIRRKEVIVYVDDNQKPPVGEGLNR	VYVDDNQKPPVGEGLNRKAEVTLDGVWPTD	13	0	1366.67	G3I3B3	G3I3B3	57	69			yes	yes	2	0.00034877	99.568	By matching	By matching	By matching	By matching		By matching	By MS/MS	By MS/MS	By MS/MS	By MS/MS	By MS/MS	By MS/MS			By MS/MS	By MS/MS		By matching							1	1	1	1		1	1	1	1
DVDGGLTQIDKY	GMLSAAASLGMILLWDVDGGLTQIDKYLYS	LLWDVDGGLTQIDKYLYSSEDYIKSGALLA	12	1	1322.64	G3I310	G3I310	421	432			yes	yes	2	0.00058202	125.75	By matching	By matching	By matching	By matching	By matching	By matching	By MS/MS	By MS/MS	By MS/MS	By MS/MS	By MS/MS	By MS/MS	By matching	By MS/MS	By MS/MS	By MS/MS	By matching	By matching		By matching		By matching	By matching		1	1	1	1	1	1	1	1	1
GQDKLLTDDGNKW	NLASSFVNGFVNAAFGQDKLLTDDGNKWLY	AFGQDKLLTDDGNKWLYKNKDHGMLSAAAS	13	2	1488.72	G3I310	G3I310	386	398			yes	yes	2;3	0.0060512	66.262							By matching	By matching	By matching	By matching	By matching	By MS/MS	By MS/MS	By matching	By matching	By matching	By matching														1	2	2
RLVGSQEELASW	VLAMTMSGERECLKYRLVGSQEELASWGHE	LKYRLVGSQEELASWGHEYVRHLAGEVAKE	12	2	1373.69	G3I310	G3I310	143	154			yes	yes	2	0.0013485	100.48	By matching		By matching		By matching	By matching	By MS/MS		By MS/MS	By MS/MS	By MS/MS	By MS/MS	By MS/MS	By MS/MS	By MS/MS	By MS/MS	By MS/MS								1		1		1	1	1		1
SSEDYIKSGALL	WDVDGGLTQIDKYLYSSEDYIKSGALLACG	YLYSSEDYIKSGALLACGIVNSGVRNECDP	12	2	1281.65	G3I310	G3I310	435	446			yes	yes	2	0.0003408	126.07	By matching	By matching	By matching	By matching	By matching	By matching	By MS/MS		By matching	By MS/MS			By MS/MS			By matching			By matching	By matching	By matching	By matching	By matching		1	1	1	1	1	1	1		1
DFSGAIEDISKIPEQSVVL	QLQGYRYYDPKTCGFDFSGAIEDISKIPEQ	AIEDISKIPEQSVVLLHACAHNPTGVDPRP	19	1	2046.05	G3I2Y1	G3I2Y1	190	208			yes	yes	2	4.9415e-18	177.81								By MS/MS	By matching	By MS/MS	By MS/MS	By MS/MS	By MS/MS	By matching	By MS/MS		By MS/MS															1	1
MTKDGRISVAGVTSGNVGY	KPEQVERLTKEFSVYMTKDGRISVAGVTSG	GRISVAGVTSGNVGYLAHAIHQVTK_____	19	1	1910.95	G3I2Y1	G3I2Y1	402	420			yes	yes	2;3	0.015514	53.252	By matching	By matching		By matching	By matching	By matching		By matching	By matching			By MS/MS	By matching	By matching	By MS/MS	By MS/MS	By matching	By matching			By matching				2	1		1	1	2		1	1
NLGVGAY	GVTEAFKRDTNSKKMNLGVGAYRDDNGKPY	RDTNSKKMNLGVGAYRDDNGKPYVLPSVRK	7	1	692.349	G3I2Y1	G3I2Y1	61	67			yes	yes	1	6.9724e-05	163.54	By matching	By matching		By matching	By matching	By matching	By MS/MS	By matching	By matching		By matching	By MS/MS	By matching												1	1		1	1	1	1	1	1
SNPPLNGARIAATIL	KRVESQLKILIRPMYSNPPLNGARIAATIL	SNPPLNGARIAATILTSPDLRKQWLQEVKG	15	1	1506.85	G3I2Y1	G3I2Y1	317	331			yes	yes	2	0.0026016	67.385		By matching	By matching	By matching	By matching			By MS/MS	By MS/MS	By matching	By MS/MS	By MS/MS	By MS/MS	By MS/MS	By MS/MS	By MS/MS	By MS/MS						By matching	By matching		1	1	1	1			1	1
TGLKPEQVERL	HNWQHITDQIGMFCFTGLKPEQVERLTKEF	MFCFTGLKPEQVERLTKEFSVYMTKDGRIS	11	1	1268.71	G3I2Y1	G3I2Y1	384	394			yes	yes	3	0.02646	45.915		By matching	By matching		By matching	By matching						By matching	By matching	By matching	By MS/MS	By matching	By MS/MS	By matching	By matching	By matching	By matching	By matching	By matching	By matching		1	1		1	1
TVVCKDADEAKRVESQL	YAKNMGLYGERVGAFTVVCKDADEAKRVES	VCKDADEAKRVESQLKILIRPMYSNPPLNG	17	0	1946.97	G3I2Y1	G3I2Y1	292	308			yes	yes	2	0.00065538	70.622							By matching	By matching	By matching	By matching	By matching	By MS/MS	By matching	By matching	By matching	By matching	By matching	By matching													1	1	1
ACFERTVEALY	APLWMRQIPYTMMKFACFERTVEALYKFVV	MMKFACFERTVEALYKFVVPKPRSECTKAE	11	2	1357.63	G3I2N1	G3I2N1	105	115			yes	yes	2	0.023246	73.985							By MS/MS	By MS/MS		By matching	By matching	By matching	By MS/MS	By MS/MS	By MS/MS	By MS/MS	By MS/MS				By matching										1	1
CAIVSHPADSVVSVL	QLVVTFVAGYIAGVFCAIVSHPADSVVSVL	CAIVSHPADSVVSVLNKEKGSTASQVLQRL	15	0	1552.79	G3I2N1	G3I2N1	146	160			yes	yes	2	5.3625e-07	125.82	By matching	By matching	By matching	By matching	By matching	By matching	By MS/MS	By MS/MS	By MS/MS	By MS/MS	By MS/MS	By MS/MS	By MS/MS	By MS/MS	By MS/MS	By MS/MS	By MS/MS	By MS/MS	By matching			By matching	By matching	By matching	1	1	1	2	1	1	1	1	1
EATKVRIQTQPGY	SASAEFFADIALAPMEATKVRIQTQPGYAN	PMEATKVRIQTQPGYANTLREAVPKMYKEE	13	0	1489.79	G3I2N1	G3I2N1	53	65			yes	yes	2;3	0.0013482	84.054							By MS/MS	By MS/MS	By MS/MS	By MS/MS	By MS/MS	By MS/MS	By MS/MS	By MS/MS	By MS/MS		By MS/MS	By MS/MS													2	2	2
KEEGLNAF	PGYANTLREAVPKMYKEEGLNAFYKGVAPL	EAVPKMYKEEGLNAFYKGVAPLWMRQIPYT	8	1	906.445	G3I2N1	G3I2N1	78	85			yes	yes	2	0.021666	108.09	By matching		By MS/MS	By MS/MS	By matching	By matching	By MS/MS	By MS/MS	By MS/MS	By MS/MS	By matching	By matching	By matching	By matching	By MS/MS	By MS/MS	By MS/MS	By MS/MS	By MS/MS	By matching		By matching	By MS/MS		1		1	1	1	1	1	1	1
KEEGLNAFY	PGYANTLREAVPKMYKEEGLNAFYKGVAPL	AVPKMYKEEGLNAFYKGVAPLWMRQIPYTM	9	2	1069.51	G3I2N1	G3I2N1	78	86			yes	yes	2	0.016736	91.318	By MS/MS	By MS/MS	By matching	By MS/MS	By matching	By MS/MS	By MS/MS	By MS/MS	By matching	By MS/MS	By matching	By MS/MS	By MS/MS	By MS/MS	By MS/MS	By MS/MS	By MS/MS	By matching	By matching		By MS/MS	By MS/MS	By matching	By matching	1	1	1	1	1	1	1	1	1
NKEKGSTASQVL	CAIVSHPADSVVSVLNKEKGSTASQVLQRL	SVLNKEKGSTASQVLQRLGFRGVWKGLFAR	12	0	1260.67	G3I2N1	G3I2N1	161	172			yes	yes	2;3	0.0010319	104.2	By MS/MS	By matching	By matching	By matching	By MS/MS	By matching	By MS/MS	By MS/MS	By MS/MS	By MS/MS	By MS/MS	By MS/MS	By MS/MS	By MS/MS	By MS/MS	By MS/MS	By MS/MS	By MS/MS	By MS/MS	By matching	By MS/MS	By matching	By MS/MS	By MS/MS	1	1	1	1	1	1	2	2	2
RLPRPPPPEMPASL	TALQWFIYDSVKVYFRLPRPPPPEMPASLK	FRLPRPPPPEMPASLKKKLGLAE_______	14	2	1556.85	G3I2N1	G3I2N1	210	223			yes	yes	2;3	0.0049674	67.704	By matching	By matching	By matching	By matching		By matching	By matching	By MS/MS	By MS/MS	By matching	By MS/MS	By MS/MS	By MS/MS	By matching	By matching	By matching	By MS/MS	By matching		By matching	By matching		By matching		1	2	2	2		1	2	2	2
VVINQKGIDPF	IELKKNVCGDSDKGFVVINQKGIDPFSLDA	DKGFVVINQKGIDPFSLDALAKEGIVALRR	11	0	1228.68	G3I2M1;G3GTT9	G3I2M1	290	300			yes	no	2	9.9901e-06	120.15	By MS/MS		By MS/MS	By MS/MS	By MS/MS	By MS/MS	By MS/MS	By MS/MS	By MS/MS	By MS/MS	By MS/MS	By MS/MS	By MS/MS	By MS/MS	By MS/MS	By MS/MS	By MS/MS	By MS/MS	By MS/MS	By MS/MS	By MS/MS	By MS/MS	By MS/MS	By MS/MS	1		1	1	1	1	1	1	1
AVNISAARGLQDVL	SLNPKAEVARAQAALAVNISAARGLQDVLR	LAVNISAARGLQDVLRTNLGPKGTMKMLVS	14	1	1425.79	G3I2M1	G3I2M1	21	34			yes	yes	2	0.000977	80.014	By matching		By matching		By matching	By matching	By MS/MS	By MS/MS	By MS/MS	By MS/MS	By MS/MS	By MS/MS	By MS/MS	By MS/MS	By MS/MS	By matching	By MS/MS	By matching			By matching		By matching		1		1		1	1	1	1	1
EYTLGEEKF	DDLNPDCLGHAGLVYEYTLGEEKFTFIEKC	HAGLVYEYTLGEEKFTFIEKCNNPRSVTLL	9	2	1114.52	G3I2M1	G3I2M1	352	360			yes	yes	2	0.016377	91.9	By matching				By matching	By matching			By matching			By matching	By MS/MS		By MS/MS	By MS/MS	By matching		By matching	By matching		By matching			1				1	1			1
IAKVATAQDDITGDGTTSNVL	VLLHEMQIQHPTASLIAKVATAQDDITGDG	AQDDITGDGTTSNVLIIGELLKQADLYISE	21	0	2089.05	G3I2M1	G3I2M1	77	97			yes	yes	2	0.00014674	74.853			By matching							By MS/MS	By MS/MS																1
IEDRVKKIIEL	SAEEREKLVKAERKFIEDRVKKIIELKKNV	ERKFIEDRVKKIIELKKNVCGDSDKGFVVI	11	0	1354.82	G3I2M1	G3I2M1	267	277			yes	yes	2;3	0.00090976	87.298			By matching	By matching		By matching	By matching	By MS/MS	By MS/MS	By MS/MS	By matching	By MS/MS	By matching	By matching	By matching	By matching	By matching	By matching									1	1		1	1	2	2
SIKKTNEPIDLF	ELADVLTEAVVDSVLSIKKTNEPIDLFMVE	SVLSIKKTNEPIDLFMVEIMEMKHKSETDT	12	1	1403.77	G3I2M1	G3I2M1	178	189			yes	yes	3	0.012711	53.569				By matching			By MS/MS	By MS/MS	By MS/MS	By MS/MS	By MS/MS	By MS/MS	By MS/MS	By MS/MS			By MS/MS		By matching			By matching	By matching	By matching				1			1	1	1
SLDALAKEGIVAL	DKGFVVINQKGIDPFSLDALAKEGIVALRR	PFSLDALAKEGIVALRRAKRRNMERLTLAC	13	2	1298.74	G3I2M1	G3I2M1	301	313			yes	yes	2	1.17e-10	159.83	By matching	By matching	By matching	By matching	By matching	By matching	By MS/MS	By MS/MS	By MS/MS	By MS/MS	By MS/MS	By MS/MS	By MS/MS	By MS/MS	By MS/MS	By MS/MS	By MS/MS		By matching	By matching	By matching	By matching	By matching	By matching	1	1	1	1	1	1	1	1	1
AEHISDECKRRF	YVETPRGLRTFKTVFAEHISDECKRRFYKN	TVFAEHISDECKRRFYKNWHKSKKKAFTKY	12	0	1546.73	G3I2I9	G3I2I9	107	118			yes	yes	3	0.0060194	64.55						By matching	By MS/MS	By MS/MS	By MS/MS	By MS/MS	By MS/MS	By MS/MS	By MS/MS	By MS/MS		By matching	By MS/MS	By matching	By matching	By matching	By matching									1	1	1	1
AEHISDECKRRFY	YVETPRGLRTFKTVFAEHISDECKRRFYKN	VFAEHISDECKRRFYKNWHKSKKKAFTKYC	13	1	1709.79	G3I2I9	G3I2I9	107	119			yes	yes	2;3;4	0.00018144	113.62	By matching	By matching	By MS/MS	By matching	By matching	By matching	By MS/MS	By MS/MS	By MS/MS	By MS/MS	By MS/MS	By MS/MS	By MS/MS	By MS/MS	By matching	By MS/MS	By MS/MS	By MS/MS	By matching	By MS/MS	By matching	By matching	By MS/MS	By matching	1	3	3	3	3	3	3	3	3
ARERLEQQVPVNQVF	EIQVNGGTVAEKLDWARERLEQQVPVNQVF	ARERLEQQVPVNQVFGQDEMIDVIGVTKGK	15	1	1811.96	G3I2I9	G3I2I9	197	211			yes	yes	2;3	2.5729e-09	142.76	By MS/MS	By MS/MS	By MS/MS	By MS/MS	By MS/MS	By MS/MS	By MS/MS	By MS/MS	By MS/MS	By MS/MS	By MS/MS	By MS/MS	By MS/MS	By MS/MS	By MS/MS	By MS/MS	By MS/MS	By MS/MS	By MS/MS	By MS/MS	By MS/MS	By MS/MS	By MS/MS	By MS/MS	2	2	2	2	2	3	3	2	2
CQVIRIIAHTQM	GKKQLEKDFNSMKKYCQVIRIIAHTQMRLL	KKYCQVIRIIAHTQMRLLPLRQKKAHLMEI	12	0	1468.76	G3I2I9	G3I2I9	157	168			yes	yes	2	0.0018132	86.18	By matching			By matching	By matching		By matching	By MS/MS	By matching	By matching	By matching	By matching	By MS/MS	By matching		By matching	By matching								1			1	1		1	1	1
DLSDKSINPL	IKDGKLIKNNASTDYDLSDKSINPLGGFVH	ASTDYDLSDKSINPLGGFVHYGEVTNDFVM	10	1	1100.57	G3I2I9	G3I2I9	308	317			yes	yes	2	4.0258e-29	143.28	By MS/MS	By MS/MS	By MS/MS	By MS/MS	By MS/MS	By MS/MS	By MS/MS	By MS/MS	By MS/MS	By MS/MS	By MS/MS	By MS/MS	By MS/MS	By MS/MS	By MS/MS	By MS/MS	By MS/MS	By MS/MS	By MS/MS	By MS/MS	By MS/MS	By MS/MS	By MS/MS	By MS/MS	1	1	1	1	1	1	1	1	1
DLSDKSINPLGGF	IKDGKLIKNNASTDYDLSDKSINPLGGFVH	DYDLSDKSINPLGGFVHYGEVTNDFVMLKG	13	2	1361.68	G3I2I9	G3I2I9	308	320			yes	yes	2	4.1108e-31	186.78	By MS/MS	By MS/MS	By MS/MS	By MS/MS	By MS/MS	By MS/MS	By MS/MS	By MS/MS	By MS/MS	By MS/MS	By MS/MS	By MS/MS	By MS/MS	By MS/MS	By MS/MS	By MS/MS	By MS/MS	By MS/MS	By MS/MS	By MS/MS	By MS/MS	By MS/MS	By MS/MS	By MS/MS	1	1	1	1	1	1	1	1	2
EIQVNGGTVAEKL	QMRLLPLRQKKAHLMEIQVNGGTVAEKLDW	LMEIQVNGGTVAEKLDWARERLEQQVPVNQ	13	0	1356.72	G3I2I9	G3I2I9	182	194			yes	yes	2	2.7771e-15	166.55	By MS/MS	By MS/MS	By MS/MS	By MS/MS	By MS/MS	By MS/MS	By MS/MS	By MS/MS	By MS/MS	By MS/MS	By MS/MS	By MS/MS	By MS/MS	By MS/MS	By MS/MS	By MS/MS	By MS/MS	By MS/MS		By matching	By matching	By matching	By matching		1	2	1	1	1	1	1	1	2
EIQVNGGTVAEKLDW	QMRLLPLRQKKAHLMEIQVNGGTVAEKLDW	EIQVNGGTVAEKLDWARERLEQQVPVNQVF	15	1	1657.83	G3I2I9	G3I2I9	182	196			yes	yes	2	2.5298e-06	110.86								By MS/MS	By MS/MS	By matching	By MS/MS	By MS/MS	By MS/MS	By MS/MS	By MS/MS	By MS/MS	By MS/MS	By matching		By matching			By matching									1	1
EQQVPVNQVF	GGTVAEKLDWARERLEQQVPVNQVFGQDEM	ARERLEQQVPVNQVFGQDEMIDVIGVTKGK	10	0	1186.6	G3I2I9	G3I2I9	202	211			yes	yes	2	0.038524	60.436																								By MS/MS
GEVTNDFVML	LSDKSINPLGGFVHYGEVTNDFVMLKGCVV	GFVHYGEVTNDFVMLKGCVVGTKKRVLTLR	10	2	1123.52	G3I2I9	G3I2I9	324	333			yes	yes	2	0.028771	75.854												By MS/MS	By matching		By matching		By MS/MS			By matching	By matching	By matching	By matching
GQDEMIDVIGVTKGKGY	ARERLEQQVPVNQVFGQDEMIDVIGVTKGK	DEMIDVIGVTKGKGYKGVTSRWHTKKLPRK	17	1	1808.9	G3I2I9	G3I2I9	212	228			yes	yes	2;3	3.0078e-24	162.48	By MS/MS	By MS/MS	By MS/MS	By MS/MS	By MS/MS		By MS/MS	By MS/MS	By MS/MS	By MS/MS	By MS/MS	By MS/MS	By MS/MS	By MS/MS	By MS/MS	By MS/MS	By MS/MS	By MS/MS							1	2	2	1	2		2	2	1
KFIDTTSKF	LLVQTKRRALEKIDLKFIDTTSKFGHGRFQ	LEKIDLKFIDTTSKFGHGRFQTMEEKKAFM	9	1	1085.58	G3I2I9	G3I2I9	366	374			no	no	2	2.9428e-06	155.42	By matching	By MS/MS	By MS/MS	By MS/MS	By MS/MS	By MS/MS	By MS/MS	By matching	By MS/MS	By matching	By MS/MS	By MS/MS	By matching	By MS/MS	By MS/MS	By MS/MS	By MS/MS	By MS/MS	By MS/MS	By MS/MS	By MS/MS	By MS/MS	By MS/MS	By MS/MS	2	1	1	1	1	1	1	2	1
KGCVVGTKKRVL	GFVHYGEVTNDFVMLKGCVVGTKKRVLTLR	VMLKGCVVGTKKRVLTLRKSLLVQTKRRAL	12	0	1343.81	G3I2I9	G3I2I9	334	345			yes	yes	3	0.00010422	119.76			By matching	By matching			By matching	By matching	By matching	By matching		By MS/MS	By matching	By matching	By matching	By matching	By matching	By matching		By matching							1	1			1	1	1
LIKDGKLIKNNASTDY	RTEINKKIYKIGQGYLIKDGKLIKNNASTD	IKDGKLIKNNASTDYDLSDKSINPLGGFVH	16	2	1791.97	G3I2I9	G3I2I9	292	307			yes	yes	2;3	1.5098e-23	184.21	By MS/MS	By MS/MS	By MS/MS	By MS/MS	By MS/MS	By matching	By MS/MS	By MS/MS	By MS/MS	By MS/MS	By MS/MS	By MS/MS	By MS/MS	By MS/MS	By MS/MS	By MS/MS	By MS/MS	By MS/MS			By matching	By MS/MS	By MS/MS	By MS/MS	2	2	1	1	2	1	2	2	1
SAPRHGSLGF	______________________________	SHRKFSAPRHGSLGFLPRKRSSRHRGKVKS	10	1	1027.52	G3I2I9	G3I2I9	7	16			yes	yes	2	0.024506	80.219	By matching	By matching	By matching					By MS/MS		By matching	By matching	By matching	By MS/MS				By MS/MS								1	1	1					1
VETPRGL	IVETPPMVVVGIVGYVETPRGLRTFKTVFA	VVVGIVGYVETPRGLRTFKTVFAEHISDEC	7	0	770.429	G3I2I9	G3I2I9	93	99			yes	no	2	0.042093	106.76										By MS/MS	By MS/MS
VHYGEVTNDF	DYDLSDKSINPLGGFVHYGEVTNDFVMLKG	PLGGFVHYGEVTNDFVMLKGCVVGTKKRVL	10	1	1179.52	G3I2I9	G3I2I9	321	330			yes	yes	2	0.0024026	121.99	By matching	By MS/MS	By MS/MS	By MS/MS		By MS/MS	By MS/MS	By MS/MS	By MS/MS	By MS/MS	By MS/MS	By MS/MS	By MS/MS	By MS/MS	By MS/MS	By MS/MS	By MS/MS	By MS/MS	By matching	By MS/MS	By MS/MS		By MS/MS	By matching	1	1	1	1		1	1	1	1
ALSGSDAESTEKVISGLY	ACLSDLEETKAKSVLALSGSDAESTEKVIS	GSDAESTEKVISGLYQRAFHYFSKAVQLAE	18	2	1825.89	G3I2I2	G3I2I2	2720	2737			yes	yes	2	0.016436	53.569	By matching		By matching	By matching	By matching	By matching	By MS/MS	By MS/MS	By MS/MS	By MS/MS	By MS/MS	By MS/MS	By MS/MS	By MS/MS	By MS/MS	By MS/MS	By MS/MS	By matching		By matching	By matching	By matching	By matching	By matching	1		1	1	1	1	1	1	1
DFTPTQTIVERSSF	RRQKSGQVRATQQQYDFTPTQTIVERSSFD	YDFTPTQTIVERSSFDWLTGSSIDPLADHT	14	1	1626.79	G3I2I2	G3I2I2	1997	2010			yes	yes	2	2.0776e-08	140.3			By matching				By MS/MS	By MS/MS	By MS/MS	By MS/MS	By MS/MS	By MS/MS	By matching	By MS/MS	By MS/MS	By MS/MS	By MS/MS		By matching								1				1	1	1
GLPGDEVDNQAKSGTY	ISWKSVGPDFGIKKLGLPGDEVDNQAKSGT	LPGDEVDNQAKSGTYNRAEILRLRRRFLKD	16	1	1649.75	G3I2I2	G3I2I2	2064	2079			yes	yes	2	0.012019	56.087						By matching	By MS/MS	By matching	By MS/MS	By matching	By matching	By MS/MS							By matching					By matching						1	1	1	1
KSVGPDFGIKKL	LFAHKRSEKSQRISWKSVGPDFGIKKLGLP	ISWKSVGPDFGIKKLGLPGDEVDNQAKSGT	12	1	1287.76	G3I2I2	G3I2I2	2052	2063			yes	yes	3	0.019792	62.338									By matching	By matching		By MS/MS	By matching			By matching	By matching																1
LKDLIKTEAISF	KFVPLLPGNKSPSLWLKDLIKTEAISFLIN	SLWLKDLIKTEAISFLINTFEGGDSSCDQP	12	2	1376.79	G3I2I2	G3I2I2	1204	1215			yes	yes	2	0.0037939	83			By matching	By matching	By matching	By matching	By matching	By MS/MS	By matching	By MS/MS	By matching	By MS/MS	By matching	By matching	By matching	By matching	By matching	By matching									1	1	1	1	1	1	1
RKDDLPSNVTRQAF	HVTQLNLLQSVYTMFRKDDLPSNVTRQAFV	FRKDDLPSNVTRQAFVDRSLLTLLWHCDLD	14	1	1645.85	G3I2I2	G3I2I2	1673	1686			yes	yes	3	0.001932	69.92	By matching		By matching			By matching	By MS/MS	By MS/MS	By MS/MS	By MS/MS	By MS/MS	By MS/MS	By MS/MS	By MS/MS											1		1			1	1	1	1
SGILKEMNKF	QKDPIIAKQLFSSLFSGILKEMNKFKATSE	FSSLFSGILKEMNKFKATSEKNIIIQNLLQ	10	2	1165.62	G3I2I2	G3I2I2	2173	2182			yes	yes	2	0.015115	83.783												By MS/MS
SHVISPSQSTALTDSIGM	LSILSACKQLHRAGFSHVISPSQSTALTDS	ISPSQSTALTDSIGMRLLSLVYNGIAPAEE	18	1	1829.88	G3I2I2	G3I2I2	1461	1478			yes	yes	2	0.014252	56.225									By MS/MS			By MS/MS	By matching	By MS/MS	By matching	By matching	By matching	By matching															1
SIKQTTPQQQEKSPVNSKSLF	LRDFCGCCIREFLKWSIKQTTPQQQEKSPV	PQQQEKSPVNSKSLFKRLYSLALHPNAFKR	21	1	2374.25	G3I2I2	G3I2I2	1037	1057			yes	yes	3	0.0066585	42.711							By matching	By matching	By matching	By MS/MS	By matching	By MS/MS	By matching	By MS/MS	By matching	By matching	By MS/MS	By matching													1	1	1
SLALHPNAF	EKSPVNSKSLFKRLYSLALHPNAFKRLGAA	LFKRLYSLALHPNAFKRLGAALAFNHIYKE	9	2	968.508	G3I2I2	G3I2I2	1062	1070			yes	yes	2	0.017938	89.369	By matching	By matching	By matching	By matching	By matching	By matching	By MS/MS	By MS/MS	By MS/MS	By MS/MS	By matching	By matching	By matching	By MS/MS	By MS/MS	By MS/MS	By MS/MS	By matching		By matching				By matching	1	1	1	1	1	1	1	1	1
SSELGTKQDTRNAL	LYRSIGEYDILRGIFSSELGTKQDTRNALL	FSSELGTKQDTRNALLAEARSDYSQAAKLY	14	1	1518.76	G3I2I2	G3I2I2	2303	2316			yes	yes	3	0.038792	36.022							By matching	By matching	By matching	By matching	By matching	By MS/MS	By matching	By matching	By matching	By matching	By matching	By matching		By matching			By matching								1	1	1
GIQKELQF	SEEEARLKKSADTLWGIQKELQF_______	KSADTLWGIQKELQF_______________	8	1	961.523	G3I255;G3HPL3	G3I255	375	382			yes	no	2	0.023643	105.39											By MS/MS				By MS/MS
SGVNVAGVSL	GWVLGEHGDSSVPVWSGVNVAGVSLKNLNP	SVPVWSGVNVAGVSLKNLNPELGTDTDKEQ	10	0	901.487	G3I255;G3HH14	G3I255	252	261			yes	no	1;2	0.0015178	136.8	By matching	By matching	By matching	By matching	By matching	By MS/MS	By matching	By matching	By MS/MS	By matching	By MS/MS	By matching	By matching	By matching	By matching	By matching	By matching	By matching	By matching	By matching	By matching	By matching	By matching	By matching	1	1	1	1	1	1	1	1	2
KFIIPNVVKY	GESRLNLVQRNVNIFKFIIPNVVKYSPDCK	NVNIFKFIIPNVVKYSPDCKLLIVSNPVDI	10	1	1219.73	G3I255;G3HGK3	G3I255	147	156			yes	no	2	0.018361	83.313	By matching						By matching	By MS/MS	By matching	By matching	By matching	By MS/MS	By MS/MS	By matching	By MS/MS		By matching								1						1	1	1
VIVTAGARQQEGESRL	IVSGKDYSVTANSKLVIVTAGARQQEGESR	IVTAGARQQEGESRLNLVQRNVNIFKFIIP	16	0	1712.92	G3I255;G3HGK3	G3I255	121	136			yes	no	2;3	1.4725e-09	122.42	By MS/MS	By matching	By MS/MS	By MS/MS	By MS/MS	By matching	By MS/MS	By MS/MS	By MS/MS	By MS/MS	By MS/MS	By MS/MS	By MS/MS	By MS/MS	By MS/MS	By MS/MS	By MS/MS	By MS/MS					By MS/MS		1	1	1	1	1	1	2	1	1
VLGEHGDSSVPVW	MGERLGVHPLSCHGWVLGEHGDSSVPVWSG	GWVLGEHGDSSVPVWSGVNVAGVSLKNLNP	13	1	1380.67	G3I255;G3HFW4	G3I255	239	251			yes	no	2	0.00019606	123.92	By matching	By MS/MS	By MS/MS	By MS/MS	By MS/MS	By MS/MS	By matching	By matching	By matching	By matching	By matching	By matching	By matching	By matching	By matching	By MS/MS	By matching	By matching	By MS/MS	By MS/MS		By MS/MS	By MS/MS	By matching	1	1	1	1	1	1	1	1	1
LRTPKIVSGKDY	KLKGEMMDLQHGSLFLRTPKIVSGKDYSVT	SLFLRTPKIVSGKDYSVTANSKLVIVTAGA	12	1	1375.78	G3I255;G3H0C9	G3I255	101	112			yes	no	3	0.025217	46.378	By matching	By matching	By matching	By matching	By matching	By matching									By MS/MS	By matching	By matching	By matching		By matching	By matching		By matching	By matching	1	1	1	1	1	1
RRVHPISTM	GLSVADLAESIMKNLRRVHPISTMIKGLYG	SIMKNLRRVHPISTMIKGLYGIKDDVFLSV	9	0	1095.6	G3I255;G3H0C9	G3I255	318	326			yes	no	3	0.0053219	79.906							By matching	By matching	By matching	By matching	By matching	By MS/MS		By matching	By matching	By matching	By matching	By matching				By matching									1	1	1
IVSNPVDILTY	IIPNVVKYSPDCKLLIVSNPVDILTYVAWK	CKLLIVSNPVDILTYVAWKISGFPKNRVIG	11	1	1232.67	G3I255	G3I255	164	174			yes	yes	2	0.0024825	113.26				By matching				By MS/MS	By MS/MS	By MS/MS	By MS/MS	By MS/MS	By MS/MS	By MS/MS	By MS/MS	By MS/MS	By MS/MS	By MS/MS				By matching	By MS/MS					1				1	1
KNLNPELGTDTDKEQW	SVPVWSGVNVAGVSLKNLNPELGTDTDKEQ	NLNPELGTDTDKEQWNEVHKQVVDSAYEVI	16	2	1886.9	G3I255	G3I255	262	277			yes	yes	2;3	3.9986e-06	95.401				By matching		By matching	By MS/MS	By MS/MS	By MS/MS	By MS/MS	By MS/MS	By MS/MS	By matching	By MS/MS				By MS/MS										2		2	2	2	2
NEVHKQVVDSAY	NLNPELGTDTDKEQWNEVHKQVVDSAYEVI	EQWNEVHKQVVDSAYEVIKLKGYTSWAIGL	12	0	1387.67	G3I255	G3I255	278	289			yes	yes	2	1.7876e-06	147.74	By matching	By matching	By MS/MS	By matching	By matching	By matching	By MS/MS	By MS/MS	By MS/MS	By MS/MS	By MS/MS	By MS/MS	By MS/MS	By MS/MS	By MS/MS	By MS/MS	By MS/MS	By MS/MS	By matching	By matching	By MS/MS	By matching	By MS/MS	By matching	1	1	1	1	1	1	1	1	1
NLVQRNVNIF	IVTAGARQQEGESRLNLVQRNVNIFKFIIP	GESRLNLVQRNVNIFKFIIPNVVKYSPDCK	10	1	1215.67	G3I255	G3I255	137	146			yes	yes	2	2.3517e-17	180.7	By MS/MS	By MS/MS	By MS/MS	By MS/MS	By MS/MS	By MS/MS	By MS/MS	By MS/MS	By MS/MS	By MS/MS	By MS/MS	By MS/MS	By MS/MS	By MS/MS	By MS/MS	By MS/MS	By MS/MS								1	1	1	1	1	1	1	1	1
TSEEEARL	VLGQNGISDVVKVTLTSEEEARLKKSADTL	DVVKVTLTSEEEARLKKSADTLWGIQKELQ	8	0	933.44	G3I255	G3I255	359	366			yes	yes	2	0.0112	117.93					By matching	By matching	By MS/MS	By MS/MS	By MS/MS	By MS/MS	By MS/MS	By MS/MS	By MS/MS	By MS/MS	By MS/MS	By MS/MS	By MS/MS	By MS/MS	By matching	By matching	By matching		By MS/MS	By matching					1	1	1	1	1
VQRNVNIF	TAGARQQEGESRLNLVQRNVNIFKFIIPNV	GESRLNLVQRNVNIFKFIIPNVVKYSPDCK	8	0	988.545	G3I255	G3I255	139	146			yes	yes	2	0.015009	107.74	By MS/MS		By MS/MS				By MS/MS	By MS/MS	By MS/MS	By MS/MS				By MS/MS	By MS/MS	By MS/MS	By MS/MS	By MS/MS	By MS/MS						1		1				1	1	1
DALKADRAGVL	RLLLAGYDDFNCNVWDALKADRAGVLAGHD	CNVWDALKADRAGVLAGHDNRVSCLGVTDD	11	1	1127.63	G3I1X8	G3I1X8	298	308			yes	yes	2	0.017109	78.556	By matching	By matching	By matching		By matching	By matching							By MS/MS	By MS/MS	By MS/MS	By MS/MS	By MS/MS	By matching	By matching	By matching	By matching	By matching	By matching		1	1	1		1	1
SLAPDTRLF	QTTTFTGHTGDVMSLSLAPDTRLFVSGACD	GDVMSLSLAPDTRLFVSGACDASAKLWDVR	9	2	1018.54	G3I1X8	G3I1X8	191	199			yes	yes	2	0.015469	93.374	By matching	By matching	By MS/MS	By matching	By matching	By matching	By MS/MS	By MS/MS	By MS/MS			By MS/MS	By MS/MS	By MS/MS	By MS/MS	By MS/MS	By MS/MS	By MS/MS	By matching	By matching	By matching	By matching	By matching	By matching	1	1	1	1	1	1	1	1	1
VSASQDGKLIIWDSY	AKIYAMHWGTDSRLLVSASQDGKLIIWDSY	VSASQDGKLIIWDSYTTNKVHAIPLRSSWV	15	2	1680.84	G3I1X8	G3I1X8	71	85			no	no	2	0.0013799	70.977	By matching	By matching					By matching	By matching	By matching	By matching	By matching	By matching	By matching	By matching	By MS/MS	By matching	By MS/MS	By matching					By matching	By matching	1	1					1	1	1
DAGAGIALNDNF	VDGPSGKLDSHSSTFDAGAGIALNDNFVKL	STFDAGAGIALNDNFVKLISWYDNEFGYSN	12	1	1176.54	G3I1S5;G3H5I3;G3IJG4;G3ID55;G3I0N4	G3I1S5	158	169			no	no	2	0.0035458	84.498							By MS/MS	By MS/MS	By MS/MS	By MS/MS	By MS/MS	By MS/MS	By MS/MS	By MS/MS	By MS/MS		By MS/MS	By MS/MS													1	1	1
DAGAGIALNDNFVKL	VDGPSGKLDSHSSTFDAGAGIALNDNFVKL	DAGAGIALNDNFVKLISWYDNEFGYSNRVV	15	2	1516.79	G3I1S5;G3H5I3;G3IJG4;G3ID55;G3I0N4	G3I1S5	158	172			no	no	2	2.7307e-09	141.08	By matching	By matching	By MS/MS	By MS/MS	By MS/MS	By matching	By matching	By MS/MS	By MS/MS	By MS/MS	By MS/MS	By MS/MS	By MS/MS	By MS/MS	By MS/MS	By MS/MS	By MS/MS	By MS/MS	By matching	By matching	By MS/MS	By matching	By MS/MS	By MS/MS	1	1	2	1	1	1	1	2	2
SNRVVDLMAY	NFVKLISWYDNEFGYSNRVVDLMAYMASKE	NEFGYSNRVVDLMAYMASKE__________	10	2	1166.58	G3I1S5;G3H5I3;G3IJG4	G3I1S5	183	192			no	no	2	0.010102	88.948	By MS/MS	By MS/MS	By MS/MS	By MS/MS	By MS/MS	By MS/MS	By MS/MS	By matching	By MS/MS	By matching	By MS/MS	By MS/MS	By MS/MS	By MS/MS	By MS/MS	By MS/MS	By MS/MS	By MS/MS					By MS/MS		1	1	1	1	1	1	1	1	1
AITATQKTVDGPSGKL	HDNFGIVEGLMTTVYAITATQKTVDGPSGK	ITATQKTVDGPSGKLDSHSSTFDAGAGIAL	16	0	1585.87	G3I1S5	G3I1S5	135	150			yes	yes	2;3	2.5726e-08	107.09	By matching	By matching	By matching	By matching	By matching	By matching	By matching	By matching	By MS/MS	By matching	By matching	By MS/MS	By matching	By matching	By matching	By matching	By matching	By matching		By matching			By matching		2	2	2	1	2	1	1	2	2
ANPFPAAVRGF	HQDVEAAQAEYVEKFANPFPAAVRGFVDDI	VEKFANPFPAAVRGFVDDIIQPSSTRARIC	11	1	1145.6	G3I1E0	G3I1E0	491	501			yes	yes	2	0.0040773	95.909	By MS/MS	By MS/MS	By MS/MS	By MS/MS	By MS/MS	By MS/MS	By MS/MS		By MS/MS	By MS/MS	By MS/MS	By MS/MS	By MS/MS	By MS/MS	By MS/MS	By MS/MS	By MS/MS	By MS/MS			By matching	By matching		By matching	1	1	1	1	1	1	1		1
CNLREFF	SGVAHRAFENDVDALCNLREFFNYLPLSSQ	FENDVDALCNLREFFNYLPLSSQDPAPVRE	7	2	984.449	G3I1E0	G3I1E0	269	275			yes	yes	2	0.025893	135.35	By matching		By matching				By matching		By MS/MS	By MS/MS	By MS/MS	By matching	By MS/MS	By MS/MS	By matching		By MS/MS								1		1				1		1
DINSSVKGARF	VGIVGNQPKVASGCLDINSSVKGARFVRFC	SGCLDINSSVKGARFVRFCDAFNIPLITFV	11	0	1192.62	G3I1E0	G3I1E0	367	377			yes	yes	2;3	7.0191e-05	144.5	By matching	By matching	By MS/MS	By matching	By MS/MS	By MS/MS	By matching	By MS/MS	By MS/MS	By MS/MS	By MS/MS	By MS/MS	By MS/MS	By MS/MS	By MS/MS	By MS/MS	By MS/MS	By MS/MS							2	2	2	1	1	2	1	2	2
GAKGAVEIIF	GDTNYAWPTAEIAVMGAKGAVEIIFKGHQD	EIAVMGAKGAVEIIFKGHQDVEAAQAEYVE	10	0	1003.57	G3I1E0	G3I1E0	464	473			yes	yes	2	0.022784	75.854	By MS/MS	By matching	By matching	By matching	By MS/MS	By MS/MS	By MS/MS	By MS/MS	By MS/MS	By MS/MS	By MS/MS	By MS/MS	By MS/MS	By MS/MS			By MS/MS	By MS/MS							1	1	1	1	1	1	1	1	1
KGHQDVEAAQAEY	EIAVMGAKGAVEIIFKGHQDVEAAQAEYVE	IFKGHQDVEAAQAEYVEKFANPFPAAVRGF	13	0	1444.66	G3I1E0	G3I1E0	474	486			yes	yes	2;3	0.00014927	121.5	By MS/MS	By MS/MS	By MS/MS	By matching	By MS/MS	By MS/MS	By MS/MS	By MS/MS	By MS/MS	By MS/MS	By MS/MS	By MS/MS	By MS/MS	By MS/MS	By MS/MS	By MS/MS	By MS/MS	By MS/MS							2	2	2	1	2	2	2	2	2
SPALTDF	QISMIMGPCAGGAVYSPALTDFTFMVKDTS	PCAGGAVYSPALTDFTFMVKDTSYLFITGP	7	1	749.36	G3I1E0	G3I1E0	207	213			yes	yes	1	5.9473e-06	170.96	By MS/MS	By matching	By matching	By matching	By matching	By MS/MS	By MS/MS	By MS/MS		By MS/MS			By MS/MS			By MS/MS		By MS/MS		By matching					1	1	1	1	1	1	1	1
SSKHLLGDTNY	TVITRKAYGGAYDVMSSKHLLGDTNYAWPT	YDVMSSKHLLGDTNYAWPTAEIAVMGAKGA	11	2	1233.6	G3I1E0	G3I1E0	443	453			yes	yes	2	0.0014645	132.01	By MS/MS		By MS/MS	By MS/MS	By MS/MS	By MS/MS	By MS/MS	By MS/MS	By MS/MS	By MS/MS	By MS/MS	By MS/MS	By MS/MS	By matching	By matching	By matching	By MS/MS	By MS/MS							1		1	1	1	1	1	1	1
NHLMPTRY	AKRSKIKSFVKVYNYNHLMPTRYSVDIPLD	FVKVYNYNHLMPTRYSVDIPLDKTVVNKDV	8	2	1030.5	G3I100;G3HSB4	G3I100	78	85			yes	no	2	0.02934	94.006	By MS/MS	By MS/MS		By MS/MS	By MS/MS	By matching	By MS/MS	By MS/MS	By MS/MS	By MS/MS	By MS/MS	By MS/MS	By MS/MS	By MS/MS	By MS/MS	By MS/MS	By MS/MS	By MS/MS	By matching	By matching	By matching	By matching	By matching		1	1		1	1	1	1	1	1
DKTVVNKDVF	YNHLMPTRYSVDIPLDKTVVNKDVFRDPAL	VDIPLDKTVVNKDVFRDPALKCKDN_____	10	0	1163.62	G3I100;G3H151	G3I100	92	101			yes	no	2	0.017165	79.974	By matching		By matching	By matching	By matching							By matching		By matching	By matching	By matching	By matching		By matching	By matching	By matching	By MS/MS	By matching	By MS/MS	1		1	1	1
SVDIPLDKTVVNKDVF	FVKVYNYNHLMPTRYSVDIPLDKTVVNKDV	VDIPLDKTVVNKDVFRDPALKCKDN_____	16	1	1787.97	G3I100	G3I100	86	101			yes	yes	2;3	2.1014e-10	133.98	By MS/MS	By matching	By MS/MS	By MS/MS	By MS/MS	By matching	By MS/MS	By MS/MS	By MS/MS	By MS/MS	By MS/MS	By MS/MS	By MS/MS	By MS/MS	By MS/MS	By MS/MS	By MS/MS	By MS/MS		By MS/MS				By MS/MS	2	1	1	1	1	1	2	2	2
DVVHVKDANGNSF	RIGVITNRERHPGSFDVVHVKDANGNSFAT	SFDVVHVKDANGNSFATRLSNIFVIGKGNK	13	0	1400.67	G3I0H2;G3IF49	G3I0H2	278	290			yes	no	2	8.494e-10	150.61							By MS/MS	By MS/MS	By MS/MS	By MS/MS	By MS/MS	By MS/MS	By MS/MS	By MS/MS	By MS/MS	By MS/MS	By MS/MS	By MS/MS	By matching			By matching	By MS/MS	By matching							1	1	1
TIAEERDKRL	NKPWISLPRGKGIRLTIAEERDKRLAAKQS	KGIRLTIAEERDKRLAAKQSSG________	10	0	1229.67	G3I0H2;G3HPI0	G3I0H2	319	328			yes	no	3	0.001536	86.624		By matching	By matching	By matching	By matching	By matching	By MS/MS	By MS/MS	By MS/MS	By MS/MS	By MS/MS	By MS/MS	By MS/MS	By MS/MS	By MS/MS	By MS/MS	By MS/MS	By MS/MS	By matching	By matching	By matching	By matching	By MS/MS	By matching		1	1	1	1	1	1	1	1
VIGKGNKPW	DANGNSFATRLSNIFVIGKGNKPWISLPRG	RLSNIFVIGKGNKPWISLPRGKGIRLTIAE	9	0	997.571	G3I0H2;G3HPI0	G3I0H2	299	307			yes	no	2	0.015427	86.866	By matching	By matching	By MS/MS	By matching	By MS/MS	By matching	By MS/MS	By MS/MS	By MS/MS	By MS/MS	By MS/MS	By MS/MS	By MS/MS	By MS/MS	By MS/MS	By MS/MS	By MS/MS		By matching				By MS/MS		1	1	1	1	1	1	1	1	1
AVHRITSEEAKY	TGENFRLIYDTKGRFAVHRITSEEAKYKLC	GRFAVHRITSEEAKYKLCKVRKIFVGTKGI	12	0	1402.72	G3I0H2	G3I0H2	182	193			yes	yes	2;3	0.00082457	99.815	By matching	By matching	By matching	By matching	By matching		By MS/MS	By MS/MS	By MS/MS	By MS/MS	By MS/MS	By MS/MS	By MS/MS	By MS/MS	By MS/MS	By MS/MS	By MS/MS	By matching	By matching	By matching		By matching	By matching	By matching	2	2	2	2	2		2	2	2
MDVISIDKTGENF	IDGKVRTDITYPAGFMDVISIDKTGENFRL	GFMDVISIDKTGENFRLIYDTKGRFAVHRI	13	1	1467.69	G3I0H2	G3I0H2	159	171			yes	yes	2	0.00050125	111.61		By matching	By matching	By matching	By matching	By matching		By MS/MS	By MS/MS	By MS/MS		By MS/MS	By MS/MS	By MS/MS	By MS/MS	By MS/MS	By MS/MS	By matching								1	1	1	1	1		1	1
TIAEERDKRLAAKQSSG	NKPWISLPRGKGIRLTIAEERDKRLAAKQS	AEERDKRLAAKQSSG_______________	17	1	1858.99	G3I0H2	G3I0H2	319	335			yes	yes	3	0.0017011	61.265							By matching	By matching	By matching	By matching		By MS/MS	By MS/MS	By matching	By matching		By MS/MS	By matching				By matching		By matching							1	1	1
VEAIRTNY	FTQVNSEDKGALAKLVEAIRTNYDDRYDEI	KGALAKLVEAIRTNYDDRYDEIRRR_____	8	0	964.498	G3I0F9;G3ILW8;G3HTQ7;G3HYK9;G3GUI2;G3H0N4;G3IAQ1;G3GSC3;G3HQG1;G3I4R0;G3I9S3;G3HA00	G3I0F9	199	206			no	no	2	0.028881	87.323	By matching	By matching	By MS/MS	By matching	By matching	By matching	By MS/MS	By MS/MS	By MS/MS	By MS/MS	By MS/MS	By MS/MS	By MS/MS	By MS/MS	By MS/MS										1	1	1	1	1	1	1	1	1
VVIAHDVDPIEL	VNTVTTLMESKKAQLVVIAHDVDPIELLVF	AQLVVIAHDVDPIELLVFLPALCQKMGVPY	12	0	1318.71	G3I0F9;G3HTQ7;G3I4R0;G3I9S3;G3HA00	G3I0F9	135	146			no	no	2	0.00066033	116.37	By matching	By matching	By matching	By matching	By matching	By matching	By MS/MS	By MS/MS	By MS/MS			By MS/MS	By MS/MS	By MS/MS	By MS/MS	By matching	By MS/MS	By MS/MS	By matching	By matching				By matching	1	1	1	1	1	1	1	1	1
KVPPAINQF	YIRLQRQRAILYKRLKVPPAINQFTQALDR	ILYKRLKVPPAINQFTQALDRQTATQLLKL	9	0	1012.57	G3I0F9;G3HMP4;G3HTQ7;G3H7D6;G3HYK9;G3GUI2;G3HT02;G3HL76;G3I4R0;G3I9S3;G3I3I5	G3I0F9	57	65			no	no	2	0.0356	60.709																	By MS/MS
TQALDRQTATQLL	ILYKRLKVPPAINQFTQALDRQTATQLLKL	QFTQALDRQTATQLLKLAHKYRPETKQEKK	13	2	1457.78	G3I0F9;G3HMP4;G3H7D6;G3HYK9;G3HSQ1;G3I4R0;G3I9S3	G3I0F9	66	78			no	no	2	2.5391e-07	149.33	By MS/MS	By MS/MS	By MS/MS	By MS/MS		By MS/MS	By MS/MS	By MS/MS	By MS/MS	By MS/MS	By MS/MS	By MS/MS	By MS/MS	By MS/MS	By MS/MS	By MS/MS	By MS/MS	By MS/MS	By MS/MS	By MS/MS	By MS/MS	By MS/MS	By MS/MS	By MS/MS	1	1	1	1		1	1	1	1
GIGQDIQPKRDL	KKVVNPLFEKRPKNFGIGQDIQPKRDLTRF	KNFGIGQDIQPKRDLTRFVKWPRYIRLQRQ	12	0	1338.73	G3I0F9;G3HMP4;G3GS29;G3ILW8;G3HMK2;G3I741	G3I0F9	22	33			no	no	2	0.0036362	81.338	By matching	By matching	By matching	By matching	By matching	By matching	By matching	By matching	By MS/MS	By matching	By matching	By matching	By matching	By matching	By matching	By matching	By matching	By matching	By matching	By matching	By matching		By matching		1	1	1	1	1	1	1	1	1
FEKRPKNF	______________________________	KKVVNPLFEKRPKNFGIGQDIQPKRDLTRF	8	1	1064.58	G3I0F9;G3HMP4;G3GS29;G3ILW8;G3H7D6;G3HMK2;G3I741;G3I4G2;G3HTI6	G3I0F9	14	21			no	no	3	0.0056851	87.323		By matching	By matching					By matching	By matching	By matching	By matching	By MS/MS	By matching	By matching	By matching		By matching									1	1					1	1
GIGQDIQPKRDLTRF	KKVVNPLFEKRPKNFGIGQDIQPKRDLTRF	GIGQDIQPKRDLTRFVKWPRYIRLQRQRAI	15	1	1742.94	G3I0F9;G3HMP4;G3GS29;G3HMK2;G3I741	G3I0F9	22	36			no	no	3	5.1199e-05	88.087	By matching	By matching	By MS/MS	By MS/MS	By matching	By matching	By matching	By MS/MS	By MS/MS	By MS/MS	By MS/MS	By MS/MS	By MS/MS	By MS/MS	By MS/MS	By matching	By MS/MS	By MS/MS	By matching	By MS/MS	By matching	By matching	By MS/MS	By MS/MS	2	2	1	1	2	1	1	1	2
QRSSPAITL	LSPVWFFYSLFMKLFQRSSPAITLENPDIK	LFMKLFQRSSPAITLENPDIKYPLRLIDKE	9	0	971.54	G3I0D8	G3I0D8	28	36			yes	yes	2	0.030522	77.282			By MS/MS	By matching			By MS/MS	By MS/MS		By matching	By MS/MS			By matching			By MS/MS		By matching	By MS/MS	By MS/MS	By MS/MS	By MS/MS				1	1			1	1
QRSSPAITLENPDIKYPL	LSPVWFFYSLFMKLFQRSSPAITLENPDIK	SPAITLENPDIKYPLRLIDKEIISHDTRRF	18	2	2041.08	G3I0D8	G3I0D8	28	45			yes	yes	3	1.1773e-08	113.47	By matching	By matching	By matching	By matching	By matching	By matching	By matching	By MS/MS	By MS/MS	By MS/MS	By MS/MS	By MS/MS	By MS/MS	By MS/MS	By MS/MS	By matching	By MS/MS	By matching	By matching	By matching	By matching	By matching	By matching	By matching	1	1	1	1	1	1	1	1	1
SSRIDGNLVIRPY	PQHILGLPIGQHIYLSSRIDGNLVIRPYTP	YLSSRIDGNLVIRPYTPVSSDDDKGFVDLV	13	1	1488.8	G3I0D8	G3I0D8	82	94			yes	yes	3	0.019914	55.261	By matching	By matching	By matching	By matching	By matching	By matching	By matching						By matching	By matching	By MS/MS	By matching	By MS/MS			By matching					1	1	1	1	1	1	1
TPVSSDDDKGFVDL	YLSSRIDGNLVIRPYTPVSSDDDKGFVDLV	YTPVSSDDDKGFVDLVVKVYFKDTHPKFPA	14	1	1493.69	G3I0D8	G3I0D8	95	108			yes	yes	2	1.574e-05	110.39	By matching	By matching	By MS/MS			By matching		By matching		By matching	By matching	By MS/MS	By matching	By matching	By matching		By matching		By MS/MS	By MS/MS	By MS/MS	By MS/MS	By MS/MS		1	1	1			1		1
AAEPKAKDPF	APAPEEEMDECEQALAAEPKAKDPFAHLPK	CEQALAAEPKAKDPFAHLPKSTFVLDEFKR	10	0	1072.56	G3I073	G3I073	68	77			yes	yes	2;3	0.0083603	87.639	By MS/MS	By MS/MS	By MS/MS	By MS/MS	By MS/MS	By MS/MS	By MS/MS	By MS/MS	By MS/MS	By MS/MS	By MS/MS	By MS/MS	By MS/MS	By MS/MS	By MS/MS	By MS/MS	By MS/MS	By MS/MS	By MS/MS	By MS/MS	By MS/MS	By MS/MS	By MS/MS	By MS/MS	2	2	2	2	1	1	2	2	2
RFPEELTQTF	EHFDKDGWSLWYAEYRFPEELTQTFMSCNL	WYAEYRFPEELTQTFMSCNLITGMFQRLDK	10	2	1266.62	G3I073	G3I073	124	133			yes	yes	2	0.0017309	101.64	By matching	By matching	By MS/MS	By MS/MS	By matching	By matching	By MS/MS	By MS/MS	By MS/MS	By MS/MS	By MS/MS	By MS/MS	By MS/MS	By MS/MS	By MS/MS	By MS/MS	By MS/MS	By MS/MS	By matching	By matching	By matching	By matching	By matching	By matching	3	3	2	2	1	2	1	2	2
RKLDPGSEETQTL	PLSPDWQVDYESYTWRKLDPGSEETQTLVR	TWRKLDPGSEETQTLVREYFSWEGAFQHVG	13	1	1472.75	G3I073	G3I073	197	209			yes	yes	2;3	4.6522e-22	173.64	By MS/MS	By MS/MS	By MS/MS	By MS/MS	By MS/MS	By MS/MS	By MS/MS	By MS/MS	By MS/MS	By MS/MS	By MS/MS	By MS/MS	By MS/MS	By MS/MS	By MS/MS	By MS/MS	By MS/MS	By MS/MS	By MS/MS	By MS/MS	By MS/MS	By MS/MS	By MS/MS	By MS/MS	2	2	2	2	2	2	2	2	2
SNEDTVSVALPY	LPKSTFVLDEFKRKYSNEDTVSVALPYFWE	RKYSNEDTVSVALPYFWEHFDKDGWSLWYA	12	1	1293.61	G3I073	G3I073	95	106			yes	yes	2	0.0012645	113.18	By MS/MS		By MS/MS	By matching	By matching	By matching	By MS/MS	By MS/MS	By matching	By matching	By MS/MS	By MS/MS	By MS/MS	By MS/MS	By MS/MS	By MS/MS	By MS/MS	By matching	By MS/MS	By MS/MS	By MS/MS	By matching	By MS/MS	By matching	1		1	1	1	1	1	1	1
GQTNRTPEFL	GAQVRVLSAPPHFHFGQTNRTPEFLRKFPA	PHFHFGQTNRTPEFLRKFPAGKVPAFEGDD	10	1	1161.58	G3I072;G3IE48;G3HBJ5	G3I072	41	50			yes	no	2	6.1612e-09	118.5			By MS/MS	By MS/MS	By matching	By MS/MS	By MS/MS	By MS/MS	By MS/MS	By MS/MS	By MS/MS	By MS/MS	By MS/MS	By MS/MS	By MS/MS	By MS/MS	By MS/MS	By MS/MS			By matching		By MS/MS	By matching			1	1	1	1	1	1	1
SGAQVRVL	PENWRAFKALIAAQYSGAQVRVLSAPPHFH	ALIAAQYSGAQVRVLSAPPHFHFGQTNRTP	8	0	828.482	G3I072;G3IE48	G3I072	25	32			yes	no	2	0.036625	82.671	By MS/MS	By MS/MS		By MS/MS	By MS/MS	By MS/MS		By MS/MS	By MS/MS	By MS/MS		By MS/MS	By MS/MS	By MS/MS		By MS/MS	By MS/MS	By MS/MS		By MS/MS			By MS/MS		1	1		1	1	1		1	1
VSFADSDIVPPASTW	LRGSTPEAAAQVVQWVSFADSDIVPPASTW	VSFADSDIVPPASTWVFPTLGIMHHNKQVC	15	1	1590.76	G3I072;G3IE48	G3I072	99	113			yes	no	2	0.00024537	81.099				By matching		By matching	By matching	By matching	By MS/MS	By matching	By MS/MS	By MS/MS	By MS/MS	By MS/MS	By MS/MS	By MS/MS	By MS/MS	By matching				By matching						1		1	1	1	1
VSNEDLRGSTPEAAAQVVQW	DDGFCVFESNAIAHYVSNEDLRGSTPEAAA	LRGSTPEAAAQVVQWVSFADSDIVPPASTW	20	1	2156.05	G3I072	G3I072	79	98			yes	yes	2	5.7547e-22	105	By MS/MS	By matching	By MS/MS	By MS/MS	By MS/MS	By matching		By MS/MS	By MS/MS	By matching	By MS/MS	By MS/MS	By MS/MS	By MS/MS	By MS/MS	By MS/MS	By MS/MS	By MS/MS	By matching	By MS/MS	By MS/MS	By matching	By MS/MS	By matching	1	1	1	2	2	1		1	1
DHLKISIPM	QRFGALWTGDNTAEWDHLKISIPMCLSMAL	DNTAEWDHLKISIPMCLSMALVGLSFCGAD	9	1	1052.57	G3I064	G3I064	624	632			yes	yes	2	0.012872	100.45	By matching	By matching	By matching				By matching	By MS/MS	By matching	By matching	By matching	By MS/MS	By matching	By matching	By matching	By matching	By matching						By matching		1	1	1				1	1	1
ENRDIHNIY	PEVTMLKDAVHYGGWENRDIHNIYGLYVHM	VHYGGWENRDIHNIYGLYVHMATADGLIQR	9	0	1172.56	G3I064	G3I064	567	575			yes	yes	3	0.017589	59.35		By matching	By matching	By matching	By matching	By matching	By MS/MS	By MS/MS	By MS/MS	By MS/MS	By MS/MS	By MS/MS	By MS/MS	By MS/MS	By matching	By matching	By MS/MS	By MS/MS	By matching	By matching	By matching	By matching	By matching	By matching		1	1	1	1	1	1	1	1
GPTSIGLDF	AWEETFKTHTDSKPYGPTSIGLDFSLPGME	TDSKPYGPTSIGLDFSLPGMEHVYGIPEHA	9	1	905.449	G3I064	G3I064	240	248			yes	yes	1	2.9974e-20	148.98	By matching						By MS/MS	By MS/MS	By MS/MS	By MS/MS	By MS/MS	By MS/MS	By MS/MS		By MS/MS		By MS/MS			By matching	By matching	By matching	By matching	By matching	1						1	1	1
IHPVSDAGAHGVQVY	AFSTEDQFLLGDALLIHPVSDAGAHGVQVY	IHPVSDAGAHGVQVYLPGQGEVWYDIQSYQ	15	0	1548.77	G3I064	G3I064	754	768			yes	yes	2	0.022455	52.49	By matching	By matching	By matching	By matching	By matching	By matching	By MS/MS	By MS/MS	By MS/MS	By MS/MS	By MS/MS	By MS/MS	By MS/MS	By MS/MS	By MS/MS	By matching	By MS/MS	By matching		By matching	By matching	By matching	By matching		1	1	1	1	1	1	1	1	1
IQRSGGIERPF	NIYGLYVHMATADGLIQRSGGIERPFVLSR	ADGLIQRSGGIERPFVLSRAFFAGSQRFGA	11	0	1258.68	G3I064	G3I064	588	598			yes	yes	2;3	0.0011145	85.288	By matching	By matching			By matching	By matching	By MS/MS	By MS/MS	By MS/MS	By MS/MS	By MS/MS	By MS/MS	By matching	By matching		By matching	By matching	By matching	By matching					By matching	1	1			1	1	1	1	2
IVRKPGINVASDW	ESRLSFQHDPETSVLIVRKPGINVASDWSI	VLIVRKPGINVASDWSIHLQ__________	13	0	1453.8	G3I064	G3I064	927	939			yes	yes	3	0.00042642	78.692			By matching			By matching	By MS/MS	By MS/MS	By MS/MS	By MS/MS	By MS/MS	By MS/MS	By MS/MS	By MS/MS	By MS/MS	By MS/MS	By MS/MS	By MS/MS									1			1	1	1	1
KNPEPELL	LVGLSFCGADVGGFFKNPEPELLVRWYQMG	ADVGGFFKNPEPELLVRWYQMGAYQPFFRA	8	1	938.507	G3I064	G3I064	653	660			yes	yes	2	0.020564	114.72				By matching		By MS/MS	By MS/MS	By MS/MS	By matching	By matching	By MS/MS	By MS/MS	By matching	By matching	By MS/MS	By MS/MS	By matching	By MS/MS	By MS/MS				By MS/MS	By MS/MS				1		1	1	1	1
LDIEHADGKRYF	DQGFDDHNMPCDVIWLDIEHADGKRYFTWD	VIWLDIEHADGKRYFTWDPSRFPQPRQMLE	12	2	1462.72	G3I064	G3I064	428	439			yes	yes	3	0.00014314	120.96				By matching			By MS/MS	By MS/MS	By MS/MS	By MS/MS	By MS/MS	By MS/MS	By MS/MS	By MS/MS	By matching	By matching	By MS/MS	By MS/MS										1			1	1	1
LPGQGEVWY	IHPVSDAGAHGVQVYLPGQGEVWYDIQSYQ	HGVQVYLPGQGEVWYDIQSYQKHHSPQTLY	9	2	1047.5	G3I064	G3I064	769	777			yes	yes	1	0.0085164	101.33							By MS/MS	By matching	By MS/MS	By matching	By matching	By MS/MS	By matching		By matching																1	1	1
NYQTRHEF	GTAQGELFLDDGHSFNYQTRHEFLLRQFSF	LDDGHSFNYQTRHEFLLRQFSFSGNTLVSS	8	1	1093.49	G3I064	G3I064	853	860			yes	yes	2	0.036421	91.9	By matching	By matching	By matching	By matching	By matching	By matching	By matching	By matching	By matching	By matching	By matching	By MS/MS	By MS/MS	By MS/MS	By MS/MS	By MS/MS	By MS/MS	By matching	By matching	By matching	By matching	By matching	By matching	By matching	1	1	1	1	1	1	1	1	1
QDAIRDALF	LDTGRREPWLLASQYQDAIRDALFQRYSLL	LLASQYQDAIRDALFQRYSLLPFWYTLFYQ	9	1	1047.53	G3I064	G3I064	694	702			yes	yes	2	1.886e-05	119.07							By MS/MS	By MS/MS	By MS/MS	By MS/MS	By MS/MS	By MS/MS		By MS/MS	By MS/MS	By MS/MS	By MS/MS							By matching							1	1	1
QHDPETSVL	VVLQTKGSPESRLSFQHDPETSVLIVRKPG	ESRLSFQHDPETSVLIVRKPGINVASDWSI	9	0	1024.48	G3I064	G3I064	918	926			yes	yes	2	0.01562	86.472	By matching	By matching					By MS/MS	By MS/MS	By MS/MS	By MS/MS	By MS/MS	By MS/MS				By MS/MS									1	1					1	1	1
RLKVTEGGEPY	GMEHVYGIPEHADSLRLKVTEGGEPYRLFN	ADSLRLKVTEGGEPYRLFNLDVFQYELYNP	11	1	1247.65	G3I064	G3I064	267	277			yes	yes	2;3	0.0023159	96.331	By matching			By matching	By matching	By matching	By MS/MS	By MS/MS	By MS/MS	By MS/MS	By MS/MS	By MS/MS	By MS/MS	By MS/MS	By MS/MS	By MS/MS	By MS/MS	By matching				By MS/MS			1			1	1	1	2	2	2
RVQDILVTDPPTSRL	TRIRIDELEPRRPRYRVQDILVTDPPTSRL	RVQDILVTDPPTSRLSVSGRDDNSVELTVA	15	1	1708.95	G3I064	G3I064	114	128			yes	yes	2	0.018813	55.353		By matching	By matching	By matching	By matching	By matching	By MS/MS	By MS/MS	By MS/MS	By MS/MS	By MS/MS	By MS/MS	By MS/MS	By MS/MS	By MS/MS	By matching	By matching	By MS/MS		By matching		By matching	By matching	By matching		1	1	1	1	1	1	1	1
SVSGRDDNSVEL	RVQDILVTDPPTSRLSVSGRDDNSVELTVA	SRLSVSGRDDNSVELTVAEGPYKIILTARP	12	0	1276.59	G3I064	G3I064	129	140			yes	yes	2	3.5808e-06	117.31	By matching	By matching	By MS/MS	By MS/MS	By MS/MS	By matching	By MS/MS	By MS/MS	By MS/MS	By MS/MS		By MS/MS	By MS/MS	By MS/MS	By MS/MS	By MS/MS	By MS/MS	By MS/MS	By MS/MS	By MS/MS	By MS/MS	By MS/MS	By MS/MS	By MS/MS	1	1	1	1	1	1	1	1	1
TGDNTAEWDHL	SRAFFAGSQRFGALWTGDNTAEWDHLKISI	GALWTGDNTAEWDHLKISIPMCLSMALVGL	11	1	1257.53	G3I064	G3I064	616	626			yes	yes	2	5.7786e-37	194.29	By matching		By matching	By matching		By matching	By matching	By matching		By matching		By MS/MS	By matching	By MS/MS	By MS/MS	By MS/MS		By matching						By matching	1		1	1		1	1	1
VAIVDPHIKVDSSY	PRQMLERLASKRRKLVAIVDPHIKVDSSYR	LVAIVDPHIKVDSSYRVHEEMRNLGLYVKT	14	0	1541.81	G3I064	G3I064	464	477			yes	yes	2;3	1.8993e-09	116.55	By matching	By matching	By matching	By matching	By matching	By matching	By MS/MS	By MS/MS	By MS/MS	By MS/MS	By MS/MS	By MS/MS	By MS/MS	By MS/MS	By MS/MS	By MS/MS	By MS/MS	By MS/MS					By MS/MS	By MS/MS	1	2	2	2	1	2	2	2	2
VDISSNTAGKTLF	HRDLGIFWLNAAETWVDISSNTAGKTLFGK	TWVDISSNTAGKTLFGKMLDYLQGSGETPQ	13	1	1351.7	G3I064	G3I064	323	335			yes	yes	2	3.338e-25	127.83	By MS/MS	By matching	By matching	By matching	By matching	By matching	By MS/MS	By MS/MS	By MS/MS		By MS/MS	By matching	By matching	By MS/MS	By MS/MS	By MS/MS	By matching	By MS/MS	By MS/MS	By MS/MS	By matching	By MS/MS	By MS/MS	By MS/MS	1	1	1	1	1	1	1	1	1
VHMATADGLIQRSGGIERPF	GGWENRDIHNIYGLYVHMATADGLIQRSGG	ADGLIQRSGGIERPFVLSRAFFAGSQRFGA	20	2	2154.1	G3I064	G3I064	579	598			yes	yes	3	0.022943	39.523										By matching	By matching	By MS/MS	By matching	By matching			By matching
WVHYPQDVTAF	FYQAHQEGIPVMRPLWVHYPQDVTAFSTED	MRPLWVHYPQDVTAFSTEDQFLLGDALLIH	11	2	1361.64	G3I064	G3I064	730	740			yes	yes	2	0.0093656	83.206	By matching	By matching	By matching	By matching	By matching	By matching			By MS/MS	By MS/MS	By MS/MS	By MS/MS					By MS/MS				By matching	By matching	By matching	By matching	1	1	1	1	1	1			1
YQAHQEGIPVMRPL	LFQRYSLLPFWYTLFYQAHQEGIPVMRPLW	FYQAHQEGIPVMRPLWVHYPQDVTAFSTED	14	2	1637.83	G3I064	G3I064	716	729			yes	yes	2;3	0.00081336	81.017				By matching		By matching	By MS/MS	By MS/MS	By MS/MS	By MS/MS	By MS/MS	By MS/MS	By MS/MS	By MS/MS	By MS/MS	By matching	By MS/MS	By matching										1		1	1	2	2
AKTQEERAQL	LEMGAARHFLRMQQLAKTQEERAQLLQPTL	RMQQLAKTQEERAQLLQPTLEINPRHTLIK	10	0	1172.61	G3I027	G3I027	630	639			yes	yes	2	0.007038	92.439	By matching	By matching	By matching	By matching	By matching	By matching	By matching	By matching	By matching	By matching	By matching	By MS/MS	By matching	By matching	By matching	By matching	By matching	By matching	By matching	By matching					1	1	1	1	1	1	1	1	1
ANESRVQDVVTKY	GTKIIIHLKSDCKDFANESRVQDVVTKYSN	DFANESRVQDVVTKYSNFVSFPLYLNGRRI	13	0	1507.76	G3I027	G3I027	267	279			yes	yes	2;3	0.00035904	108.7	By matching	By matching	By matching	By matching	By matching	By matching	By MS/MS	By MS/MS	By MS/MS	By MS/MS	By MS/MS	By MS/MS	By MS/MS	By MS/MS	By MS/MS	By MS/MS	By MS/MS	By MS/MS	By matching	By matching	By matching	By matching	By matching	By matching	2	2	2	2	2	2	2	2	2
DVSRELGSSVALY	IRSIFYVPETKPSMFDVSRELGSSVALYSR	MFDVSRELGSSVALYSRKVLIQTKATDILP	13	2	1394.7	G3I027	G3I027	356	368			yes	yes	2	0.0012391	87.298	By MS/MS	By MS/MS	By MS/MS	By MS/MS	By MS/MS	By MS/MS	By MS/MS	By MS/MS	By MS/MS	By MS/MS	By MS/MS	By MS/MS	By MS/MS	By MS/MS	By MS/MS	By MS/MS	By MS/MS	By MS/MS	By matching		By MS/MS	By matching	By MS/MS	By matching	1	1	1	1	1	1	1	1	1
EIAEASGVRPGTKIIIHL	DSPGYQWLSDGSGVFEIAEASGVRPGTKII	EASGVRPGTKIIIHLKSDCKDFANESRVQD	18	0	1903.09	G3I027	G3I027	242	259			yes	yes	3	0.010042	42.813								By MS/MS		By MS/MS	By matching	By MS/MS					By matching	By matching														1
FLDQSKKDAEKY	IRKLRDVLQQRLIKFFLDQSKKDAEKYAKF	IKFFLDQSKKDAEKYAKFFEDYGLFMREGI	12	2	1470.74	G3I027	G3I027	428	439			yes	yes	2;3	0.00063955	120.06	By matching	By matching	By matching	By matching	By matching	By matching	By MS/MS	By MS/MS	By MS/MS	By MS/MS	By MS/MS	By MS/MS	By MS/MS	By MS/MS	By MS/MS	By MS/MS	By MS/MS	By MS/MS	By matching	By matching	By matching	By matching	By matching	By matching	1	2	2	2	2	2	2	2	2
IQTKATDILPKWL	RELGSSVALYSRKVLIQTKATDILPKWLRF	VLIQTKATDILPKWLRFVRGVVDSEDIPLN	13	2	1525.89	G3I027	G3I027	374	386			yes	yes	3	0.025535	47.712	By matching		By matching	By matching	By matching	By matching	By matching	By MS/MS	By matching	By MS/MS		By MS/MS	By MS/MS	By matching	By matching	By matching									1		1	1	1	1	1	1	1
KQKQTEVLF	PNRHLAEHSPYYEAMKQKQTEVLFCYEQFD	PYYEAMKQKQTEVLFCYEQFDELTLLHLRE	9	1	1119.63	G3I027	G3I027	520	528			yes	yes	2	0.00062904	89.296							By MS/MS	By MS/MS	By MS/MS	By MS/MS	By matching	By MS/MS	By MS/MS	By MS/MS	By matching	By matching	By MS/MS	By matching			By matching		By matching								1	1	1
LDQSKKDAEKY	RKLRDVLQQRLIKFFLDQSKKDAEKYAKFF	IKFFLDQSKKDAEKYAKFFEDYGLFMREGI	11	1	1323.67	G3I027	G3I027	429	439			yes	yes	2;3	0.0062152	82.452	By matching	By MS/MS	By MS/MS	By MS/MS	By MS/MS	By MS/MS	By matching	By MS/MS	By MS/MS	By MS/MS		By MS/MS	By MS/MS	By MS/MS	By MS/MS	By MS/MS	By MS/MS	By MS/MS		By MS/MS	By matching		By MS/MS	By MS/MS	1	1	1	1	1	1	1	1	1
LQPTLEINPRHTL	RMQQLAKTQEERAQLLQPTLEINPRHTLIK	QLLQPTLEINPRHTLIKKLSQLREREPELA	13	2	1530.85	G3I027	G3I027	640	652			yes	yes	2;3	0.0001122	107.17	By matching	By matching	By matching	By matching	By matching	By matching	By matching	By MS/MS	By MS/MS	By MS/MS	By MS/MS	By MS/MS	By MS/MS	By MS/MS	By matching	By MS/MS	By MS/MS	By matching						By matching	1	1	2	1	1	2	1	2	2
RLDTHPAMVTVL	RNALGSRVTNVKVTFRLDTHPAMVTVLEMG	VTFRLDTHPAMVTVLEMGAARHFLRMQQLA	12	2	1351.73	G3I027	G3I027	604	615			yes	yes	2	0.025296	68.893								By MS/MS	By MS/MS	By MS/MS	By MS/MS	By MS/MS	By MS/MS	By MS/MS	By matching		By MS/MS															1	1
RYESSALPAGQL	TTAEQNIKEDIAKLLRYESSALPAGQLTSL	KLLRYESSALPAGQLTSLSDYASRMQAGTR	12	2	1290.66	G3I027	G3I027	471	482			yes	yes	2	0.006348	77.677		By matching	By MS/MS	By matching		By matching	By matching	By matching	By MS/MS	By MS/MS	By matching	By MS/MS	By matching	By MS/MS			By MS/MS	By matching	By matching	By matching		By matching				1	1	1		1	1	1	1
SRSAAPDSPGY	GFYSAFMVADKVEVYSRSAAPDSPGYQWLS	VEVYSRSAAPDSPGYQWLSDGSGVFEIAEA	11	0	1106.5	G3I027	G3I027	221	231			yes	yes	2	0.0078425	82.749	By matching	By matching	By matching	By matching	By matching	By matching	By MS/MS	By matching	By matching	By matching	By MS/MS	By matching	By MS/MS	By matching	By matching	By matching	By matching	By matching	By matching	By matching	By matching	By matching	By matching	By matching	1	1	1	1	1	1	1	1	1
VRGVVDSEDIPL	IQTKATDILPKWLRFVRGVVDSEDIPLNLS	LRFVRGVVDSEDIPLNLSRELLQESALIRK	12	0	1297.69	G3I027	G3I027	389	400			yes	yes	2	0.033482	63.216	By MS/MS	By MS/MS	By MS/MS	By MS/MS	By MS/MS	By MS/MS	By MS/MS	By MS/MS	By matching	By MS/MS	By MS/MS	By MS/MS	By MS/MS	By MS/MS		By MS/MS	By matching	By MS/MS	By MS/MS	By MS/MS	By MS/MS	By MS/MS	By MS/MS	By MS/MS	1	1	1	1	1	1	1	1	1
RKQAEKNVEKKISKF	KAKVHYRKKKQLLRLRKQAEKNVEKKISKF	RKQAEKNVEKKISKFTEVLKTNGLLV____	15	0	1832.06	G3I003;G3HMJ2	G3I003	92	106			yes	no	3;4	4.027e-07	108.34								By matching	By matching	By matching	By matching	By MS/MS	By matching				By matching															2	1
KYQAVTATL	RKFAYLGRLAHEVGWKYQAVTATLEEKRKE	AHEVGWKYQAVTATLEEKRKEKAKVHYRKK	9	1	993.549	G3I003;G3HE86;G3H9W5	G3I003	62	70			yes	no	2	0.0044878	114.6	By MS/MS						By MS/MS	By MS/MS	By MS/MS	By MS/MS	By MS/MS	By MS/MS		By MS/MS					By matching						1						1	1	1
ERLKVLDGIPPPY	______________________________	ALERLKVLDGIPPPYDKKKRMVVPAALKVV	13	2	1495.84	G3I003	G3I003	14	26			yes	yes	2;3	0.00010359	99.5		By matching	By MS/MS	By matching	By matching	By matching	By MS/MS	By MS/MS	By MS/MS	By MS/MS	By MS/MS	By MS/MS	By MS/MS	By MS/MS	By MS/MS	By MS/MS	By MS/MS	By MS/MS	By matching	By matching	By matching	By matching	By MS/MS	By matching		2	3	1	3	2	1	2	3
GRLAHEVGW	LKVVRLKPTRKFAYLGRLAHEVGWKYQAVT	RKFAYLGRLAHEVGWKYQAVTATLEEKRKE	9	1	1023.52	G3I003	G3I003	53	61			yes	yes	2	0.011828	75.854											By MS/MS
KVLDGIPPPY	LPHKTKRGQAALERLKVLDGIPPPYDKKKR	ALERLKVLDGIPPPYDKKKRMVVPAALKVV	10	1	1097.61	G3I003	G3I003	17	26			yes	yes	2	0.018458	83.265	By matching	By matching	By MS/MS	By MS/MS	By matching	By matching	By MS/MS	By MS/MS	By MS/MS	By MS/MS	By matching	By MS/MS	By MS/MS		By MS/MS		By MS/MS	By MS/MS	By matching	By MS/MS	By MS/MS		By MS/MS		1	1	1	1	1	1	1	1	1
LGRLAHEVGW	ALKVVRLKPTRKFAYLGRLAHEVGWKYQAV	RKFAYLGRLAHEVGWKYQAVTATLEEKRKE	10	2	1136.61	G3I003	G3I003	52	61			yes	yes	2	0.030544	72.485	By matching	By MS/MS	By MS/MS	By MS/MS	By MS/MS		By matching	By matching	By matching	By matching		By matching	By matching	By matching	By matching	By matching	By matching								1	1	1	1	1		1	1	1
QAVTATLEEKRKEKAKVHY	FAYLGRLAHEVGWKYQAVTATLEEKRKEKA	ATLEEKRKEKAKVHYRKKKQLLRLRKQAEK	19	1	2228.23	G3I003	G3I003	64	82			yes	yes	4	0.0039009	52.172								By MS/MS	By matching	By MS/MS	By MS/MS	By MS/MS	By matching				By MS/MS															1	1
MSRTNRPPLSL	______________________________	______________________________	11	2	1270.68	G3HZW3;G3I4C8	G3HZW3	1	11			yes	no	3	0.0011508	90.05	By matching	By MS/MS	By MS/MS	By MS/MS	By MS/MS	By MS/MS	By MS/MS	By MS/MS	By MS/MS	By MS/MS	By MS/MS	By MS/MS	By MS/MS	By MS/MS	By MS/MS	By MS/MS	By MS/MS			By matching	By matching	By matching	By matching		1	1	1	1	1	1	1	1	1
SRTNRPPLSL	______________________________	______________________________	10	1	1139.64	G3HZW3;G3I4C8	G3HZW3	2	11			yes	no	2;3	0.004702	86.898	By matching	By matching	By MS/MS	By MS/MS	By MS/MS		By MS/MS	By MS/MS	By MS/MS	By MS/MS	By MS/MS	By MS/MS	By MS/MS	By MS/MS	By MS/MS	By MS/MS	By MS/MS	By MS/MS	By matching	By matching	By matching	By matching	By MS/MS		1	1	2	2	2		2	2	2
ALESPKGRGTVL	RILKAGGKILTFDQLALESPKGRGTVLLSG	DQLALESPKGRGTVLLSGPRKGREVYRHFG	12	1	1226.7	G3HZW3;G3GW02	G3HZW3	75	86			yes	no	2;3	0.00058009	125.82	By MS/MS	By MS/MS	By MS/MS	By MS/MS	By MS/MS	By MS/MS	By MS/MS	By MS/MS	By MS/MS	By MS/MS	By MS/MS	By MS/MS	By MS/MS	By MS/MS	By MS/MS	By MS/MS	By MS/MS			By MS/MS			By MS/MS		2	2	2	2	2	2	2	2	2
ALESPKGRGTVLL	RILKAGGKILTFDQLALESPKGRGTVLLSG	QLALESPKGRGTVLLSGPRKGREVYRHFGK	13	2	1339.78	G3HZW3;G3GW02	G3HZW3	75	87			yes	no	2;3	0.00045218	100.48	By MS/MS	By matching	By MS/MS	By MS/MS	By matching	By matching	By MS/MS	By MS/MS	By MS/MS	By MS/MS	By MS/MS	By MS/MS	By MS/MS	By MS/MS	By MS/MS	By MS/MS	By MS/MS	By MS/MS					By MS/MS	By MS/MS	1	2	2	1	1	1	2	1	2
ESPKGRGTVL	LKAGGKILTFDQLALESPKGRGTVLLSGPR	DQLALESPKGRGTVLLSGPRKGREVYRHFG	10	0	1042.58	G3HZW3;G3GW02	G3HZW3	77	86			yes	no	2	0.032559	72.038	By matching	By MS/MS	By MS/MS	By MS/MS	By MS/MS	By MS/MS	By MS/MS	By MS/MS	By MS/MS	By MS/MS	By MS/MS	By MS/MS	By MS/MS	By MS/MS	By MS/MS	By MS/MS	By MS/MS	By MS/MS	By MS/MS	By MS/MS	By MS/MS		By MS/MS		1	1	1	1	1	1	1	1	1
ESPKGRGTVLL	LKAGGKILTFDQLALESPKGRGTVLLSGPR	QLALESPKGRGTVLLSGPRKGREVYRHFGK	11	1	1155.66	G3HZW3;G3GW02	G3HZW3	77	87			yes	no	3	0.034113	42.338												By MS/MS		By matching			By MS/MS
TFDQLAL	SRARSRILKAGGKILTFDQLALESPKGRGT	LKAGGKILTFDQLALESPKGRGTVLLSGPR	7	2	806.417	G3HZW3;G3GW02	G3HZW3	70	76			yes	no	1	0.044084	102.81	By MS/MS		By matching	By matching	By matching	By matching	By MS/MS	By MS/MS		By MS/MS		By MS/MS	By MS/MS	By MS/MS	By matching	By matching	By matching	By MS/MS	By matching			By matching		By matching	1		1	1	1	1	1	1
EVPKLKVCAL	TAVVVGTVTDDVRILEVPKLKVCALRVSSR	DVRILEVPKLKVCALRVSSRARSRILKAGG	10	1	1155.67	G3HZW3	G3HZW3	42	51			yes	yes	2	0.022366	81.297	By matching	By matching	By matching	By matching	By matching		By MS/MS	By MS/MS	By matching	By MS/MS	By MS/MS	By MS/MS	By MS/MS	By MS/MS	By MS/MS	By MS/MS	By MS/MS			By matching	By matching		By matching		1	1	1	1	1		1	1	1
LSGPRKGREVY	DQLALESPKGRGTVLLSGPRKGREVYRHFG	GTVLLSGPRKGREVYRHFGKAPGTPHSHTK	11	1	1260.69	G3HZW3	G3HZW3	87	97			yes	yes	3	0.0022949	78.655	By MS/MS	By matching	By MS/MS	By matching	By MS/MS	By matching	By MS/MS	By MS/MS	By MS/MS	By MS/MS	By MS/MS	By MS/MS	By MS/MS	By MS/MS	By MS/MS	By MS/MS	By MS/MS	By MS/MS	By MS/MS	By MS/MS	By MS/MS	By matching	By MS/MS	By MS/MS	1	1	1	1	1	1	1	1	1
SGPRKGREVY	QLALESPKGRGTVLLSGPRKGREVYRHFGK	GTVLLSGPRKGREVYRHFGKAPGTPHSHTK	10	0	1147.61	G3HZW3	G3HZW3	88	97			yes	yes	3	0.025397	50.108	By MS/MS	By matching	By matching	By matching	By matching		By matching	By matching	By matching	By matching	By matching	By matching	By matching	By matching	By matching	By matching	By matching	By matching					By matching		1	1	1	1	1		1	1	1
TVINQTQKENL	LSKIRVVRKSIARVLTVINQTQKENLRKFY	ARVLTVINQTQKENLRKFYKGKKYKPLDLR	11	0	1286.68	G3HZI1;G3I071;G3HBA7	G3HZI1	59	69			yes	no	2	1.3479e-37	210.6	By MS/MS	By MS/MS	By MS/MS	By MS/MS	By matching	By MS/MS	By MS/MS	By MS/MS	By MS/MS	By MS/MS	By MS/MS	By MS/MS	By MS/MS	By MS/MS	By MS/MS	By MS/MS	By MS/MS	By MS/MS	By matching			By matching	By MS/MS	By matching	1	1	1	1	1	1	2	1	1
KQLDDLKVEL	IKARDLRGKKKEELLKQLDDLKVELSQLRV	KEELLKQLDDLKVELSQLRVAKVTGGAASK	10	2	1199.68	G3HZI1;G3I071	G3HZI1	19	28			yes	no	2	0.010074	89.029		By matching	By matching	By matching	By matching	By matching			By MS/MS						By matching			By matching		By matching		By matching		By MS/MS		1	1	1	1	1			1
TVINQTQKENLRKF	LSKIRVVRKSIARVLTVINQTQKENLRKFY	LTVINQTQKENLRKFYKGKKYKPLDLRPKK	14	1	1717.95	G3HZI1;G3I071	G3HZI1	59	72			yes	no	2;3;4	6.4958e-26	174.1	By MS/MS	By matching	By MS/MS	By MS/MS	By matching	By matching	By MS/MS	By MS/MS	By MS/MS	By MS/MS	By MS/MS	By MS/MS	By MS/MS	By MS/MS	By MS/MS	By MS/MS	By MS/MS	By MS/MS		By MS/MS	By matching	By matching		By MS/MS	3	3	3	3	3	2	3	3	3
TVINQTQKENLRKFY	LSKIRVVRKSIARVLTVINQTQKENLRKFY	TVINQTQKENLRKFYKGKKYKPLDLRPKKT	15	2	1881.01	G3HZI1;G3I071	G3HZI1	59	73			yes	no	3	1.1967e-07	127.76	By matching	By matching	By matching	By matching	By matching		By matching	By MS/MS	By MS/MS	By MS/MS	By MS/MS	By MS/MS	By MS/MS	By MS/MS	By MS/MS		By MS/MS								1	1	1	1	1		1	1	1
RVAKVTGGAASKL	LLKQLDDLKVELSQLRVAKVTGGAASKLSK	QLRVAKVTGGAASKLSKIRVVRKSIARVLT	13	0	1256.76	G3HZI1	G3HZI1	32	44			yes	yes	2;3	7.2351e-05	129.82	By matching	By matching	By MS/MS	By MS/MS	By MS/MS		By MS/MS	By MS/MS	By MS/MS	By MS/MS	By MS/MS	By MS/MS	By MS/MS	By MS/MS	By MS/MS	By MS/MS	By MS/MS	By MS/MS	By MS/MS	By MS/MS	By MS/MS	By MS/MS	By MS/MS	By MS/MS	2	2	2	2	2		2	2	2
AAELLREAESL	QDDEVGDGTTSVTVLAAELLREAESLIAKK	VTVLAAELLREAESLIAKKIHPQTIIAGWR	11	2	1200.63	G3HZ42	G3HZ42	106	116			yes	yes	2	9.5527e-27	182.65			By matching		By matching	By matching	By MS/MS	By MS/MS	By MS/MS	By MS/MS	By MS/MS	By MS/MS	By MS/MS	By MS/MS	By MS/MS	By MS/MS	By MS/MS		By matching	By matching	By matching		By matching				1		1	1	1	1	1
AQTVKDPRTVY	LDEAERSLHDALCVLAQTVKDPRTVYGGGC	LCVLAQTVKDPRTVYGGGCSEMLMAHAVAK	11	0	1276.68	G3HZ42	G3HZ42	398	408			yes	yes	2	0.0025427	99.653			By matching				By matching					By MS/MS	By MS/MS	By MS/MS	By MS/MS		By MS/MS										1				1
IGAIAIGDLVKSTL	GADEERAETARLSSFIGAIAIGDLVKSTLG	FIGAIAIGDLVKSTLGPKGMDKILLSSGRD	14	1	1369.82	G3HZ42	G3HZ42	30	43			yes	yes	2	0.00045318	90.685																	By MS/MS
KAGADEERAETARL	______________________________	FKAGADEERAETARLSSFIGAIAIGDLVKS	14	0	1515.76	G3HZ42	G3HZ42	13	26			yes	yes	3	0.0038013	57.328	By matching	By matching	By matching	By matching	By matching	By matching	By MS/MS	By MS/MS	By MS/MS	By MS/MS	By MS/MS	By MS/MS	By MS/MS	By MS/MS	By MS/MS	By MS/MS	By MS/MS	By matching	By matching	By matching	By matching	By matching	By matching	By matching	1	1	1	1	1	1	1	1	1
KNIGVDNPAAKVL	RDASLMVTNDGATILKNIGVDNPAAKVLVD	ILKNIGVDNPAAKVLVDMSRVQDDEVGDGT	13	0	1337.77	G3HZ42	G3HZ42	72	84			yes	yes	2;3	2.0108e-07	149.33		By matching	By MS/MS	By matching			By MS/MS	By MS/MS	By MS/MS	By MS/MS	By MS/MS	By MS/MS	By MS/MS	By MS/MS	By MS/MS	By matching	By MS/MS									1	1	1			2	2	2
REATKAAREALL	LIAKKIHPQTIIAGWREATKAAREALLTSA	AGWREATKAAREALLTSAVDHGYDEVKFRQ	12	1	1327.76	G3HZ42	G3HZ42	131	142			yes	yes	3	0.0062965	63.727							By matching	By matching	By matching	By MS/MS	By matching	By MS/MS	By MS/MS	By MS/MS			By MS/MS	By matching													1	1	1
RQDLMNIAGTTL	LLTSAVDHGYDEVKFRQDLMNIAGTTLSSK	VKFRQDLMNIAGTTLSSKLLTHHKDHFTEL	12	2	1331.69	G3HZ42	G3HZ42	156	167			yes	yes	2	0.0032325	84.17				By matching			By matching	By matching	By matching	By matching	By matching	By MS/MS	By MS/MS	By matching	By MS/MS	By matching	By MS/MS											1			1	1	1
TSAVDHGYDEVKF	AGWREATKAAREALLTSAVDHGYDEVKFRQ	LLTSAVDHGYDEVKFRQDLMNIAGTTLSSK	13	1	1466.67	G3HZ42	G3HZ42	143	155			yes	yes	2	0.0002958	116.52									By matching	By matching	By matching	By matching	By matching	By matching		By MS/MS	By matching																1
FNSSRAQQGEVL	YSRFDFDSDEDFNAFFNSSRAQQGEVLRCV	NAFFNSSRAQQGEVLRCVCRLDPKASFQMA	12	1	1334.66	G3HYU7	G3HYU7	436	447			yes	yes	2	0.0016734	98.048				By matching		By matching	By MS/MS	By matching	By matching	By matching	By matching	By MS/MS		By MS/MS			By MS/MS											1		1	1	1	1
RRTSWPSDIEEARAGGF	RARITFCVHSILGVLRRTSWPSDIEEARAG	TSWPSDIEEARAGGFLVGYTPSGNPIFRNP	17	1	1933.94	G3HYU7	G3HYU7	733	749			yes	yes	3	0.007649	51.888						By matching	By matching	By matching	By matching	By matching	By matching	By MS/MS																		1	1	1	1
RTIDKEEVPIHDGIELL	EAMTFFLESVINQMFRTIDKEEVPIHDGIE	IDKEEVPIHDGIELLQMVLNFEMKDPLILS	17	1	1976.06	G3HYU7	G3HYU7	519	535			yes	yes	3	0.00062372	61.127			By matching				By matching	By matching	By matching	By MS/MS	By matching	By MS/MS	By matching	By matching	By matching		By matching	By matching									1				1	1	1
TNVLDILESEKTAIL	TLYAPEMLAKMAEPFTNVLDILESEKTAIL	TNVLDILESEKTAILGLPQPLLEVNEHPMF	15	2	1657.91	G3HYU7	G3HYU7	800	814			yes	yes	2	9.5904e-08	91.961								By MS/MS																								1
GRKGVAINF	NRENYIHRIGRGGRFGRKGVAINFVTEEDK	GRGGRFGRKGVAINFVTEEDKRILRDIETF	9	0	960.551	G3HYG2;G3HTE6	G3HYG2	368	376			no	no	2	0.023833	81.297							By MS/MS	By MS/MS	By MS/MS	By MS/MS		By MS/MS	By MS/MS	By MS/MS			By MS/MS	By MS/MS					By matching	By matching							1	1	1
KNPKIALL	KTFSYAGFEMQPKKYKNPKIALLNVELELK	EMQPKKYKNPKIALLNVELELKAEKDNAEI	8	1	895.585	G3HYB7;G3IES9	G3HYB7	189	196			yes	no	2	0.029049	103.02			By matching	By matching		By matching	By MS/MS	By MS/MS	By MS/MS		By MS/MS	By MS/MS	By MS/MS	By MS/MS	By MS/MS			By MS/MS					By matching				1	1		1	1	1	1
AKALEIIPRQL	SRTIPGKQQLLIGAYAKALEIIPRQLCDNA	IGAYAKALEIIPRQLCDNAGFDATNILNKL	11	1	1250.77	G3HYB7	G3HYB7	395	405			yes	yes	2	0.0078524	85.377	By matching	By matching	By matching	By matching	By matching	By matching	By matching	By MS/MS	By MS/MS	By MS/MS	By matching	By MS/MS	By MS/MS	By MS/MS	By MS/MS	By matching	By MS/MS	By matching		By matching			By matching	By matching	1	1	1	1	1	1	1	1	1
DATNILNKL	ALEIIPRQLCDNAGFDATNILNKLRARHAQ	CDNAGFDATNILNKLRARHAQGGMWYGVDV	9	1	1000.56	G3HYB7	G3HYB7	412	420			yes	yes	2	9.0872e-10	161.11															By MS/MS	By MS/MS	By matching
EETQIGGERY	VNALIPDVLGHCQLFEETQIGGERYNFFTG	HCQLFEETQIGGERYNFFTGCPKAKTCTII	10	0	1180.54	G3HYB7	G3HYB7	305	314			yes	yes	2	0.0051163	100.02							By MS/MS	By MS/MS	By matching	By MS/MS	By MS/MS	By MS/MS	By matching	By matching	By MS/MS	By MS/MS	By matching		By matching		By matching										1	1	1
GHCQLFEETQIGGERY	GSIQTSVNALIPDVLGHCQLFEETQIGGER	HCQLFEETQIGGERYNFFTGCPKAKTCTII	16	2	1922.86	G3HYB7	G3HYB7	299	314			yes	yes	3	2.7924e-05	77.324						By matching	By matching	By matching	By matching	By MS/MS	By MS/MS	By MS/MS	By MS/MS	By MS/MS			By MS/MS													1	1	1	1
GVDVNNEDIADNF	LNKLRARHAQGGMWYGVDVNNEDIADNFQA	WYGVDVNNEDIADNFQAFVWEPAMVRINAL	13	0	1420.61	G3HYB7	G3HYB7	432	444			yes	yes	2	0.012317	66.692	By matching	By matching	By matching	By matching		By matching	By MS/MS	By MS/MS	By MS/MS	By matching	By matching	By MS/MS	By matching	By matching	By matching	By matching	By matching	By matching	By matching	By matching	By matching	By matching	By matching		1	1	1	1		1	1	1	1
KLLDVVHPAAKTL	GRGKATISNDGATILKLLDVVHPAAKTLVD	ILKLLDVVHPAAKTLVDIAKSQDAEVGDGT	13	2	1403.85	G3HYB7	G3HYB7	23	35			yes	yes	3	0.00010767	103.13	By matching	By matching	By matching	By matching		By matching		By matching	By matching	By matching	By matching	By MS/MS	By matching	By matching	By matching		By matching								1	1	1	1		1		1	1
SKLPIGDVATQY	DKLEKIHQSGAKVILSKLPIGDVATQYFAD	VILSKLPIGDVATQYFADRDMFCAGRVPEE	12	1	1290.68	G3HYB7	G3HYB7	247	258			yes	yes	2	0.001627	102.52	By matching					By matching	By matching	By MS/MS	By MS/MS	By MS/MS	By matching	By matching	By MS/MS	By matching		By MS/MS	By MS/MS					By MS/MS	By MS/MS	By matching	1					1	1	1	1
SRTIPGKQQLL	GGAIEMELSKYLRDYSRTIPGKQQLLIGAY	LRDYSRTIPGKQQLLIGAYAKALEIIPRQL	11	1	1239.73	G3HYB7	G3HYB7	380	390			yes	yes	2	0.0064195	79.986	By matching	By matching	By matching	By matching	By matching	By matching	By MS/MS	By MS/MS	By MS/MS	By MS/MS	By MS/MS	By MS/MS	By MS/MS	By MS/MS	By MS/MS	By MS/MS	By MS/MS	By matching	By matching	By matching	By matching	By matching	By matching	By matching	1	1	1	1	1	1	1	1	1
VDIAKSQDAEVGDGTTSVTL	ILKLLDVVHPAAKTLVDIAKSQDAEVGDGT	SQDAEVGDGTTSVTLLAAEFLKQVKPYVEE	20	0	2004.99	G3HYB7	G3HYB7	36	55			yes	yes	2	0.0034629	65.805		By matching	By matching	By matching		By matching	By MS/MS	By matching	By MS/MS	By MS/MS	By MS/MS	By MS/MS	By MS/MS	By MS/MS	By MS/MS	By MS/MS	By MS/MS	By matching					By matching			1	1	1		1	1	1	1
VDIAKSQDAEVGDGTTSVTLL	ILKLLDVVHPAAKTLVDIAKSQDAEVGDGT	QDAEVGDGTTSVTLLAAEFLKQVKPYVEEG	21	1	2118.07	G3HYB7	G3HYB7	36	56			yes	yes	2	0.012087	59.607				By matching					By MS/MS	By matching	By matching	By MS/MS	By MS/MS	By MS/MS	By matching	By matching	By MS/MS		By matching				By matching					1					1
SAERAVTGY	VKEGVVGPELHHKLLSAERAVTGYKDPYTG	LHHKLLSAERAVTGYKDPYTGEQISLFQAM	9	0	952.461	G3HWJ3;G3HD94	G3HWJ3	294	302			no	no	2	0.0023077	123.98	By MS/MS	By MS/MS	By MS/MS	By MS/MS	By MS/MS	By MS/MS	By MS/MS	By MS/MS	By MS/MS	By MS/MS	By MS/MS	By MS/MS	By MS/MS	By MS/MS	By MS/MS	By MS/MS	By MS/MS	By MS/MS	By MS/MS	By MS/MS	By MS/MS	By matching	By MS/MS	By matching	1	1	1	1	1	1	1	1	1
AQGHTTVAEL	LQEAGILSMEELQRLAQGHTTVAELSQRED	ELQRLAQGHTTVAELSQREDVHQYLKGRSS	10	0	1025.51	G3HWJ3	G3HWJ3	198	207			yes	yes	2	0.0038746	105.57							By matching	By MS/MS	By MS/MS	By MS/MS	By MS/MS	By MS/MS	By MS/MS					By matching			By MS/MS		By MS/MS								1	1	1
DAQLATGGIVDPRLGF	MKKELIPAEEALRLLDAQLATGGIVDPRLG	AQLATGGIVDPRLGFHLPLEVAYQRGYLNK	16	2	1628.85	G3HWJ3	G3HWJ3	1326	1341			yes	yes	2	2.7424e-11	138.75	By matching	By matching	By matching	By matching	By matching		By MS/MS	By MS/MS	By MS/MS	By MS/MS	By MS/MS	By MS/MS	By MS/MS	By MS/MS	By MS/MS	By MS/MS	By MS/MS								1	1	1	1	1		1	1	1
DQLKDGKTSVKDLSEVDSVRTL	ASELLAAKILSRAQFDQLKDGKTSVKDLSE	TSVKDLSEVDSVRTLLQGSGCLAGIYLEDS	22	2	2432.28	G3HWJ3	G3HWJ3	854	875			yes	yes	4	0.0041009	43.349								By MS/MS		By MS/MS	By MS/MS	By MS/MS	By MS/MS	By matching	By MS/MS		By MS/MS															1
EARIISLETY	SYDYVRRRLTAEDLYEARIISLETYNLFRE	AEDLYEARIISLETYNLFREGTKNLREVLE	10	1	1193.63	G3HWJ3	G3HWJ3	1179	1188			yes	yes	2	1.7431e-06	152.47	By MS/MS	By matching	By MS/MS	By MS/MS	By MS/MS	By MS/MS	By MS/MS	By MS/MS	By MS/MS	By MS/MS	By MS/MS	By MS/MS	By MS/MS	By MS/MS	By MS/MS	By MS/MS	By MS/MS	By MS/MS	By MS/MS	By MS/MS	By MS/MS	By MS/MS	By MS/MS	By MS/MS	1	1	1	1	1	1	1	1	1
EETQIDIPGGGSHGGSSM	ETTRVYTEEETRRAFEETQIDIPGGGSHGG	QIDIPGGGSHGGSSMSLWEVMQSDMIPEDQ	18	0	1757.75	G3HWJ3	G3HWJ3	1093	1110			yes	yes	2	0.029176	48.004	By matching		By matching	By matching		By matching	By matching	By matching	By MS/MS	By matching	By matching	By matching						By matching							1		1	1		1	1	1	1
EKATVEVPVGSF	RQEEVYSELQARETLEKATVEVPVGSFKGR	ETLEKATVEVPVGSFKGRTVTVWELISSEY	12	0	1261.66	G3HWJ3	G3HWJ3	760	771			yes	yes	2	4.4353e-10	147.75	By matching	By matching		By matching	By matching	By matching	By MS/MS	By MS/MS	By MS/MS	By matching		By MS/MS	By MS/MS	By MS/MS	By MS/MS	By MS/MS	By MS/MS	By MS/MS	By matching	By matching	By MS/MS	By matching	By matching	By matching	1	1		1	1	1	1	1	1
EKATVSAPF	GGELVYTDTEARDVFEKATVSAPFGKFQGK	EARDVFEKATVSAPFGKFQGKTVTIWEIIN	9	0	948.492	G3HWJ3	G3HWJ3	431	439			yes	yes	2	0.033172	75.692	By MS/MS	By matching	By MS/MS	By matching	By MS/MS	By matching	By MS/MS	By MS/MS	By matching	By MS/MS	By matching	By MS/MS	By matching	By MS/MS	By MS/MS	By MS/MS	By MS/MS		By MS/MS	By MS/MS	By MS/MS	By matching	By MS/MS	By MS/MS	1	1	1	1	1	1	1	1	1
ELLEAQAATGY	YQAMKKGIIRPGTAFELLEAQAATGYVIDP	GTAFELLEAQAATGYVIDPIKGLKLTVEEA	11	2	1164.57	G3HWJ3	G3HWJ3	1490	1500			yes	yes	2	0.0078453	84.498					By matching		By MS/MS	By matching	By MS/MS	By matching	By matching		By MS/MS	By MS/MS	By matching	By MS/MS	By matching	By matching				By matching	By matching						1		1	1	1
ERCITDPQTGL	FDPNTEENLTYLQLMERCITDPQTGLCLLP	LQLMERCITDPQTGLCLLPLKEKKRERKTS	11	0	1288.61	G3HWJ3	G3HWJ3	1631	1641			yes	yes	2	0.0044682	87.308							By MS/MS	By MS/MS	By matching	By MS/MS	By matching	By matching								By matching	By matching										1	1	1
ERCVEDPETGL	FDPNTHENLTYLQLLERCVEDPETGLRLLP	LQLLERCVEDPETGLRLLPLTDEAAKGGEL	11	0	1303.57	G3HWJ3	G3HWJ3	394	404			yes	no	2	1.2047e-09	109.44							By MS/MS																								1
EVMQSDMIPEDQRARL	IPGGGSHGGSSMSLWEVMQSDMIPEDQRAR	VMQSDMIPEDQRARLMADFQAGRVTKERMI	16	2	1916.91	G3HWJ3	G3HWJ3	1114	1129			yes	yes	3	0.0028388	54.234				By matching		By matching	By matching	By matching		By MS/MS	By matching			By matching	By matching	By matching		By matching										1		1	1	1
FTEEQRQEL	KGRTVTVWELISSEYFTEEQRQELLRQFRT	LISSEYFTEEQRQELLRQFRTGKVTVEKVI	9	1	1178.56	G3HWJ3	G3HWJ3	787	795			yes	yes	2	0.016232	98.458							By MS/MS	By MS/MS	By MS/MS	By MS/MS		By MS/MS	By MS/MS																		1	1	1
FTEEQRQELL	KGRTVTVWELISSEYFTEEQRQELLRQFRT	ISSEYFTEEQRQELLRQFRTGKVTVEKVIK	10	2	1291.64	G3HWJ3	G3HWJ3	787	796			yes	yes	2	6.2809e-17	177.3			By matching	By matching	By matching		By MS/MS	By MS/MS	By MS/MS	By MS/MS	By MS/MS	By MS/MS	By MS/MS	By MS/MS	By MS/MS	By MS/MS	By MS/MS	By matching									1	1	1		1	1	1
GIVGPEFKDKLL	PIKGLKLTVEEAVRMGIVGPEFKDKLLSAE	VRMGIVGPEFKDKLLSAERAVTGYKDPYSG	12	2	1314.75	G3HWJ3	G3HWJ3	1519	1530			yes	yes	2;3	0.0017471	91.658		By matching	By matching	By matching	By matching	By matching	By matching	By MS/MS	By MS/MS	By MS/MS	By MS/MS	By MS/MS	By MS/MS	By MS/MS	By matching		By MS/MS	By MS/MS								2	2	2	2	2	2	2	2
ILKDHGIRLL	SGKLISLFQAMKKGLILKDHGIRLLEAQIA	MKKGLILKDHGIRLLEAQIATGGIIDPEES	10	2	1176.73	G3HWJ3	G3HWJ3	1559	1568			yes	yes	3	0.0050183	79.974			By matching	By matching		By matching		By matching	By matching	By matching	By matching	By MS/MS	By matching	By matching			By MS/MS	By matching									1	1		1		1	1
KDPYSGTTISLF	LHEKLLSAEKAVTGYKDPYSGTTISLFQAM	TGYKDPYSGTTISLFQAMKKGLVLREHAIR	12	2	1327.67	G3HWJ3	G3HWJ3	962	973			yes	yes	2	0.00083931	116.3	By matching	By matching	By matching	By matching	By matching	By matching	By MS/MS	By MS/MS	By MS/MS	By MS/MS	By MS/MS	By MS/MS	By MS/MS	By MS/MS	By MS/MS	By MS/MS	By MS/MS	By MS/MS	By matching	By matching	By matching	By matching	By matching	By matching	1	1	1	1	1	1	1	1	1
KDPYTGEQISLF	LHHKLLSAERAVTGYKDPYTGEQISLFQAM	TGYKDPYTGEQISLFQAMQKDLIVRDHGIR	12	2	1396.69	G3HWJ3	G3HWJ3	303	314			yes	yes	2	0.00012802	136.57	By matching	By matching	By matching		By MS/MS	By matching	By MS/MS	By MS/MS	By MS/MS	By MS/MS	By MS/MS	By MS/MS	By MS/MS	By MS/MS	By MS/MS	By MS/MS		By MS/MS	By matching	By MS/MS	By matching	By matching	By matching	By MS/MS	1	1	1		1	1	1	1	1
KGAEKTEVVETTRVY	RCVEDPETGLRLLPLKGAEKTEVVETTRVY	KGAEKTEVVETTRVYTEEETRRAFEETQID	15	0	1708.9	G3HWJ3	G3HWJ3	1069	1083			yes	yes	2;3	1.7893e-13	154.47	By matching	By matching	By matching	By matching	By matching	By matching	By MS/MS	By MS/MS	By MS/MS	By MS/MS	By MS/MS	By MS/MS	By MS/MS	By MS/MS	By MS/MS	By MS/MS	By MS/MS	By MS/MS	By matching	By MS/MS	By MS/MS	By matching	By MS/MS	By MS/MS	2	2	2	2	2	2	2	2	2
LDKETNRALL	KSHRVPLDVAYARGYLDKETNRALLSPRDD	YARGYLDKETNRALLSPRDDARVYLDPSSQ	10	2	1171.66	G3HWJ3	G3HWJ3	688	697			yes	yes	2;3	0.0023661	122.28		By matching	By matching	By matching	By matching	By matching	By MS/MS	By MS/MS	By MS/MS	By matching	By matching	By MS/MS	By MS/MS	By MS/MS	By matching	By matching	By matching	By MS/MS	By matching	By matching	By matching		By MS/MS	By matching		1	1	1	1	1	2	4	2
LDPSSQEPVTY	TNRALLSPRDDARVYLDPSSQEPVTYSQLQ	ARVYLDPSSQEPVTYSQLQQRCHSDQLTGL	11	1	1234.57	G3HWJ3	G3HWJ3	707	717			yes	yes	2	0.018067	79.474	By matching		By matching	By matching	By matching	By matching	By MS/MS	By MS/MS	By MS/MS	By MS/MS	By MS/MS	By MS/MS	By MS/MS	By MS/MS	By MS/MS	By MS/MS	By MS/MS		By matching	By matching	By matching	By matching		By matching	1		1	1	1	1	1	1	1
LEDSKEKVTIY	VRTLLQGSGCLAGIYLEDSKEKVTIYEAMR	AGIYLEDSKEKVTIYEAMRRGLLTPSTATL	11	1	1323.69	G3HWJ3	G3HWJ3	887	897			yes	yes	2	0.0041208	101.64	By matching	By matching	By matching	By MS/MS	By MS/MS	By matching	By MS/MS	By MS/MS	By MS/MS	By MS/MS	By MS/MS	By MS/MS	By MS/MS	By MS/MS	By MS/MS	By MS/MS	By MS/MS	By MS/MS	By MS/MS	By MS/MS	By MS/MS	By MS/MS	By MS/MS	By MS/MS	1	1	1	1	1	1	1	1	1
LEEAGQKL	VRRALRGANVIAGVWLEEAGQKLSIYEALK	NVIAGVWLEEAGQKLSIYEALKKDLLQPDV	8	1	886.476	G3HWJ3	G3HWJ3	556	563			yes	yes	2	0.02777	104.45	By matching	By matching	By matching	By matching	By matching	By matching	By MS/MS	By MS/MS	By MS/MS		By MS/MS	By MS/MS	By MS/MS	By MS/MS	By MS/MS	By MS/MS	By MS/MS	By MS/MS	By matching	By MS/MS	By MS/MS	By matching	By MS/MS		1	1	2	2	1	1	1	1	1
LLDPVKGERL	EVARLLLEAQAATGFLLDPVKGERLTVDEA	AATGFLLDPVKGERLTVDEAVRKGLVGPEL	10	2	1138.67	G3HWJ3	G3HWJ3	1258	1267			yes	yes	3	0.013832	66.595			By MS/MS	By MS/MS	By MS/MS	By matching	By MS/MS	By MS/MS	By MS/MS	By MS/MS	By MS/MS	By MS/MS	By MS/MS	By MS/MS	By MS/MS	By MS/MS	By MS/MS	By MS/MS			By MS/MS	By MS/MS	By MS/MS	By MS/MS			1	1	1	1	1	1	1
LLEAQAATGF	EAMRRGLLTPSTATLLLEAQAATGFLVDPV	STATLLLEAQAATGFLVDPVRNQRLYVHEA	10	2	1019.53	G3HWJ3	G3HWJ3	913	922			yes	no	1	0.0021676	114.5							By MS/MS		By matching	By MS/MS	By matching	By MS/MS	By matching	By matching	By MS/MS	By MS/MS	By matching	By matching	By MS/MS		By MS/MS										1		1
LNKDTHDQLSEPSEVRSY	LGFHLPLEVAYQRGYLNKDTHDQLSEPSEV	DTHDQLSEPSEVRSYVDPSTDERLSYTQLL	18	2	2117	G3HWJ3	G3HWJ3	1354	1371			yes	yes	3;4	5.1105e-10	126.07			By matching	By matching		By matching	By MS/MS	By MS/MS	By MS/MS	By MS/MS	By MS/MS	By MS/MS	By MS/MS	By MS/MS	By MS/MS	By MS/MS	By MS/MS	By MS/MS		By matching	By matching						2	2		2	2	2	2
LSEKDSLVQRERF	QEQILQETQALQKSFLSEKDSLVQRERFIE	SFLSEKDSLVQRERFIEQEKAKLEQLFQDE	13	2	1605.85	G3HWJ3	G3HWJ3	21	33			yes	yes	3	0.040385	41.996	By matching	By matching	By matching	By matching	By matching	By matching	By matching	By matching		By matching		By MS/MS	By matching	By matching	By matching	By matching	By matching	By matching					By matching		1	1	1	1	1	1	1	1
LVDPVRNQRLY	STATLLLEAQAATGFLVDPVRNQRLYVHEA	ATGFLVDPVRNQRLYVHEAVKAGVVGPELH	11	2	1371.76	G3HWJ3	G3HWJ3	923	933			yes	yes	3	0.034269	49.3											By MS/MS		By MS/MS		By matching	By MS/MS	By MS/MS
RAPVPASELL	EVETQRQERLSFSGLRAPVPASELLAAKIL	SFSGLRAPVPASELLAAKILSRAQFDQLKD	10	1	1051.6	G3HWJ3	G3HWJ3	834	843			yes	yes	2	0.021021	83.265		By matching	By MS/MS			By matching	By MS/MS	By MS/MS	By MS/MS	By MS/MS	By MS/MS	By MS/MS	By MS/MS	By MS/MS	By MS/MS		By MS/MS	By MS/MS					By MS/MS			1	1			1	1	1	1
RKQITVEEL	LLPLSDARKLTFRGLRKQITVEELVRSQVM	LTFRGLRKQITVEELVRSQVMDEATALQLQ	9	0	1114.63	G3HWJ3	G3HWJ3	1414	1422			yes	yes	2	0.011103	85.064						By matching	By MS/MS	By MS/MS	By MS/MS	By MS/MS	By MS/MS	By MS/MS						By MS/MS		By matching	By matching		By MS/MS							1	1	1	1
SAEKAVTGY	VRAGLVGPELHEKLLSAEKAVTGYRDPYSG	LHEKLLSAEKAVTGYRDPYSGQSVSLFQAL	9	0	924.455	G3HWJ3	G3HWJ3	622	630			yes	no	2	0.011888	94.114	By MS/MS	By matching	By matching	By MS/MS	By MS/MS	By matching	By MS/MS	By MS/MS	By MS/MS	By MS/MS	By MS/MS	By MS/MS	By MS/MS	By MS/MS	By MS/MS	By MS/MS	By MS/MS	By MS/MS	By matching	By MS/MS	By MS/MS	By matching	By MS/MS	By matching	1	1	1	1	1	1	1	1	1
SELQARETLEKATVEVPVGSF	PVSEKAVRARQEEVYSELQARETLEKATVE	ETLEKATVEVPVGSFKGRTVTVWELISSEY	21	2	2289.19	G3HWJ3	G3HWJ3	751	771			yes	yes	3	0.00049961	67.43							By matching	By matching	By MS/MS	By MS/MS	By MS/MS	By MS/MS	By MS/MS	By MS/MS	By MS/MS		By MS/MS	By matching													1	1	1
SLLPVSEKAVRARQEEVY	SQLQQRCHSDQLTGLSLLPVSEKAVRARQE	PVSEKAVRARQEEVYSELQARETLEKATVE	18	2	2073.12	G3HWJ3	G3HWJ3	733	750			yes	yes	4	0.030266	27.149							By matching	By matching	By matching	By matching	By matching	By MS/MS	By matching	By matching			By matching														1	1	1
SMEELQRL	RQKVPAQQLQEAGILSMEELQRLAQGHTTV	LQEAGILSMEELQRLAQGHTTVAELSQRED	8	2	1004.5	G3HWJ3	G3HWJ3	190	197			yes	yes	2	0.028912	94.407								By matching	By matching	By MS/MS	By matching																					1	1
SPRDDARVY	YARGYLDKETNRALLSPRDDARVYLDPSSQ	TNRALLSPRDDARVYLDPSSQEPVTYSQLQ	9	0	1077.52	G3HWJ3	G3HWJ3	698	706			yes	yes	2;3	0.0076238	80.219	By matching	By matching	By matching	By matching	By matching	By matching	By MS/MS	By MS/MS	By MS/MS	By MS/MS	By MS/MS	By MS/MS	By MS/MS	By MS/MS	By MS/MS	By MS/MS	By MS/MS	By MS/MS	By matching	By matching	By MS/MS	By matching			1	1	1	2	2	1	2	2	2
STGGIVDPSKSHRVPL	LIPREQGLRLLDAQLSTGGIVDPSKSHRVP	TGGIVDPSKSHRVPLDVAYARGYLDKETNR	16	0	1648.89	G3HWJ3	G3HWJ3	664	679			yes	yes	3	2.8391e-06	89.541	By matching		By matching	By matching	By matching		By MS/MS	By MS/MS	By MS/MS	By MS/MS	By MS/MS	By MS/MS	By MS/MS	By MS/MS	By MS/MS	By matching	By MS/MS	By matching		By matching			By matching		1		1	1	1		1	1	1
TAEQRRDLL	GKTVTIWEIINSEYFTAEQRRDLLRQFRTG	INSEYFTAEQRRDLLRQFRTGRITVEKIIK	9	1	1100.59	G3HWJ3	G3HWJ3	459	467			yes	yes	3	0.035121	45.161										By MS/MS	By MS/MS	By MS/MS	By MS/MS		By MS/MS		By matching
TDTEARDVF	LPLTDEAAKGGELVYTDTEARDVFEKATVS	GGELVYTDTEARDVFEKATVSAPFGKFQGK	9	0	1052.48	G3HWJ3	G3HWJ3	422	430			yes	yes	2	0.00053549	140.5		By matching			By MS/MS		By MS/MS	By MS/MS	By MS/MS	By MS/MS	By MS/MS	By MS/MS	By MS/MS	By MS/MS	By MS/MS	By MS/MS	By MS/MS	By MS/MS	By MS/MS	By MS/MS	By MS/MS	By MS/MS	By MS/MS	By MS/MS		1			1		1	1	1
VDATKERLSVY	LQKFLEGTSCIAGVFVDATKERLSVYQAMK	AGVFVDATKERLSVYQAMKKGIIRPGTAFE	11	1	1279.68	G3HWJ3	G3HWJ3	1465	1475			yes	yes	2;3	0.0017759	128.91	By matching	By matching	By matching	By matching	By matching	By matching	By MS/MS	By MS/MS	By MS/MS	By MS/MS	By MS/MS	By MS/MS	By MS/MS	By MS/MS	By MS/MS	By MS/MS	By MS/MS	By matching	By matching	By matching	By matching	By matching	By matching		2	2	2	2	2	2	2	2	2
VDNITGQRLL	TLEKVSITEAMHRNLVDNITGQRLLEAQAC	MHRNLVDNITGQRLLEAQACTGGIIDPSTG	10	1	1127.63	G3HWJ3	G3HWJ3	1828	1837			yes	yes	2	0.0062886	105.94	By matching	By matching	By matching	By matching	By matching		By MS/MS	By MS/MS	By MS/MS	By MS/MS	By MS/MS	By MS/MS	By MS/MS	By MS/MS	By MS/MS	By MS/MS	By MS/MS	By MS/MS	By matching			By matching	By matching	By matching	1	1	1	1	1		1	1	1
VDPSTDERLSY	DTHDQLSEPSEVRSYVDPSTDERLSYTQLL	VRSYVDPSTDERLSYTQLLKRCRRDDNSGQ	11	1	1280.59	G3HWJ3	G3HWJ3	1372	1382			yes	yes	2	0.0035119	104.17		By matching	By MS/MS	By MS/MS	By MS/MS	By matching	By MS/MS	By MS/MS	By MS/MS	By MS/MS	By MS/MS	By MS/MS	By MS/MS	By MS/MS	By MS/MS	By MS/MS		By MS/MS	By MS/MS	By MS/MS	By MS/MS	By MS/MS	By MS/MS	By MS/MS		1	1	1	1	1	1	1	1
VGPELHDRLL	KGERLTVDEAVRKGLVGPELHDRLLSAERA	VRKGLVGPELHDRLLSAERAVTGYRDPYTE	10	2	1147.63	G3HWJ3	G3HWJ3	1278	1287			yes	yes	3	0.034114	51.268					By matching	By matching	By matching	By matching	By matching	By matching	By MS/MS	By matching	By matching	By matching	By matching		By matching	By matching											1	1	1	1	1
VHEAVKAGVVGPELHEKLL	ATGFLVDPVRNQRLYVHEAVKAGVVGPELH	VKAGVVGPELHEKLLSAEKAVTGYKDPYSG	19	2	2024.14	G3HWJ3	G3HWJ3	934	952			yes	yes	3;4	0.0038097	50.425								By matching	By matching	By matching	By matching	By MS/MS	By matching	By matching			By matching	By matching														1	2
KAGVAAPVTQVTL	HERLVAIRTEYNLRLKAGVAAPVTQVTLQT	RLKAGVAAPVTQVTLQTTQRRPELEDSTLR	13	0	1253.73	G3HWJ2	G3HWJ2	636	648			yes	yes	2	0.0020316	79.148												By MS/MS	By MS/MS				By MS/MS
LIDMNKVY	DGRLFNAIIHRHKPMLIDMNKVYRQTNLEN	IHRHKPMLIDMNKVYRQTNLENLDQAFSVA	8	2	994.516	G3HWJ2	G3HWJ2	347	354			yes	yes	2	0.038513	85.813	By matching						By matching			By matching			By matching	By matching	By matching	By MS/MS	By MS/MS								1						1
NLRLKAGVAAPVTQVTL	VYRLHERLVAIRTEYNLRLKAGVAAPVTQV	RLKAGVAAPVTQVTLQTTQRRPELEDSTLR	17	2	1750.05	G3HWJ2	G3HWJ2	632	648			yes	yes	3	0.0017234	55.755	By matching						By matching	By MS/MS	By MS/MS	By MS/MS	By MS/MS	By MS/MS	By MS/MS	By matching				By matching					By matching		1						1	1	1
QTTQRRPELEDSTL	RLKAGVAAPVTQVTLQTTQRRPELEDSTLR	LQTTQRRPELEDSTLRYLQDLLAWVEENQR	14	1	1672.84	G3HWJ2	G3HWJ2	649	662			yes	yes	3	0.037381	47.189			By matching				By matching	By matching	By matching	By MS/MS	By matching	By matching	By matching	By MS/MS	By MS/MS	By MS/MS		By matching	By matching	By matching	By matching	By matching	By matching				1				1	1	1
RQTNLENLDQAF	IHRHKPMLIDMNKVYRQTNLENLDQAFSVA	KVYRQTNLENLDQAFSVAERDLGVTRLLDP	12	2	1447.71	G3HWJ2	G3HWJ2	355	366			yes	yes	2	0.00055506	123.63	By matching	By matching	By MS/MS	By MS/MS	By matching	By matching	By MS/MS	By MS/MS	By matching	By MS/MS	By MS/MS	By MS/MS	By MS/MS	By MS/MS	By MS/MS	By MS/MS	By MS/MS	By MS/MS	By matching	By MS/MS	By MS/MS	By MS/MS	By MS/MS	By MS/MS	1	1	1	1	1	1	1	1	1
SQRMVEGY	GQSEDMTAKEKLLLWSQRMVEGYQGLRCDN	KEKLLLWSQRMVEGYQGLRCDNFTTSWRDG	8	1	968.439	G3HWJ2	G3HWJ2	311	318			yes	yes	2	0.015923	86.833	By matching	By matching		By matching	By matching	By matching	By MS/MS	By MS/MS	By MS/MS	By MS/MS	By matching	By MS/MS	By MS/MS	By MS/MS	By MS/MS	By matching		By matching		By matching			By matching	By matching	1	1		1	1	1	1	1	1
SQRMVEGYQGL	GQSEDMTAKEKLLLWSQRMVEGYQGLRCDN	LLLWSQRMVEGYQGLRCDNFTTSWRDGRLF	11	2	1266.6	G3HWJ2	G3HWJ2	311	321			yes	yes	2	0.0066267	85.533			By matching				By MS/MS	By MS/MS	By MS/MS	By MS/MS		By MS/MS	By MS/MS	By MS/MS	By MS/MS	By MS/MS					By matching						1				1	1	1
YLTNEGIDHL	RGLVRETFAWRHFYWYLTNEGIDHLRQYLH	RHFYWYLTNEGIDHLRQYLHLPPEIVPASL	10	2	1173.57	G3HWJ2	G3HWJ2	73	82			yes	yes	2	0.027344	74.127	By matching	By matching	By matching		By matching		By matching	By matching	By matching	By matching		By MS/MS	By matching	By matching	By matching	By matching	By matching	By matching	By matching					By matching	1	1	1		1		1	1	1
AVAEKLRENY	DSSPKVRFAALITVLAVAEKLRENYIVLLP	LITVLAVAEKLRENYIVLLPESIPFLAELM	10	1	1191.62	G3HWD7	G3HWD7	842	851			yes	yes	2	0.031936	76.478	By matching		By matching	By matching	By matching	By matching	By MS/MS	By MS/MS	By matching	By MS/MS	By MS/MS	By MS/MS	By MS/MS	By MS/MS	By MS/MS	By matching									1		1	1	1	1	1	1	1
DWAKTEDAPKDRLL	KLSEVTFRPLFFKLYDWAKTEDAPKDRLLT	YDWAKTEDAPKDRLLTFYNLTNCIAEKLKG	14	2	1656.85	G3HWD7	G3HWD7	673	686			yes	yes	3	0.037854	43.791							By MS/MS								By matching									By matching							1
MSILQEHIGVM	FKQIQKNWKNHMGPFMSILQEHIGVMKKEE	MGPFMSILQEHIGVMKKEELLSHQSELTTF	11	2	1256.63	G3HWD7	G3HWD7	597	607			yes	yes	2	3.4386e-22	128.38							By MS/MS	By MS/MS		By MS/MS	By MS/MS	By MS/MS	By MS/MS	By MS/MS	By MS/MS		By MS/MS														1	1
NLTNCIAEKL	AKTEDAPKDRLLTFYNLTNCIAEKLKGLFT	LLTFYNLTNCIAEKLKGLFTLFAGHLVKPF	10	1	1174.6	G3HWD7	G3HWD7	690	699			yes	yes	2	2.2625e-05	94.692								By MS/MS		By MS/MS																						1
SPRVLLPSISKTF	NIRLTSLKKTLATTLSPRVLLPSISKTFKQ	TLSPRVLLPSISKTFKQIQKNWKNHMGPFM	13	2	1443.84	G3HWD7	G3HWD7	570	582			yes	yes	2;3	0.00064501	77.894	By matching		By matching	By matching	By matching	By matching	By matching	By MS/MS	By matching	By MS/MS	By MS/MS	By MS/MS	By MS/MS	By MS/MS	By matching	By matching	By MS/MS	By matching		By matching			By matching	By matching	1		1	1	2	1	2	2	2
HGIVFPCSALGAEDNY	QVDLYQFMAKDNVPFHGIVFPCSALGAEDN	GIVFPCSALGAEDNYTLVKNLIATEYLNYE	16	2	1748.78	G3HW44	G3HW44	560	575			yes	yes	2	0.0024386	64.82			By matching	By matching			By matching	By matching	By MS/MS	By matching	By matching	By matching	By MS/MS	By MS/MS	By matching	By matching	By matching	By matching									1	1			1	1	1
IRPEGQDSAF	DTGIPADIWRFYLLYIRPEGQDSAFSWTDM	FYLLYIRPEGQDSAFSWTDMMIKNNSELLN	10	0	1118.54	G3HW44	G3HW44	624	633			yes	yes	2	0.0075291	90.657	By matching	By matching	By matching	By matching	By matching	By matching	By MS/MS	By MS/MS	By MS/MS	By MS/MS	By MS/MS	By MS/MS	By MS/MS	By MS/MS	By MS/MS	By MS/MS	By MS/MS	By MS/MS	By matching	By matching	By matching	By matching	By MS/MS	By matching	2	1	2	1	1	1	1	1	1
LADRFVEGVCPF	QDTVEQLRCEQCARFLADRFVEGVCPFCGY	ARFLADRFVEGVCPFCGYEEARGDQCDKCG	12	2	1408.68	G3HW44	G3HW44	396	407			yes	yes	2	0.018584	71.349	By matching	By matching	By matching		By matching	By matching	By MS/MS	By MS/MS	By MS/MS	By MS/MS	By MS/MS		By matching	By MS/MS	By MS/MS	By matching	By MS/MS		By matching		By matching	By matching	By matching	By matching	1	1	1		1	1	1	1	1
STQEPCQRAAETVL	LPEELGALQSWFQTLSTQEPCQRAAETVLK	LSTQEPCQRAAETVLKQQGVLALRPYLQKQ	14	0	1588.75	G3HW44	G3HW44	177	190			yes	yes	2	0.018642	57.348		By matching	By matching	By matching	By matching		By MS/MS	By MS/MS	By matching	By MS/MS	By matching	By MS/MS						By matching								1	1	1	1		1	1	1
TAGHQIGTVSPL	LLACRVLVTNFICTLTAGHQIGTVSPLFQK	CTLTAGHQIGTVSPLFQKLENDQIENLRQR	12	0	1179.62	G3HW44	G3HW44	790	801			yes	yes	2	2.9156e-10	107.15	By matching	By matching	By matching	By matching								By MS/MS	By MS/MS	By MS/MS	By MS/MS	By MS/MS	By matching				By matching	By matching	By matching	By matching	1	1	1	1
ANLRQQVEQF	FKSFLLKDAETSQRLANLRQQVEQFARAFP	TSQRLANLRQQVEQFARAFPMPGFDER___	10	1	1231.63	G3HW36	G3HW36	483	492			yes	yes	2	9.2878e-21	138.54	By matching	By MS/MS	By MS/MS	By matching	By MS/MS	By MS/MS	By MS/MS	By MS/MS	By MS/MS	By MS/MS	By MS/MS	By MS/MS	By MS/MS	By MS/MS	By MS/MS	By MS/MS	By MS/MS	By MS/MS	By matching	By matching	By MS/MS				1	1	1	1	1	1	1	1	1
KYADIVTTTTHKTL	HISGLVAAKVIPSPFKYADIVTTTTHKTLR	FKYADIVTTTTHKTLRGARSGLIFYRKGVR	14	1	1590.86	G3HW36	G3HW36	269	282			yes	yes	3	0.012112	55.335	By matching		By matching	By matching	By matching		By matching	By matching	By matching	By matching	By matching	By MS/MS	By MS/MS	By MS/MS	By MS/MS	By MS/MS	By matching								1		1	1	1		1	1	1
LLKDAETSQRL	EVKRKTAKLQDFKSFLLKDAETSQRLANLR	FKSFLLKDAETSQRLANLRQQVEQFARAFP	11	2	1272.7	G3HW36	G3HW36	472	482			yes	yes	2;3	3.5784e-05	147.95	By MS/MS	By matching	By MS/MS	By MS/MS	By MS/MS	By MS/MS	By MS/MS	By MS/MS	By MS/MS	By MS/MS		By MS/MS	By MS/MS	By MS/MS	By MS/MS	By MS/MS	By MS/MS	By MS/MS	By matching	By MS/MS	By MS/MS	By MS/MS	By MS/MS	By matching	2	2	2	2	2	2	2	2	2
RKGVRTIDPKTGQEIPY	THKTLRGARSGLIFYRKGVRTIDPKTGQEI	GVRTIDPKTGQEIPYTFEDRINFAVFPSLQ	17	0	1957.07	G3HW36	G3HW36	293	309			yes	yes	3	0.0080259	44.196			By matching				By matching	By MS/MS	By MS/MS	By MS/MS	By MS/MS	By MS/MS	By MS/MS	By matching	By matching	By matching	By MS/MS	By matching									1				1	1	1
RNAQAMADALL	QACTPMFREYALQVLRNAQAMADALLKRGY	LQVLRNAQAMADALLKRGYSLVSGGTDTHL	11	2	1172.6	G3HW36	G3HW36	356	366			yes	yes	2	0.0048223	90.657			By matching	By matching	By matching		By MS/MS	By MS/MS	By MS/MS	By MS/MS	By MS/MS	By MS/MS	By MS/MS	By MS/MS	By MS/MS	By MS/MS	By MS/MS										1	1	1		1	1	1
SLVSGGTDTHL	RNAQAMADALLKRGYSLVSGGTDTHLVLVD	KRGYSLVSGGTDTHLVLVDLRPKGLDGARA	11	1	1085.54	G3HW36	G3HW36	371	381			yes	yes	2	0.0020011	116.37								By MS/MS	By MS/MS	By MS/MS	By MS/MS	By MS/MS	By MS/MS	By MS/MS	By MS/MS		By MS/MS		By matching													1	1
SLVSGGTDTHLVL	RNAQAMADALLKRGYSLVSGGTDTHLVLVD	GYSLVSGGTDTHLVLVDLRPKGLDGARAER	13	2	1297.69	G3HW36	G3HW36	371	383			yes	yes	2	0.013685	68.016							By MS/MS	By MS/MS	By MS/MS	By MS/MS	By MS/MS			By MS/MS	By matching																1	1	1
TALLQPHDRIM	NVQPYSGSPANLAAYTALLQPHDRIMGLDL	LAAYTALLQPHDRIMGLDLPDGGHLTHGYM	11	2	1293.69	G3HW36	G3HW36	152	162			yes	yes	2;3	0.005894	85.731	By matching	By matching	By matching	By matching	By matching		By MS/MS	By MS/MS	By MS/MS	By MS/MS	By MS/MS	By MS/MS	By MS/MS	By matching	By MS/MS	By matching	By MS/MS								1	1	1	1	1		2	2	1
TFEDRINF	GVRTIDPKTGQEIPYTFEDRINFAVFPSLQ	TGQEIPYTFEDRINFAVFPSLQGGPHNHAI	8	1	1040.49	G3HW36	G3HW36	310	317			yes	yes	2	0.019444	112.17	By MS/MS	By MS/MS	By MS/MS	By MS/MS	By MS/MS	By MS/MS	By MS/MS	By MS/MS	By MS/MS	By MS/MS	By MS/MS	By MS/MS	By MS/MS	By MS/MS	By MS/MS	By MS/MS	By MS/MS	By MS/MS	By matching	By MS/MS	By MS/MS	By MS/MS	By MS/MS	By matching	1	1	1	1	1	1	1	1	1
VAAKVIPSPF	VKAHLLADMAHISGLVAAKVIPSPFKYADI	HISGLVAAKVIPSPFKYADIVTTTTHKTLR	10	0	1027.61	G3HW36	G3HW36	259	268			yes	yes	2	0.0041276	104.44	By matching	By matching	By matching	By matching	By matching	By matching	By MS/MS	By MS/MS	By MS/MS	By MS/MS	By MS/MS	By MS/MS	By MS/MS	By MS/MS	By MS/MS	By MS/MS	By MS/MS	By matching		By matching	By matching	By matching	By matching	By matching	1	1	1	1	1	1	1	1	1
VLVDLRPKGL	KRGYSLVSGGTDTHLVLVDLRPKGLDGARA	TDTHLVLVDLRPKGLDGARAERVLELVSIT	10	2	1108.7	G3HW36	G3HW36	382	391			yes	yes	2;3	0.018965	81.548	By matching	By matching	By matching	By matching	By matching	By matching	By matching	By MS/MS	By MS/MS	By MS/MS	By matching	By MS/MS	By MS/MS	By matching	By matching	By matching	By MS/MS	By matching		By matching		By matching	By matching		1	2	2	2	2	2	2	2	2
YGGAEVVDEIELL	CLNNKYSEGYPGKRYYGGAEVVDEIELLCQ	RYYGGAEVVDEIELLCQRRALEAFDLDPAQ	13	2	1405.7	G3HW36	G3HW36	106	118			yes	yes	2	0.00046207	102.51	By matching						By matching	By matching	By matching		By matching		By MS/MS		By MS/MS		By matching								1						1	1	1
VKIKRNW	KKRTKKFIRHQSDRYVKIKRNWRKPRGIDN	IRHQSDRYVKIKRNWRKPRGIDNRVRRRFK	7	0	942.576	G3HVL6;G3IM75;G3HJT6;G3ILU1	G3HVL6	29	35			yes	no	2	0.042274	106.29							By MS/MS	By MS/MS	By MS/MS	By MS/MS	By MS/MS	By MS/MS		By MS/MS			By MS/MS			By MS/MS			By MS/MS	By MS/MS							1	1	1
KGQILMPNIGY	WRKPRGIDNRVRRRFKGQILMPNIGYGSNK	RRRFKGQILMPNIGYGSNKKTKHMLPSGFR	11	2	1232.66	G3HVL6;G3IM75;G3HJT6;G3I089;G3H2T2	G3HVL6	50	60			yes	no	2	8.8761e-15	145.34	By MS/MS	By MS/MS	By MS/MS	By MS/MS	By MS/MS	By MS/MS	By MS/MS	By MS/MS	By MS/MS	By MS/MS	By MS/MS	By MS/MS	By MS/MS	By MS/MS	By MS/MS	By MS/MS	By MS/MS	By MS/MS	By matching	By MS/MS	By MS/MS	By matching	By MS/MS	By matching	3	4	4	3	3	3	3	3	3
LVHNVKELEVL	NKKTKHMLPSGFRKFLVHNVKELEVLLMCN	FRKFLVHNVKELEVLLMCNK__________	11	2	1291.75	G3HVL6;G3IM75	G3HVL6	78	88			no	no	2;3	0.0015157	130.66	By MS/MS	By MS/MS	By MS/MS	By MS/MS	By MS/MS	By MS/MS	By MS/MS	By MS/MS	By MS/MS	By MS/MS	By MS/MS	By MS/MS	By MS/MS	By MS/MS	By MS/MS	By MS/MS	By MS/MS	By MS/MS		By MS/MS		By MS/MS	By matching		1	2	2	2	2	2	2	2	2
QSAAIGALQEASEAY	LVREIAQDFKTDLRFQSAAIGALQEASEAY	QSAAIGALQEASEAYLVGLFEDTNLCAIHA	15	1	1507.72	G3HTU9;G3HV67;G3I0Q2;G3GWX9	G3HTU9	52	66			yes	no	2	1.3043e-26	172.27								By matching	By MS/MS			By MS/MS					By matching	By matching														1	1
RFQSAAIGALQEASEAY	QRLVREIAQDFKTDLRFQSAAIGALQEASE	QSAAIGALQEASEAYLVGLFEDTNLCAIHA	17	2	1810.88	G3HTU9;G3HV67;G3I0Q2	G3HTU9	50	66			yes	no	2	7.3956e-08	100.19	By MS/MS	By matching	By matching	By matching	By matching	By matching	By MS/MS	By MS/MS	By MS/MS	By MS/MS	By MS/MS	By MS/MS	By MS/MS	By MS/MS	By MS/MS	By MS/MS	By MS/MS	By MS/MS	By matching	By MS/MS	By MS/MS	By matching	By MS/MS	By MS/MS	1	1	1	1	2	1	1	1	2
NDIKKVY	KTKEAVQLLKKLKAWNDIKKVYASQRMRAG	LLKKLKAWNDIKKVYASQRMRAGKGKMRNR	7	0	878.486	G3HTP4;G3H8N3;G3HFG4	G3H8N3	78	84			no	no	2	0.04188	107.32	By MS/MS	By matching	By MS/MS	By MS/MS	By matching	By matching	By MS/MS	By MS/MS	By MS/MS	By MS/MS	By MS/MS	By MS/MS	By MS/MS	By MS/MS	By MS/MS	By MS/MS	By MS/MS	By MS/MS	By MS/MS	By MS/MS	By MS/MS	By matching	By MS/MS	By MS/MS	1	1	1	1	1	1	1	1	1
VVEDKVEGY	MSKGHRIEEVPELPLVVEDKVEGYKKTKEA	VPELPLVVEDKVEGYKKTKEAVQLLKKLKA	9	0	1036.51	G3HTP4;G3H8N3;G3HFG4	G3H8N3	53	61			no	no	2	0.020553	83.265								By MS/MS							By MS/MS			By MS/MS														1
KKTKEAVQLL	VPELPLVVEDKVEGYKKTKEAVQLLKKLKA	KVEGYKKTKEAVQLLKKLKAWNDIKKVYAS	10	1	1156.72	G3HTP4;G3H8N3;G3HDV8;G3HFG4	G3H8N3	62	71			no	no	2;3	0.0035928	125.16	By MS/MS	By MS/MS	By MS/MS	By MS/MS	By MS/MS	By matching	By MS/MS	By MS/MS	By MS/MS	By MS/MS	By MS/MS	By MS/MS	By MS/MS	By MS/MS	By MS/MS	By MS/MS	By MS/MS	By MS/MS	By MS/MS	By MS/MS	By MS/MS	By MS/MS	By MS/MS	By MS/MS	2	2	2	2	2	2	2	2	2
AGHQTSAESW	NLRKNNRQSYAMSELAGHQTSAESWGTGRA	AMSELAGHQTSAESWGTGRAVVPIPAPTKT	10	0	1072.46	G3HTP4	G3HTP4	58	67			yes	yes	2	6.7347e-05	148.38	By MS/MS	By matching	By MS/MS	By matching	By matching	By matching	By MS/MS	By MS/MS	By matching	By matching	By matching	By matching	By matching	By MS/MS	By MS/MS	By MS/MS		By MS/MS	By MS/MS	By MS/MS	By MS/MS		By MS/MS	By MS/MS	1	1	1	1	1	1	1	1	1
AADEESNAQVTTENQLKY	LSIVASVLHLGNIHFAADEESNAQVTTENQ	EESNAQVTTENQLKYLTRLLGVEGTTLREA	18	1	2009.92	G3HTF7	G3HTF7	301	318			yes	yes	2	3.6746e-09	134.68				By matching			By MS/MS	By matching	By MS/MS	By MS/MS	By MS/MS	By MS/MS	By MS/MS	By MS/MS	By MS/MS	By MS/MS	By MS/MS											1			1	1	1
AETCPAPERGGAVRDRLL	GAGKTEATKRLLQFYAETCPAPERGGAVRD	CPAPERGGAVRDRLLQSNPVLEAFGNAKTL	18	1	1967	G3HTF7	G3HTF7	139	156			yes	yes	3;4	2.3273e-10	98.694		By matching	By matching	By matching	By matching	By matching	By MS/MS	By MS/MS	By MS/MS	By MS/MS	By MS/MS	By MS/MS	By MS/MS	By MS/MS	By matching	By matching	By MS/MS	By MS/MS		By matching		By matching	By matching	By matching		2	2	2	2	2	2	2	2
DFKGAPVGGHIL	NDNSSRFGKYMDVQFDFKGAPVGGHILSYL	VQFDFKGAPVGGHILSYLLEKSRVVHQNHG	12	1	1209.65	G3HTF7	G3HTF7	188	199			yes	yes	2	0.0015311	108.3	By matching	By matching	By matching	By matching	By matching	By matching	By MS/MS	By MS/MS	By MS/MS	By MS/MS	By MS/MS	By MS/MS	By MS/MS	By MS/MS	By MS/MS	By MS/MS	By MS/MS	By MS/MS		By matching					1	1	1	1	1	1	1	1	1
DFKGAPVGGHILSY	NDNSSRFGKYMDVQFDFKGAPVGGHILSYL	FDFKGAPVGGHILSYLLEKSRVVHQNHGER	14	2	1459.75	G3HTF7	G3HTF7	188	201			yes	yes	3	0.02501	44.457	By matching		By matching	By matching			By matching	By matching	By matching	By MS/MS	By MS/MS	By MS/MS	By MS/MS	By MS/MS	By matching	By matching	By MS/MS	By matching							1		1	1			1	1	1
GLERNPQSY	YQLLEGGEEETLRRLGLERNPQSYLYLVKG	ETLRRLGLERNPQSYLYLVKGQCAKVSSIN	9	1	1062.51	G3HTF7	G3HTF7	237	245			yes	yes	2	0.0023086	134.48	By MS/MS	By matching	By MS/MS	By matching	By matching	By matching	By MS/MS	By matching	By matching	By MS/MS	By matching	By MS/MS	By MS/MS	By matching	By MS/MS	By MS/MS	By MS/MS	By MS/MS	By MS/MS	By matching	By MS/MS	By matching	By MS/MS	By MS/MS	1	1	1	1	1	1	1	1	1
ISGESGAGKTEATKRLL	VYRALRTERRDQAVMISGESGAGKTEATKR	GESGAGKTEATKRLLQFYAETCPAPERGGA	17	1	1716.94	G3HTF7	G3HTF7	119	135			yes	yes	3	2.7445e-12	136.01			By matching	By matching		By matching	By MS/MS	By MS/MS	By MS/MS	By MS/MS	By MS/MS	By MS/MS	By MS/MS	By MS/MS	By MS/MS	By MS/MS	By MS/MS	By MS/MS		By matching	By matching		By matching				1	1		1	1	1	1
LVKGQCAKVSSINDKSDW	LRRLGLERNPQSYLYLVKGQCAKVSSINDK	GQCAKVSSINDKSDWRVVRKALSVIDFTED	18	1	2034.02	G3HTF7	G3HTF7	248	265			yes	yes	3	0.041672	30.536							By MS/MS		By matching	By matching	By MS/MS	By matching	By matching	By MS/MS	By matching	By matching	By matching			By matching			By matching								1		1
NNKIICDLVEEKF	EYEAEGIAWEPVQYFNNKIICDLVEEKFKG	YFNNKIICDLVEEKFKGIISILVHPLLFQP	13	1	1620.82	G3HTF7	G3HTF7	456	468			yes	yes	2;3	1.3609e-08	128.28							By matching	By MS/MS	By matching	By MS/MS	By matching	By matching	By matching	By matching	By matching		By matching	By matching													1	2	2
QSNPVLEAF	CPAPERGGAVRDRLLQSNPVLEAFGNAKTL	VRDRLLQSNPVLEAFGNAKTLRNDNSSRFG	9	1	1003.5	G3HTF7	G3HTF7	157	165			no	no	2	0.0033274	123.69		By matching	By matching	By matching					By matching		By MS/MS			By MS/MS			By MS/MS							By matching		1	1	1					1
TARDRVGVQDF	ALGSDGVRVTMESALTARDRVGVQDFVLLE	ESALTARDRVGVQDFVLLENFTSEAAFIEN	11	0	1262.64	G3HTF7	G3HTF7	22	32			yes	yes	2	0.01257	77.677	By matching						By MS/MS	By MS/MS	By MS/MS	By MS/MS	By matching	By MS/MS													1						1	1	1
VKNDDIRIL	GRSGRYGRKGVAINFVKNDDIRILRDIEQY	GVAINFVKNDDIRILRDIEQYYSTQIDEMP	9	0	1084.62	G3HTE6;G3I1W5	G3HTE6	249	257			yes	no	3	0.0097294	70.1				By matching		By matching	By MS/MS	By matching	By matching	By matching	By matching			By matching			By matching	By MS/MS				By matching						1		1	1	1	1
DYGQHVVAGTPGRVF	ACIGGTNVGEDIRKLDYGQHVVAGTPGRVF	DYGQHVVAGTPGRVFDMIRRRSLRTRAIKM	15	1	1601.8	G3HTE6	G3HTE6	22	36			yes	yes	2;3	0.00023776	81.565	By matching	By matching	By matching	By matching	By matching	By matching	By MS/MS	By MS/MS	By MS/MS	By MS/MS	By MS/MS	By MS/MS	By MS/MS	By MS/MS	By MS/MS	By MS/MS	By MS/MS	By matching	By matching	By matching	By matching	By matching	By matching	By matching	2	2	1	2	2	1	2	2	2
LPVNESF	ESQVAGTPMFVVKAYLPVNESFGFTADLRS	PMFVVKAYLPVNESFGFTADLRSNTGGQAF	7	1	804.402	G3HSL4;G3HAS4	G3HSL4	802	808			yes	no	1	0.010293	148.28	By MS/MS	By matching	By matching	By matching	By matching	By matching	By MS/MS	By matching	By matching	By matching	By matching	By matching	By matching	By matching	By matching	By matching		By matching	By matching	By matching	By MS/MS	By matching	By matching	By matching	1	1	1	1	1	1	1	1	1
LPVNESFGF	ESQVAGTPMFVVKAYLPVNESFGFTADLRS	FVVKAYLPVNESFGFTADLRSNTGGQAFPQ	9	2	1008.49	G3HSL4;G3HAS4	G3HSL4	802	810			yes	no	1	0.0083849	101.6																By MS/MS						By matching
TADLRSNTGGQAFPQCVF	FVVKAYLPVNESFGFTADLRSNTGGQAFPQ	LRSNTGGQAFPQCVFDHWQILPGDPFDNSS	18	2	1967.92	G3HSL4;G3HAS4	G3HSL4	811	828			yes	no	2	0.0017163	70.089					By matching	By matching	By MS/MS	By MS/MS	By MS/MS	By matching	By matching	By MS/MS	By MS/MS	By MS/MS	By matching	By matching	By MS/MS	By matching			By matching			By matching					1	1	1	1	1
AAKGEGQLGPAERAKKVEDMM	AFTLKQFAEMYVAKFAAKGEGQLGPAERAK	QLGPAERAKKVEDMMKKLWGDRYFDPANGK	21	2	2215.11	G3HSL4	G3HSL4	251	271			yes	yes	3;4	0.020474	37.969								By MS/MS	By matching	By MS/MS	By MS/MS	By MS/MS	By matching	By matching			By matching	By matching														2	1
ATKEGALCEENM	YLNEIKDSVVAGFQWATKEGALCEENMRGV	FQWATKEGALCEENMRGVRFDVHDVTLHAD	12	1	1351.57	G3HSL4	G3HSL4	700	711			yes	yes	2	0.0030718	85.355	By matching						By MS/MS	By MS/MS		By MS/MS		By matching	By matching				By matching	By MS/MS							1						1	1
DIKLDSEDKDKEGKPL	MNFRKEETAKLIEKLDIKLDSEDKDKEGKP	IKLDSEDKDKEGKPLLKAVMRRWLPAGDAL	16	1	1828.94	G3HSL4	G3HSL4	334	349			yes	yes	2;3;4	4.6388e-15	150.21	By matching	By matching	By matching	By matching	By matching	By matching	By MS/MS	By MS/MS	By MS/MS	By MS/MS	By MS/MS	By MS/MS	By MS/MS	By MS/MS	By MS/MS	By MS/MS	By MS/MS	By MS/MS	By matching	By matching	By matching	By MS/MS			2	1	1	1	1	2	3	3	3
EWDVAEARKIW	RQELKARARYLAEKYEWDVAEARKIWCFGP	AEKYEWDVAEARKIWCFGPDGTGPNILTDI	11	1	1401.7	G3HSL4	G3HSL4	654	664			yes	yes	2;3	2.7238e-42	147.2	By matching	By matching			By matching	By matching	By matching	By MS/MS	By MS/MS	By MS/MS	By MS/MS	By MS/MS	By MS/MS	By MS/MS	By MS/MS		By MS/MS	By MS/MS				By matching	By matching	By matching	1	1			1	1	1	2	1
GDRYFDPANGKF	AERAKKVEDMMKKLWGDRYFDPANGKFSKS	KLWGDRYFDPANGKFSKSANSPDGKKLPRT	12	2	1385.64	G3HSL4	G3HSL4	276	287			yes	yes	2;3	0.00063247	120.36	By matching		By MS/MS	By MS/MS	By matching	By matching	By MS/MS	By MS/MS	By MS/MS	By MS/MS	By MS/MS	By MS/MS	By MS/MS	By MS/MS	By MS/MS	By MS/MS	By MS/MS	By MS/MS	By matching		By MS/MS			By MS/MS	1		2	2	2	1	2	2	2
GPDGTGPNILTDITKGVQY	KYEWDVAEARKIWCFGPDGTGPNILTDITK	TGPNILTDITKGVQYLNEIKDSVVAGFQWA	19	1	1944.98	G3HSL4	G3HSL4	667	685			yes	yes	2	2.2282e-15	153.39								By MS/MS	By MS/MS	By MS/MS	By MS/MS	By MS/MS	By MS/MS	By MS/MS	By MS/MS		By MS/MS															1	1
IEKLDIKLDSEDKDKEGKPL	FDAIMNFRKEETAKLIEKLDIKLDSEDKDK	IKLDSEDKDKEGKPLLKAVMRRWLPAGDAL	20	2	2312.25	G3HSL4	G3HSL4	330	349			yes	yes	4	0.0012834	58.693								By matching	By matching	By MS/MS	By matching	By MS/MS		By matching			By MS/MS	By matching														1	1
ILDPIFKVF	NSPDGKKLPRTFCQLILDPIFKVFDAIMNF	RTFCQLILDPIFKVFDAIMNFRKEETAKLI	9	2	1090.64	G3HSL4	G3HSL4	307	315			yes	yes	2	0.034683	79.116							By MS/MS		By MS/MS	By MS/MS	By MS/MS	By MS/MS	By MS/MS	By matching	By matching		By MS/MS	By MS/MS						By matching							1		1
INLIDSPGHVDF	DLNFIKQSKDGSGFLINLIDSPGHVDFSSE	GFLINLIDSPGHVDFSSEVTAALRVTDGAL	12	1	1325.66	G3HSL4	G3HSL4	114	125			yes	yes	2	0.00022279	134.91				By matching	By matching	By matching	By MS/MS	By MS/MS	By MS/MS	By MS/MS	By MS/MS	By MS/MS	By MS/MS	By MS/MS	By MS/MS	By MS/MS	By MS/MS	By MS/MS	By matching			By matching	By matching					1	1	1	1	1	1
ISKMVPTSDKGRFY	MGIKSCDPKGPLMMYISKMVPTSDKGRFYA	YISKMVPTSDKGRFYAFGRVFSGVVSTGLK	14	2	1627.84	G3HSL4	G3HSL4	412	425			yes	yes	2;3;4	1.1231e-05	113.69	By matching	By matching	By MS/MS	By MS/MS	By matching	By matching	By MS/MS	By MS/MS	By MS/MS	By MS/MS	By MS/MS	By MS/MS	By MS/MS	By MS/MS	By MS/MS	By MS/MS	By MS/MS	By MS/MS	By matching		By matching	By matching	By MS/MS		2	2	2	2	2	1	2	3	3
LINLIDSPGHVDF	NDLNFIKQSKDGSGFLINLIDSPGHVDFSS	GFLINLIDSPGHVDFSSEVTAALRVTDGAL	13	2	1438.75	G3HSL4	G3HSL4	113	125			yes	yes	2	0.0014075	85.731				By matching		By matching	By matching	By matching	By MS/MS			By MS/MS	By matching	By MS/MS	By matching	By MS/MS	By MS/MS	By MS/MS										1		1	1	1	1
LKPIQRTIL	IMGPNYTPGKKEDLYLKPIQRTILMMGRYV	KKEDLYLKPIQRTILMMGRYVEPIEDVPCG	9	1	1080.7	G3HSL4	G3HSL4	458	466			yes	yes	3	0.003255	85.676				By MS/MS			By MS/MS	By MS/MS	By MS/MS	By MS/MS		By MS/MS	By MS/MS	By MS/MS	By MS/MS	By MS/MS	By MS/MS			By matching	By matching							1			1	1	1
LNEIKDSVVAGF	TGPNILTDITKGVQYLNEIKDSVVAGFQWA	VQYLNEIKDSVVAGFQWATKEGALCEENMR	12	1	1290.68	G3HSL4	G3HSL4	686	697			yes	yes	2	0.00034074	133.23	By MS/MS	By MS/MS	By MS/MS	By MS/MS	By MS/MS	By MS/MS	By MS/MS	By MS/MS	By MS/MS	By MS/MS	By MS/MS	By MS/MS	By MS/MS	By MS/MS	By MS/MS	By MS/MS	By MS/MS	By MS/MS	By MS/MS	By MS/MS	By MS/MS	By MS/MS	By MS/MS	By MS/MS	1	1	1	1	1	1	1	1	1
LVKTGTITTF	VPCGNIVGLVGVDQFLVKTGTITTFEHAHN	GVDQFLVKTGTITTFEHAHNMRVMKFSVSP	10	1	1079.62	G3HSL4	G3HSL4	493	502			yes	yes	2	0.0025743	100.02	By matching	By MS/MS	By MS/MS	By MS/MS	By MS/MS	By MS/MS	By MS/MS	By MS/MS	By MS/MS	By MS/MS	By MS/MS	By MS/MS						By MS/MS	By MS/MS	By MS/MS					1	1	1	1	1	1	1	1	1
QWATKEGALCEENM	VQYLNEIKDSVVAGFQWATKEGALCEENMR	FQWATKEGALCEENMRGVRFDVHDVTLHAD	14	2	1665.71	G3HSL4	G3HSL4	698	711			yes	yes	2	0.0048462	69.276	By matching	By matching	By matching	By matching	By matching	By matching	By MS/MS	By MS/MS	By matching	By matching	By MS/MS	By matching	By matching	By matching	By matching	By matching	By matching	By matching		By matching					1	1	1	1	1	1	1	1	1
RETVSEESNVL	HACIPIKKSDPVVSYRETVSEESNVLCLSK	VVSYRETVSEESNVLCLSKSPNKHNRLYMK	11	0	1261.62	G3HSL4	G3HSL4	594	604			yes	yes	2	0.0014441	115.71	By MS/MS	By MS/MS	By MS/MS	By MS/MS	By MS/MS	By MS/MS	By MS/MS	By MS/MS	By MS/MS	By MS/MS	By MS/MS	By MS/MS	By MS/MS	By MS/MS	By MS/MS	By MS/MS	By MS/MS	By MS/MS	By MS/MS	By MS/MS	By MS/MS	By MS/MS	By MS/MS	By MS/MS	2	2	1	1	1	1	2	1	2
RKEETAKLIEKL	ILDPIFKVFDAIMNFRKEETAKLIEKLDIK	MNFRKEETAKLIEKLDIKLDSEDKDKEGKP	12	1	1456.86	G3HSL4	G3HSL4	322	333			yes	yes	3	0.00028884	119.01								By MS/MS	By MS/MS	By MS/MS	By MS/MS	By MS/MS	By MS/MS				By MS/MS	By MS/MS														1	1
RQAIAERIKPVLM	VDCVSGVCVQTETVLRQAIAERIKPVLMMN	VLRQAIAERIKPVLMMNKMDRALLELQLEP	13	1	1523.9	G3HSL4	G3HSL4	158	170			yes	yes	3	0.00041048	78.763		By matching	By MS/MS	By matching	By matching	By matching	By matching	By MS/MS	By MS/MS	By MS/MS	By MS/MS	By MS/MS	By MS/MS	By MS/MS	By matching	By matching	By MS/MS	By MS/MS		By matching			By matching			1	1	1	1	1	1	1	1
SGVVSTGL	PTSDKGRFYAFGRVFSGVVSTGLKVRIMGP	YAFGRVFSGVVSTGLKVRIMGPNYTPGKKE	8	0	718.386	G3HSL4	G3HSL4	432	439			yes	yes	1	0.0087321	128.75	By MS/MS			By MS/MS	By MS/MS	By MS/MS	By matching	By matching	By MS/MS	By matching	By MS/MS	By MS/MS	By MS/MS		By MS/MS	By MS/MS	By MS/MS	By MS/MS	By MS/MS		By matching			By MS/MS	1			1	1	1	1	1	1
SKSANSPDGKKLPRTF	KLWGDRYFDPANGKFSKSANSPDGKKLPRT	KSANSPDGKKLPRTFCQLILDPIFKVFDAI	16	1	1731.93	G3HSL4	G3HSL4	288	303			yes	yes	3;4	9.5713e-06	87.647							By matching	By MS/MS	By MS/MS	By MS/MS	By MS/MS	By MS/MS	By MS/MS	By MS/MS			By MS/MS	By matching					By matching	By matching							2	2	2
SVIAHVDHGKSTL	QIRAIMDKKANIRNMSVIAHVDHGKSTLTD	NMSVIAHVDHGKSTLTDSLVCKAGIIASAR	13	0	1362.73	G3HSL4	G3HSL4	37	49			yes	yes	2	6.7457e-05	132.76	By matching	By matching					By matching	By matching	By matching	By matching	By matching	By MS/MS	By MS/MS	By MS/MS	By matching	By matching	By MS/MS	By matching					By matching		1	1					1	1	1
TDITKGVQY	KIWCFGPDGTGPNILTDITKGVQYLNEIKD	TGPNILTDITKGVQYLNEIKDSVVAGFQWA	9	0	1023.52	G3HSL4	G3HSL4	677	685			yes	yes	2	2.5192e-07	122.74			By MS/MS			By matching	By matching	By MS/MS	By MS/MS	By MS/MS	By matching	By matching		By matching	By matching		By matching	By MS/MS	By MS/MS	By MS/MS	By MS/MS	By MS/MS	By MS/MS				1			1	1	1	1
TPGKKEDLY	VVSTGLKVRIMGPNYTPGKKEDLYLKPIQR	IMGPNYTPGKKEDLYLKPIQRTILMMGRYV	9	1	1049.54	G3HSL4	G3HSL4	449	457			yes	yes	2	0.02911	85.064	By matching	By matching	By matching	By matching	By matching	By matching	By MS/MS	By MS/MS	By MS/MS	By MS/MS	By MS/MS	By MS/MS	By MS/MS	By MS/MS	By MS/MS	By MS/MS	By MS/MS	By MS/MS	By matching	By matching	By matching	By matching	By MS/MS	By matching	1	1	1	1	1	1	1	1	1
TVDQIRAIM	PAVCSAAPPPSQVNFTVDQIRAIMDKKANI	PSQVNFTVDQIRAIMDKKANIRNMSVIAHV	9	0	1045.56	G3HSL4	G3HSL4	19	27			yes	yes	2	0.015462	86.794			By MS/MS			By matching	By MS/MS	By MS/MS	By MS/MS	By MS/MS	By MS/MS	By MS/MS	By MS/MS	By MS/MS	By MS/MS	By MS/MS	By MS/MS	By MS/MS									1			1	1	1	1
VEIQCPEQVVGGIY	SVLTAQPRLMEPIYLVEIQCPEQVVGGIYG	LVEIQCPEQVVGGIYGVLNRKRGHVFEESQ	14	0	1589.78	G3HSL4	G3HSL4	761	774			yes	yes	2	0.016906	58.37							By MS/MS	By MS/MS	By MS/MS	By MS/MS	By MS/MS	By MS/MS	By matching	By matching	By matching	By matching	By matching	By MS/MS													1	1	1
ARTDGKVF	SFSGYKIYPGHGRRYARTDGKVFQFLNAKC	PGHGRRYARTDGKVFQFLNAKCESAFLSKR	8	0	892.477	G3HSH4	G3HSH4	22	29			yes	yes	2	0.022681	94.662							By MS/MS	By MS/MS		By MS/MS	By matching		By matching	By MS/MS	By MS/MS	By MS/MS	By MS/MS							By MS/MS							1	1
QRAITGASLADIM	SEEIQKKRTRRAVKFQRAITGASLADIMAK	KFQRAITGASLADIMAKRNQKPEVRKAQRE	13	1	1345.7	G3HSH4	G3HSH4	79	91			yes	yes	2	0.00050133	99.653							By matching	By matching		By matching	By matching	By matching	By matching	By MS/MS	By MS/MS	By MS/MS	By matching	By matching	By matching				By MS/MS								1	1
SKRNPRQINW	KVFQFLNAKCESAFLSKRNPRQINWTVLYR	ESAFLSKRNPRQINWTVLYRRKHKKGQSEE	10	0	1297.7	G3HSH4	G3HSH4	42	51			yes	yes	3	0.035114	43.308			By matching	By matching	By matching		By matching	By MS/MS	By MS/MS	By MS/MS	By MS/MS	By MS/MS	By MS/MS	By MS/MS		By matching	By MS/MS						By matching	By matching			1	1	1		1	1	1
KCLTPEKAL	DLNDYLQHILKSTNMKCLTPEKALSGYCGF	LKSTNMKCLTPEKALSGYCGFMAANLYARS	9	1	1058.58	G3HSE5	G3HSE5	799	807			yes	yes	2	0.0058619	111.82	By matching	By matching	By matching		By matching	By matching	By matching	By matching	By matching	By matching	By matching	By matching	By MS/MS	By matching	By matching	By matching									1	1	1		1	1	1	1	1
SAKLEEEKL	DIFNKECRQSLSQMLSAKLEEEKLSQKKES	SLSQMLSAKLEEEKLSQKKESEKRNVTVQP	9	1	1045.57	G3HSE5	G3HSE5	567	575			yes	yes	2	0.007034	109.44	By matching	By matching	By matching			By matching	By MS/MS	By matching	By MS/MS	By matching	By matching	By matching	By MS/MS	By MS/MS	By matching	By MS/MS	By MS/MS	By matching	By matching	By matching	By matching	By matching	By matching		1	1	1			1	1	1	1
VNEKDASCKRNAF	EHLIPDAPELIHDFLVNEKDASCKRNAFMM	FLVNEKDASCKRNAFMMLIHADQAAAQCYI	13	0	1537.73	G3HSE5	G3HSE5	182	194			yes	yes	3	0.00021348	86.288	By matching							By matching		By matching	By matching	By MS/MS	By MS/MS				By matching		By matching						1							1
NHSRNVTVVTPF	KPWTYRLVQLADMLLNHSRNVTVVTPFTTQ	MLLNHSRNVTVVTPFTTQQRQAWDQMMSTL	12	0	1369.71	G3HSA2	G3HSA2	142	153			yes	yes	2	0.01673	62.823												By MS/MS
SAALESFL	QTANCLDLDFVTRVYSAALESFLTKRNSPL	DFVTRVYSAALESFLTKRNSPLTVPMFLSL	8	2	836.428	G3HSA2	G3HSA2	564	571			yes	yes	1	0.029612	86.838		By matching					By MS/MS			By MS/MS		By MS/MS	By MS/MS	By MS/MS	By MS/MS	By MS/MS		By matching				By matching				1					1
SLVSRSPSLL	RKSPQSALPRKRARLSLVSRSPSLLQSVVK	KRARLSLVSRSPSLLQSVVKKRKVARRKMQ	10	2	1057.61	G3HSA2	G3HSA2	906	915			yes	yes	2	1.0349e-05	118.18							By MS/MS	By MS/MS	By MS/MS	By MS/MS	By MS/MS	By MS/MS	By MS/MS	By MS/MS	By MS/MS	By MS/MS	By MS/MS	By MS/MS			By MS/MS		By MS/MS								1	1	1
STANQKRAQDASF	______________________________	DFSTANQKRAQDASFNVPERSVFRLRKWII	13	0	1422.69	G3HSA2	G3HSA2	14	26			yes	yes	2	0.00035839	108.7				By matching	By matching		By matching	By matching	By matching	By matching	By matching	By MS/MS	By MS/MS	By MS/MS	By MS/MS	By MS/MS	By matching		By matching	By matching	By matching	By matching	By matching	By matching				1	1		1	1	1
TANMERIM	LVSSPCCIVTSTYGWTANMERIMKAQALRD	VTSTYGWTANMERIMKAQALRDNSTMGYMM	8	1	964.447	G3HS15;G3HC84;G3HB20	G3HC84	287	294			no	no	2	0.018121	114.6	By MS/MS	By MS/MS	By MS/MS	By MS/MS	By MS/MS	By MS/MS	By MS/MS	By MS/MS	By MS/MS		By matching			By matching	By matching	By matching	By MS/MS	By MS/MS		By MS/MS	By MS/MS	By matching	By MS/MS		1	1	1	1	1	1	1	1	1
CVQQLKEF	RGFEAVYMTEPIDEYCVQQLKEFDGKSLVS	TEPIDEYCVQQLKEFDGKSLVSVTKEGLEL	8	1	1050.52	G3HS15;G3HC84	G3HC84	209	216			no	no	2	6.0164e-13	130.04	By MS/MS	By MS/MS	By MS/MS	By MS/MS	By MS/MS	By MS/MS	By MS/MS	By MS/MS	By MS/MS	By MS/MS	By MS/MS	By MS/MS	By MS/MS	By MS/MS	By MS/MS	By MS/MS	By MS/MS	By MS/MS	By MS/MS	By MS/MS	By MS/MS	By MS/MS	By MS/MS		1	1	1	1	1	1	1	1	1
EINPDHSIIETL	RDNSMMGYMAAKKNLEINPDHSIIETLRQK	KNLEINPDHSIIETLRQKTEADKNDKSVKD	12	0	1379.69	G3HS15	G3HS15	152	163			yes	yes	2	0.0010088	104.17							By matching		By MS/MS	By matching	By matching		By MS/MS	By matching	By matching	By matching	By MS/MS							By matching							1		1
FITGETKDQVANSAF	______________________________	FITGETKDQVANSAFVEHLQKHGFEVIYMI	15	1	1626.79	G3HS15	G3HS15	10	24			yes	yes	2	0.0014202	72.2	By matching	By matching	By matching	By matching	By matching	By matching	By MS/MS	By MS/MS	By MS/MS	By MS/MS	By MS/MS	By MS/MS	By MS/MS	By MS/MS	By MS/MS	By MS/MS	By MS/MS	By matching		By matching		By matching		By matching	1	1	1	1	1	1	1	1	1
ITGETKDQVANSAF	______________________________	FITGETKDQVANSAFVEHLQKHGFEVIYMI	14	0	1479.72	G3HS15	G3HS15	11	24			yes	yes	2	0.00045662	87.298	By MS/MS	By MS/MS	By MS/MS	By MS/MS	By MS/MS		By MS/MS	By MS/MS	By MS/MS	By MS/MS	By MS/MS	By MS/MS	By MS/MS	By MS/MS	By MS/MS	By MS/MS	By MS/MS	By MS/MS	By MS/MS		By MS/MS		By MS/MS	By MS/MS	2	2	1	2	2		1	1	1
ARPSSEVIKDANLY	LNGLRLQSKTIKVSYARPSSEVIKDANLYI	YARPSSEVIKDANLYISGLPRTMTQKDVED	14	1	1561.81	G3HRR5	G3HRR5	88	101			yes	yes	3	0.033437	33.204			By matching					By matching	By matching		By MS/MS	By matching	By matching	By matching	By matching	By matching	By matching	By matching	By matching			By matching	By matching				1					1	1
DKRSEAEEAITSF	DQTTGLSRGVAFIRFDKRSEAEEAITSFNG	RFDKRSEAEEAITSFNGHKPPGSSEPITVK	13	0	1481.7	G3HRR5	G3HRR5	147	159			yes	yes	2	0.014409	64.82	By matching					By matching	By matching	By MS/MS	By MS/MS	By MS/MS	By MS/MS	By MS/MS	By MS/MS	By MS/MS	By MS/MS										1					1	1	1	1
GQDADEGILW	PGNASSGWCIFIYNLGQDADEGILWQMFGP	FIYNLGQDADEGILWQMFGPFGAVTNVKVI	10	1	1102.49	G3HRR5	G3HRR5	261	270			yes	yes	2	0.031879	57.559								By matching	By matching	By matching	By matching	By matching	By matching								By matching			By MS/MS								1	1
HGLANQEVL	YLSFAAAMNGLAGPLHGLANQEVLVWLTQL	GLAGPLHGLANQEVLVWLTQLQKEVGKDVS	9	1	979.509	G3HRP3	G3HRP3	148	156			yes	yes	2	0.0012159	100.07								By MS/MS	By MS/MS	By MS/MS		By MS/MS	By MS/MS	By MS/MS	By MS/MS		By MS/MS															1	1
HGLANQEVLVW	YLSFAAAMNGLAGPLHGLANQEVLVWLTQL	AGPLHGLANQEVLVWLTQLQKEVGKDVSDE	11	2	1264.66	G3HRP3	G3HRP3	148	158			yes	yes	2	0.0029313	107.29	By matching			By matching		By matching	By matching	By matching	By MS/MS	By MS/MS	By matching	By MS/MS	By matching	By matching											1			1		1	1	1	1
KHLPNDPLF	RKTDPRYSCQREFALKHLPNDPLFKLVAQL	QREFALKHLPNDPLFKLVAQLYKIVPNILL	9	2	1079.58	G3HRP3	G3HRP3	213	221			yes	yes	2	0.023212	84.568		By matching			By matching	By matching				By MS/MS	By matching		By MS/MS				By matching									1			1	1
NSGRVVPGYGHAVL	DVSDEKLRDYIWNTLNSGRVVPGYGHAVLR	LNSGRVVPGYGHAVLRKTDPRYSCQREFAL	14	1	1424.75	G3HRP3	G3HRP3	184	197			yes	yes	2;3	0.0050641	69.721				By matching			By MS/MS	By matching	By MS/MS	By MS/MS	By MS/MS	By MS/MS	By MS/MS	By MS/MS	By MS/MS	By MS/MS	By MS/MS	By matching		By matching	By matching	By matching	By matching					1			1	1	1
REGSSIGAIDSKL	AKLPCVAAKIYRNLYREGSSIGAIDSKLDW	LYREGSSIGAIDSKLDWSHNFTNMLGYTEP	13	0	1331.7	G3HRP3	G3HRP3	69	81			yes	yes	2;3	0.00037468	104.79	By matching	By matching	By matching	By matching	By matching	By matching	By matching	By MS/MS	By MS/MS	By MS/MS	By MS/MS	By MS/MS	By MS/MS	By MS/MS	By matching	By matching	By MS/MS	By MS/MS	By matching	By matching	By matching	By matching	By matching		1	1	1	1	1	1	1	2	1
SAAITALNSESNF	MLDNFPTNLHPMSQLSAAITALNSESNFAR	QLSAAITALNSESNFARAYSEGINRTKYWE	13	1	1323.63	G3HRP3	G3HRP3	16	28			yes	yes	2	0.00039636	113.1		By matching	By matching	By matching	By matching	By matching	By MS/MS	By MS/MS		By MS/MS	By MS/MS	By MS/MS	By MS/MS	By MS/MS	By MS/MS	By MS/MS	By MS/MS	By matching	By matching		By matching	By matching	By matching			1	1	1	1	1	1	1
SEGINRTKYW	AITALNSESNFARAYSEGINRTKYWELIYE	FARAYSEGINRTKYWELIYEDCMDLIAKLP	10	1	1252.62	G3HRP3	G3HRP3	33	42			yes	yes	2	0.010029	96.034	By matching	By matching	By matching	By matching	By matching	By matching	By MS/MS	By matching	By matching	By matching	By matching	By MS/MS	By MS/MS	By MS/MS	By matching	By matching	By MS/MS	By matching	By matching	By matching	By matching	By matching		By matching	1	1	1	1	1	1	1	1	1
AHLDATTVL	VPADDLTDPAPATTFAHLDATTVLSRAIAE	APATTFAHLDATTVLSRAIAELGIYPAVDP	9	1	939.503	G3HRN0	G3HRN0	382	390			yes	yes	2	3.3019e-05	98.133									By MS/MS																								1
APIHAEAPEFIEM	GEPIDERGPIKTKQFAPIHAEAPEFIEMSV	QFAPIHAEAPEFIEMSVEQEILVTGIKVVD	13	1	1453.69	G3HRN0	G3HRN0	169	181			yes	yes	2	0.0031231	79.906							By matching	By MS/MS	By MS/MS	By MS/MS	By MS/MS	By MS/MS	By MS/MS	By MS/MS	By matching		By MS/MS	By matching													1	1	1
FRDQEGQDVLL	ARARVALTGLTVAEYFRDQEGQDVLLFIDN	VAEYFRDQEGQDVLLFIDNIFRFTQAGSEV	11	2	1318.65	G3HRN0	G3HRN0	298	308			yes	yes	2	0.0042214	93.111		By matching	By matching			By matching	By MS/MS	By matching	By MS/MS	By MS/MS	By matching	By MS/MS	By MS/MS	By MS/MS	By MS/MS		By matching									1	1			1	1	1	1
NVIGEPIDERGPIKTKQF	PIKIPVGPETLGRIMNVIGEPIDERGPIKT	GEPIDERGPIKTKQFAPIHAEAPEFIEMSV	18	0	2040.1	G3HRN0	G3HRN0	151	168			yes	yes	3	0.034417	32.995			By matching				By MS/MS	By MS/MS	By MS/MS	By MS/MS	By MS/MS	By MS/MS	By matching	By MS/MS	By MS/MS	By MS/MS	By MS/MS	By MS/MS									1				1	1	1
RFTQAGSEVSAL	DQEGQDVLLFIDNIFRFTQAGSEVSALLGR	NIFRFTQAGSEVSALLGRIPSAVGYQPTLA	12	1	1264.64	G3HRN0	G3HRN0	315	326			yes	yes	2	0.0065057	79.148												By MS/MS	By matching	By MS/MS	By matching	By matching	By matching
RFTQAGSEVSALL	DQEGQDVLLFIDNIFRFTQAGSEVSALLGR	IFRFTQAGSEVSALLGRIPSAVGYQPTLAT	13	2	1377.73	G3HRN0	G3HRN0	315	327			yes	yes	2	0.00074883	93.096	By matching			By matching				By matching	By MS/MS	By MS/MS	By matching	By matching	By MS/MS	By matching		By matching	By MS/MS				By matching	By matching			1			1				1	1
VTGIKVVDLLAPY	EAPEFIEMSVEQEILVTGIKVVDLLAPYAK	ILVTGIKVVDLLAPYAKGGKIGLFGGAGVG	13	2	1386.81	G3HRN0	G3HRN0	189	201			yes	yes	2	0.0028767	77.379	By matching			By matching			By MS/MS	By MS/MS	By MS/MS	By MS/MS	By MS/MS	By MS/MS	By MS/MS				By MS/MS	By MS/MS				By matching			1			1			1	1	1
APNHVVAKSRF	IPKCHTPPLYRMRIFAPNHVVAKSRFWYFV	MRIFAPNHVVAKSRFWYFVSQLKKMKKSSR	11	0	1224.67	G3HQR7	G3HQR7	34	44			yes	yes	3	0.0132	58.674	By matching		By matching	By matching	By matching		By matching	By matching	By matching	By matching		By MS/MS	By matching	By matching	By matching	By matching	By matching	By matching			By matching	By matching	By matching		1		1	1	1		1	1	1
APNHVVAKSRFW	IPKCHTPPLYRMRIFAPNHVVAKSRFWYFV	RIFAPNHVVAKSRFWYFVSQLKKMKKSSRE	12	1	1410.75	G3HQR7	G3HQR7	34	45			yes	yes	2	0.0085242	77.379			By matching						By matching	By matching	By matching	By MS/MS	By MS/MS	By matching		By matching	By MS/MS										1						1
TTKRPNTFF	PLPHRVLRGQHKPRFTTKRPNTFF______	QHKPRFTTKRPNTFF_______________	9	1	1110.58	G3HQR7	G3HQR7	168	176			no	no	2	0.028702	85.212				By matching			By matching	By matching	By matching	By matching	By matching	By MS/MS	By MS/MS								By matching							1			1	1	1
DVVRKEAESCDCLQGF	KGHYTEGAELVDSVLDVVRKEAESCDCLQG	VVRKEAESCDCLQGFQLTHSLGGGTGSGMG	16	1	1911.85	G3HQP8;G3IG44;G3HCL2	G3HQP8	118	133			no	no	2;3	9.1999e-14	149.23	By MS/MS	By MS/MS	By MS/MS	By MS/MS	By MS/MS	By MS/MS	By MS/MS	By MS/MS	By MS/MS	By MS/MS	By MS/MS	By MS/MS	By MS/MS	By MS/MS	By MS/MS	By MS/MS	By MS/MS	By MS/MS	By MS/MS	By MS/MS	By MS/MS	By MS/MS	By MS/MS	By matching	2	1	2	2	2	2	2	2	2
GQIFRPDNF	DLEPGTMDSVRSGPFGQIFRPDNFVFGQSG	VRSGPFGQIFRPDNFVFGQSGAGNNWAKGH	9	1	1092.54	G3HQP8;G3IG44;G3HCL2	G3HQP8	82	90			no	no	2	0.0050294	113.5	By MS/MS			By matching			By matching						By MS/MS	By MS/MS	By MS/MS	By matching	By MS/MS								1			1			1
SVHQLVENTDETY	PKVSDTVVEPYNATLSVHQLVENTDETYCI	TLSVHQLVENTDETYCIDNEALYDICFRTL	13	1	1533.69	G3HQP8;G3IG44;G3HCL2	G3HQP8	188	200			no	no	2	2.1207e-31	226.9	By MS/MS	By MS/MS	By MS/MS	By MS/MS	By MS/MS	By MS/MS	By MS/MS	By MS/MS	By MS/MS	By MS/MS	By MS/MS	By MS/MS	By MS/MS	By MS/MS	By MS/MS	By MS/MS	By MS/MS	By MS/MS		By MS/MS	By MS/MS			By MS/MS	1	1	1	1	1	1	1	1	1
AACDPRHGRYL	VPELTQQVFDAKNMMAACDPRHGRYLTVAA	KNMMAACDPRHGRYLTVAAVFRGRMSMKEV	11	1	1314.63	G3HQP8;G3IG44;G3GRQ1;G3HMW8;G3HCL2	G3HQP8	301	311			no	no	3	0.031515	43.512											By MS/MS		By MS/MS	By MS/MS
IGNSTAIQELF	VCDIPPRGLKMAVTFIGNSTAIQELFKRIS	AVTFIGNSTAIQELFKRISEQFTAMFRRKA	11	1	1191.61	G3HQP8;G3IG44;G3GRQ1;G3HMW8;G3HCL2	G3HQP8	368	378			no	no	2	0.0020268	119.29							By MS/MS	By MS/MS	By MS/MS	By MS/MS	By MS/MS	By MS/MS	By MS/MS	By MS/MS	By MS/MS	By MS/MS		By matching	By MS/MS	By MS/MS	By MS/MS	By MS/MS	By matching								1	1	1
SMKEVDEQML	HGRYLTVAAVFRGRMSMKEVDEQMLNVQNK	FRGRMSMKEVDEQMLNVQNKNSSYFVEWIP	10	2	1208.54	G3HQP8;G3IG44;G3GRQ1;G3HMW8;G3GWK3;G3HCL2	G3HQP8	322	331			no	no	2	0.0036655	110.41	By matching	By matching	By MS/MS	By MS/MS	By matching		By matching	By MS/MS		By MS/MS	By MS/MS	By MS/MS	By matching	By MS/MS	By matching	By MS/MS	By matching	By MS/MS							1	1	1	1	1		1	1
SVVPSPKVSDTVVEPY	SKIREEYPDRIMNTFSVVPSPKVSDTVVEP	VVPSPKVSDTVVEPYNATLSVHQLVENTDE	16	0	1701.88	G3HQP8;G3IG44;G3GRQ1;G3HCL2	G3HQP8	168	183			no	no	2	4.3675e-07	99.283	By matching	By MS/MS	By MS/MS		By matching	By MS/MS	By MS/MS	By MS/MS			By MS/MS	By MS/MS	By MS/MS	By MS/MS	By MS/MS	By MS/MS	By MS/MS	By MS/MS		By MS/MS		By MS/MS	By MS/MS	By MS/MS	1	1	1		1	1	1	1
CIDNEALY	TLSVHQLVENTDETYCIDNEALYDICFRTL	ENTDETYCIDNEALYDICFRTLKLTTPTYG	8	1	996.422	G3HQP8;G3IG44;G3GRQ1;G3GWK3;G3HCL2;G3GWT2;CON__ENSEMBL:ENSBTAP00000025008	G3HQP8	201	208			no	no	2	0.02715	73.039	By MS/MS	By matching	By matching				By matching	By matching	By MS/MS	By matching	By MS/MS	By matching	By MS/MS	By MS/MS	By MS/MS	By MS/MS	By MS/MS		By matching						1	1	1				1	1	1
AKGHYTEGAELVDSVL	PDNFVFGQSGAGNNWAKGHYTEGAELVDSV	KGHYTEGAELVDSVLDVVRKEAESCDCLQG	16	2	1687.84	G3HQP8;G3IG44;G3GRQ1	G3HQP8	102	117			no	no	3	1.5975e-05	82.102				By MS/MS	By MS/MS	By MS/MS	By MS/MS	By MS/MS	By MS/MS	By MS/MS	By MS/MS	By MS/MS	By MS/MS	By MS/MS	By MS/MS	By MS/MS	By MS/MS						By matching	By matching				1	1	1	1	1	1
ISKIREEYPDRIMNTF	HSLGGGTGSGMGTLLISKIREEYPDRIMNT	SKIREEYPDRIMNTFSVVPSPKVSDTVVEP	16	2	2011.02	G3HQP8;G3IG44	G3HQP8	152	167			no	no	3	3.4257e-06	90.754			By matching					By matching		By MS/MS	By MS/MS	By MS/MS		By matching	By matching		By matching										1					1
EVISDEHGIDPTGTY	IQAGQCGNQIGAKFWEVISDEHGIDPTGTY	EVISDEHGIDPTGTYHGDSDLQLDRISVYY	15	0	1631.73	G3HQP8;G3HCL2	G3HQP8	22	36			no	no	2	1.5958e-243	249.03	By MS/MS	By MS/MS	By MS/MS	By MS/MS	By matching	By MS/MS	By MS/MS	By MS/MS	By MS/MS	By MS/MS	By MS/MS	By MS/MS	By MS/MS	By MS/MS	By MS/MS	By MS/MS	By MS/MS	By MS/MS	By MS/MS	By MS/MS	By MS/MS	By MS/MS		By MS/MS	1	1	1	1	1	1	1	1	1
WEVISDEHGIDPTGTY	HIQAGQCGNQIGAKFWEVISDEHGIDPTGT	EVISDEHGIDPTGTYHGDSDLQLDRISVYY	16	1	1817.81	G3HQP8;G3HCL2	G3HQP8	21	36			no	no	2	7.1614e-12	139.43		By matching	By matching	By matching	By matching	By matching	By MS/MS	By MS/MS	By matching		By MS/MS		By MS/MS	By MS/MS	By MS/MS		By MS/MS		By matching	By matching		By matching	By matching			1	1	1	1	1	1	1	1
VPRAILVDLEPGTM	DRISVYYNEATGGKYVPRAILVDLEPGTMD	YVPRAILVDLEPGTMDSVRSGPFGQIFRPD	14	2	1509.82	G3HQP8;G3GRQ1	G3HQP8	60	73			no	no	2	8.2889e-06	117.7	By matching	By matching	By MS/MS	By MS/MS	By matching	By matching	By MS/MS	By MS/MS	By MS/MS	By MS/MS	By MS/MS	By MS/MS	By MS/MS	By MS/MS	By MS/MS	By MS/MS	By MS/MS	By MS/MS		By matching	By matching		By matching		1	1	1	1	1	1	1	1	1
HGDSDLQLDRISVY	EVISDEHGIDPTGTYHGDSDLQLDRISVYY	YHGDSDLQLDRISVYYNEATGGKYVPRAIL	14	2	1616.78	G3HQP8	G3HQP8	37	50			yes	yes	2;3	1.7114e-22	199.43	By MS/MS	By MS/MS	By MS/MS	By MS/MS	By MS/MS	By MS/MS	By MS/MS	By MS/MS	By MS/MS	By MS/MS	By MS/MS	By matching	By MS/MS	By MS/MS	By MS/MS	By MS/MS	By MS/MS	By MS/MS	By matching	By matching	By matching	By matching	By MS/MS	By matching	2	2	3	2	2	2	2	2	2
QLDRISVY	HGIDPTGTYHGDSDLQLDRISVYYNEATGG	YHGDSDLQLDRISVYYNEATGGKYVPRAIL	8	1	992.529	G3HQP8	G3HQP8	43	50			yes	yes	2	0.028664	98.997	By matching	By MS/MS	By MS/MS	By MS/MS	By matching	By MS/MS			By matching								By MS/MS	By MS/MS	By matching	By matching	By matching				1	1	1	1	1	1			1
RALTVPELTQQVF	MPGFAPLTSRGSQQYRALTVPELTQQVFDA	QYRALTVPELTQQVFDAKNMMAACDPRHGR	13	2	1500.83	G3HQP8	G3HQP8	282	294			yes	yes	2	0.0016648	84.268	By MS/MS	By matching	By MS/MS	By MS/MS	By MS/MS	By MS/MS	By MS/MS	By MS/MS	By MS/MS	By MS/MS	By MS/MS	By MS/MS	By MS/MS	By MS/MS	By MS/MS	By MS/MS	By MS/MS	By MS/MS		By matching	By MS/MS	By matching	By MS/MS	By MS/MS	1	1	1	1	1	1	1	1	1
TVPELTQQVF	FAPLTSRGSQQYRALTVPELTQQVFDAKNM	QYRALTVPELTQQVFDAKNMMAACDPRHGR	10	1	1160.61	G3HQP8	G3HQP8	285	294			yes	yes	2	0.022576	81.191	By MS/MS	By MS/MS	By MS/MS	By MS/MS	By MS/MS	By matching	By MS/MS	By MS/MS	By MS/MS		By MS/MS				By MS/MS	By MS/MS			By MS/MS	By MS/MS	By MS/MS	By MS/MS	By matching	By MS/MS	1	1	1	1	1	1	1	1	1
YNEATGGKY	YHGDSDLQLDRISVYYNEATGGKYVPRAIL	DRISVYYNEATGGKYVPRAILVDLEPGTMD	9	1	1001.45	G3HQP8	G3HQP8	51	59			yes	yes	2	0.0032469	130.27	By MS/MS	By matching	By MS/MS	By MS/MS	By MS/MS	By matching	By MS/MS	By MS/MS	By MS/MS	By MS/MS	By MS/MS	By MS/MS	By MS/MS	By MS/MS	By MS/MS	By MS/MS	By MS/MS	By MS/MS	By matching	By matching	By MS/MS		By MS/MS		1	1	1	1	1	1	1	1	1
CIQALPEFDGKRF	KGYEVIYLTEPVDEYCIQALPEFDGKRFQN	EYCIQALPEFDGKRFQNVAKEGVKFDESEK	13	2	1579.78	G3HQM6	G3HQM6	576	588			yes	yes	2;3	1.3971e-05	138.66	By matching	By matching	By matching	By matching	By matching	By matching	By matching	By MS/MS	By MS/MS	By MS/MS	By MS/MS	By MS/MS	By MS/MS	By MS/MS	By MS/MS	By matching	By MS/MS	By matching		By matching		By matching	By matching	By matching	1	2	1	1	1	1	2	2	2
DGLNASQIREL	TDDEVVQREEEAIQLDGLNASQIRELREKS	AIQLDGLNASQIRELREKSEKFAFQAEVNR	11	1	1214.63	G3HQM6	G3HQM6	59	69			yes	yes	2	0.0015173	132.88	By MS/MS	By MS/MS	By MS/MS	By MS/MS	By MS/MS	By MS/MS	By MS/MS	By MS/MS	By MS/MS	By MS/MS	By MS/MS	By MS/MS	By MS/MS	By MS/MS	By MS/MS	By MS/MS	By MS/MS	By MS/MS		By MS/MS	By MS/MS	By MS/MS	By MS/MS	By MS/MS	1	1	1	1	1	1	1	1	1
EINPRHPL	KDISTNYYASQKKTFEINPRHPLIRDMLRR	ASQKKTFEINPRHPLIRDMLRRVKEDEDDK	8	0	974.53	G3HQM6	G3HQM6	686	693			yes	yes	2	0.016928	104.11			By MS/MS		By matching		By MS/MS	By MS/MS	By MS/MS	By MS/MS	By MS/MS	By MS/MS	By MS/MS	By MS/MS	By MS/MS	By MS/MS	By MS/MS	By MS/MS		By MS/MS							1		1		1	1	1
GDRIERML	ATLRSGYLLPDTKAYGDRIERMLRLSLNID	LPDTKAYGDRIERMLRLSLNIDPEAQVEEE	8	1	988.512	G3HQM6	G3HQM6	736	743			yes	yes	2	0.036099	95.741						By matching			By matching	By MS/MS	By MS/MS	By MS/MS								By matching										1			1
GSKKSDYIKLY	LFVPTSAPRGLFDEYGSKKSDYIKLYVRRV	FDEYGSKKSDYIKLYVRRVFITDDFHDMMP	11	2	1300.7	G3HQM6	G3HQM6	402	412			yes	yes	2;3	0.0038341	94.692	By matching	By matching	By matching		By matching	By matching	By matching	By MS/MS	By MS/MS	By MS/MS	By MS/MS	By MS/MS	By MS/MS	By MS/MS	By MS/MS	By MS/MS	By MS/MS			By matching	By matching		By matching	By matching	2	2	1		2	2	1	1	1
GVIEDHSNRTRL	YNDTFWKEFGTNIKLGVIEDHSNRTRLAKL	IKLGVIEDHSNRTRLAKLLRFQSSHHSTDI	12	0	1395.72	G3HQM6	G3HQM6	495	506			yes	yes	3	0.044976	37.426		By matching	By matching	By matching	By matching	By matching	By matching	By MS/MS	By MS/MS	By MS/MS	By matching	By MS/MS	By matching		By matching	By matching	By matching	By matching		By matching	By matching	By matching	By matching	By matching		1	1	1	1	1	1	1	1
KLIINSLY	KSEKFAFQAEVNRMMKLIINSLYKNKEIFL	AEVNRMMKLIINSLYKNKEIFLRELISNAS	8	2	962.58	G3HQM6	G3HQM6	87	94			yes	yes	2	0.03784	86.086	By matching	By matching	By matching	By matching	By matching	By matching	By MS/MS	By MS/MS	By MS/MS					By MS/MS	By MS/MS	By MS/MS	By MS/MS	By MS/MS	By matching	By matching	By matching	By matching	By matching		1	1	1	1	1	1	1	1	1
LTEPVDEY	PFVERLLKKGYEVIYLTEPVDEYCIQALPE	KGYEVIYLTEPVDEYCIQALPEFDGKRFQN	8	1	964.439	G3HQM6	G3HQM6	568	575			yes	yes	1	0.012661	107.74	By matching	By matching	By matching	By matching	By matching				By matching			By matching	By matching	By matching	By MS/MS	By matching	By matching	By matching		By matching	By matching	By matching	By matching		1	1	1	1	1				1
MAGSSRKEAESSPF	QYVERMKEKQDKIYFMAGSSRKEAESSPFV	FMAGSSRKEAESSPFVERLLKKGYEVIYLT	14	1	1482.68	G3HQM6	G3HQM6	541	554			yes	yes	2	0.00013682	96.015							By MS/MS	By MS/MS	By MS/MS	By matching	By MS/MS	By MS/MS	By MS/MS	By MS/MS	By MS/MS	By MS/MS	By MS/MS			By matching											1	1	1
NFVKGVVDSDDLPL	VFITDDFHDMMPKYLNFVKGVVDSDDLPLN	LNFVKGVVDSDDLPLNVSRETLQQHKLLKV	14	2	1516.78	G3HQM6	G3HQM6	431	444			yes	yes	2	2.7088e-05	98.048	By matching		By MS/MS	By matching	By MS/MS		By MS/MS	By MS/MS	By matching	By matching	By MS/MS	By MS/MS	By MS/MS	By MS/MS	By MS/MS	By MS/MS	By MS/MS	By MS/MS							1		1	1	1		1	1	1
RFQSSHHSTDITSLDQY	VIEDHSNRTRLAKLLRFQSSHHSTDITSLD	QSSHHSTDITSLDQYVERMKEKQDKIYFMA	17	2	2020.92	G3HQM6	G3HQM6	511	527			yes	yes	3	0.0012908	58.671	By matching	By matching	By matching	By matching	By matching	By matching	By matching	By MS/MS	By matching	By MS/MS	By MS/MS	By MS/MS	By MS/MS	By MS/MS	By MS/MS	By matching	By MS/MS	By matching		By matching		By matching	By matching	By matching	1	1	1	1	1	1	1	1	1
SKESDDPMAY	KEVEEDEYKAFYKSFSKESDDPMAYIHFTA	FYKSFSKESDDPMAYIHFTAEGEVTFKSIL	10	1	1141.46	G3HQM6	G3HQM6	363	372			yes	yes	2	0.032757	76.064	By matching	By matching	By matching	By matching	By matching	By matching	By MS/MS	By matching	By matching	By matching		By matching	By MS/MS	By MS/MS	By MS/MS	By MS/MS	By MS/MS	By MS/MS							1	1	1	1	1	1	1	1	1
SVIADPRGNTL	NNDTQHIWESDSNEFSVIADPRGNTLGRGT	SNEFSVIADPRGNTLGRGTTITLVLKEEAS	11	0	1141.61	G3HQM6	G3HQM6	231	241			yes	yes	2	0.011958	78.334	By MS/MS	By MS/MS	By MS/MS	By MS/MS	By MS/MS	By MS/MS	By MS/MS	By MS/MS	By MS/MS	By MS/MS	By MS/MS	By MS/MS	By MS/MS	By MS/MS	By MS/MS	By MS/MS	By MS/MS	By MS/MS	By MS/MS	By MS/MS	By MS/MS		By MS/MS	By MS/MS	1	1	1	1	1	1	1	1	1
VKNLGTIAKSGTSEF	LHVTDTGVGMTREELVKNLGTIAKSGTSEF	VKNLGTIAKSGTSEFLNKMTEAQEDGQSTS	15	1	1550.83	G3HQM6	G3HQM6	160	174			yes	yes	2	0.00016361	86.114	By matching	By matching	By matching	By matching	By matching	By matching	By MS/MS	By MS/MS	By MS/MS	By MS/MS	By matching	By MS/MS	By MS/MS	By MS/MS	By matching	By MS/MS	By MS/MS	By MS/MS					By MS/MS		1	1	1	1	1	1	1	1	1
VPTSAPRGLFDEY	HFTAEGEVTFKSILFVPTSAPRGLFDEYGS	LFVPTSAPRGLFDEYGSKKSDYIKLYVRRV	13	2	1450.71	G3HQM6	G3HQM6	389	401			yes	yes	2	0.016926	65.719			By MS/MS		By MS/MS					By matching			By MS/MS	By MS/MS	By MS/MS	By MS/MS	By MS/MS			By MS/MS	By MS/MS	By MS/MS	By MS/MS	By matching			1		1
ELTPVAIQAGRLL	VPYIYAIGDILEGKLELTPVAIQAGRLLAQ	KLELTPVAIQAGRLLAQRLYGGSTVKCDYD	13	2	1379.81	G3HQL6	G3HQL6	405	417			yes	yes	2	0.019672	64.04			By matching	By matching	By matching							By MS/MS	By matching				By matching	By matching									1	1	1
GGSTVKCDYDNVPTTVF	PVAIQAGRLLAQRLYGGSTVKCDYDNVPTT	STVKCDYDNVPTTVFTPLEYGCCGLSEEKA	17	1	1858.84	G3HQL6	G3HQL6	423	439			yes	yes	2	0.00028396	74.611	By matching						By MS/MS	By MS/MS	By MS/MS	By MS/MS	By MS/MS	By MS/MS	By MS/MS	By MS/MS			By MS/MS		By matching	By matching	By matching	By matching	By matching	By matching	1						1	1	1
HVLGPNAGEVTQGF	EKFGEENIEERVVGFHVLGPNAGEVTQGFA	FHVLGPNAGEVTQGFAAALKCGLTKQQLDS	14	1	1424.7	G3HQL6	G3HQL6	471	484			yes	yes	2	1.9499e-12	152.97	By matching	By matching	By MS/MS	By MS/MS	By MS/MS	By matching	By MS/MS	By MS/MS	By MS/MS	By MS/MS	By matching	By MS/MS	By MS/MS	By MS/MS	By MS/MS	By MS/MS	By MS/MS	By MS/MS	By matching	By MS/MS	By MS/MS	By matching	By MS/MS	By matching	1	1	1	1	1	1	1	1	1
LIATGERPRYL	KNNKGKEKIYSAERFLIATGERPRYLGIPG	AERFLIATGERPRYLGIPGDKEYCISSDDL	11	2	1287.73	G3HQL6	G3HQL6	253	263			yes	yes	2	0.0096021	83.005									By MS/MS	By MS/MS	By MS/MS	By MS/MS	By MS/MS	By MS/MS																			1
LKEHNSGPNAKPVVSF	IGEIGGNAEEDASEFLKEHNSGPNAKPVVS	KEHNSGPNAKPVVSFIAGVTAPPGRRMGHA	16	1	1722.91	G3HQ05	G3HQ05	257	272			yes	yes	3	0.013802	42.242				By matching							By matching	By matching	By MS/MS	By MS/MS			By MS/MS											1
LNDPATEGIVL	DPFNGTNFIDCLEVFLNDPATEGIVLIGEI	LEVFLNDPATEGIVLIGEIGGNAEEDASEF	11	1	1140.6	G3HQ05	G3HQ05	231	241			yes	yes	2	0.019548	78.516	By matching	By matching	By matching	By matching	By matching	By matching	By MS/MS	By matching	By MS/MS	By matching	By matching	By matching	By matching	By matching	By matching	By matching	By matching	By matching	By matching	By matching	By matching	By matching	By matching	By matching	1	1	1	1	1	1	1	1	1
NTVKEAKEKTGATASVIY	SPGKGGKTHLGLPVFNTVKEAKEKTGATAS	KEAKEKTGATASVIYVPPPFAAAAITEAVD	18	0	1909.02	G3HQ05	G3HQ05	89	106			yes	yes	3	0.0032674	52.522	By matching	By matching	By matching	By matching	By matching	By matching	By matching	By MS/MS	By matching	By MS/MS	By matching	By MS/MS	By MS/MS	By MS/MS	By matching	By matching	By matching	By matching					By matching		1	1	1	1	1	1	1	1	1
AKHAVSEGTKAVTKY	REIQTAVRLLLPGELAKHAVSEGTKAVTKY	AKHAVSEGTKAVTKYTSSKSSVRSAACCIK	15	0	1588.86	G3HPV7;G3HDS4;G3HHM2	G3HPV7	49	63			no	no	2;3;4	2.8979e-19	164.53	By matching	By matching	By MS/MS	By MS/MS	By matching	By matching	By MS/MS	By MS/MS	By MS/MS	By MS/MS	By MS/MS	By MS/MS	By MS/MS	By MS/MS	By MS/MS	By MS/MS	By MS/MS	By MS/MS	By matching	By MS/MS	By matching	By matching	By MS/MS	By MS/MS	3	3	3	5	4	3	3	4	4
ERIAGEASRL	______________________________	VNDIFERIAGEASRLAHYNKRSTITSREIQ	10	0	1100.59	G3HPV7;G3HDS4	G3HPV7	13	22			no	no	2;3	1.1061e-09	125.74	By matching	By MS/MS	By MS/MS	By MS/MS	By MS/MS	By MS/MS	By MS/MS	By MS/MS	By MS/MS	By MS/MS	By MS/MS	By MS/MS	By MS/MS	By MS/MS	By MS/MS	By MS/MS	By MS/MS	By MS/MS	By MS/MS	By MS/MS	By MS/MS	By MS/MS	By MS/MS	By MS/MS	2	2	2	2	2	2	3	3	3
NKRSTITSREIQTAVRL	IFERIAGEASRLAHYNKRSTITSREIQTAV	RSTITSREIQTAVRLLLPGELAKHAVSEGT	17	0	1972.12	G3HPV7;G3HDS4	G3HPV7	26	42			no	no	3;4	1.204e-06	93.495							By matching	By MS/MS	By MS/MS	By MS/MS	By MS/MS	By MS/MS	By MS/MS	By MS/MS			By MS/MS														1	2	2
VNDIFERIAGEASRL	______________________________	VNDIFERIAGEASRLAHYNKRSTITSREIQ	15	1	1688.88	G3HPV7;G3HDS4	G3HPV7	8	22			no	no	2;3	6.9328e-07	115.82	By matching		By matching	By matching			By matching	By MS/MS	By MS/MS	By MS/MS	By MS/MS	By MS/MS	By MS/MS	By matching	By matching	By matching	By MS/MS	By matching		By matching			By matching		1		1	1			2	2	1
ALKRQGRTLY	EHAKRKTVTAMDVVYALKRQGRTLYGFGG_	MDVVYALKRQGRTLYGFGG___________	10	2	1204.7	G3HPV7	G3HPV7	186	195			no	no	2;3	0.0021037	109.01	By MS/MS	By MS/MS	By MS/MS	By MS/MS	By MS/MS	By MS/MS	By MS/MS	By MS/MS	By MS/MS	By MS/MS	By MS/MS	By MS/MS	By MS/MS	By MS/MS	By MS/MS	By MS/MS	By MS/MS	By MS/MS	By matching	By MS/MS	By MS/MS	By MS/MS	By MS/MS	By MS/MS	2	2	2	2	2	1	2	2	2
ENVIRDAVTY	GLIYEETRGVLKVFLENVIRDAVTYTEHAK	LKVFLENVIRDAVTYTEHAKRKTVTAMDVV	10	0	1178.59	G3HPV7	G3HPV7	160	169			no	no	2	2.533e-21	134.25	By matching	By MS/MS	By MS/MS	By matching	By MS/MS	By MS/MS	By MS/MS	By MS/MS	By MS/MS	By MS/MS	By MS/MS	By MS/MS	By MS/MS	By MS/MS	By MS/MS	By MS/MS	By MS/MS	By MS/MS		By MS/MS	By MS/MS	By MS/MS	By MS/MS	By MS/MS	1	1	1	1	1	1	1	1	1
IYEETRGVL	RRLARRGGVKRISGLIYEETRGVLKVFLEN	KRISGLIYEETRGVLKVFLENVIRDAVTYT	9	1	1078.57	G3HPV7	G3HPV7	147	155			no	no	2	0.0035098	130.27	By MS/MS	By MS/MS	By MS/MS	By MS/MS	By MS/MS	By MS/MS	By MS/MS	By MS/MS	By MS/MS	By MS/MS	By MS/MS	By MS/MS	By MS/MS	By MS/MS	By MS/MS	By MS/MS	By MS/MS	By MS/MS	By MS/MS	By MS/MS	By MS/MS	By MS/MS	By MS/MS	By MS/MS	1	1	2	2	1	2	2	2	2
KVFLENVIRDAVTY	KRISGLIYEETRGVLKVFLENVIRDAVTYT	LKVFLENVIRDAVTYTEHAKRKTVTAMDVV	14	2	1665.91	G3HPV7	G3HPV7	156	169			no	no	2;3	4.138e-26	176.29	By matching	By matching	By matching	By matching	By matching	By matching	By matching	By MS/MS	By MS/MS	By MS/MS	By MS/MS	By MS/MS	By MS/MS	By matching	By matching	By matching	By MS/MS	By MS/MS	By matching	By matching	By matching	By matching	By matching	By matching	1	1	1	1	1	1	1	2	2
LENVIRDAVTY	SGLIYEETRGVLKVFLENVIRDAVTYTEHA	LKVFLENVIRDAVTYTEHAKRKTVTAMDVV	11	1	1291.68	G3HPV7	G3HPV7	159	169			no	no	2	9.3485e-08	157.78						By MS/MS	By MS/MS	By MS/MS	By MS/MS	By MS/MS	By MS/MS	By MS/MS	By MS/MS	By MS/MS	By MS/MS	By MS/MS	By MS/MS	By MS/MS												1	1	1	1
RDNIQGITKPAIRRL	KGLGKGGAKRHRKVLRDNIQGITKPAIRRL	RDNIQGITKPAIRRLARRGGVKRISGLIYE	15	0	1750.03	G3HPV7	G3HPV7	120	134			no	no	3;4;5	1.3504e-06	100.18	By MS/MS	By matching	By MS/MS	By MS/MS	By MS/MS		By MS/MS	By MS/MS	By MS/MS	By MS/MS	By MS/MS	By MS/MS	By MS/MS	By MS/MS	By matching	By MS/MS	By MS/MS	By MS/MS	By matching	By matching	By matching	By matching	By matching		3	2	2	3	2		1	3	2
TEHAKRKTVTAMDVVY	LKVFLENVIRDAVTYTEHAKRKTVTAMDVV	EHAKRKTVTAMDVVYALKRQGRTLYGFGG_	16	1	1847.96	G3HPV7	G3HPV7	170	185			no	no	2;3;4	0.00023941	72.958	By MS/MS	By MS/MS	By MS/MS	By MS/MS	By MS/MS	By MS/MS	By MS/MS	By MS/MS	By MS/MS	By MS/MS	By MS/MS	By MS/MS	By MS/MS	By MS/MS	By MS/MS	By MS/MS	By MS/MS	By MS/MS		By matching			By MS/MS		5	5	4	5	3	4	5	6	5
STDPENGHIF	SKARKKYKVEYPVMYSTDPENGHIFNCIQR	YPVMYSTDPENGHIFNCIQRAHQNTLEVYP	10	0	1115.49	G3HPP3	G3HPP3	45	54			yes	yes	2	0.0017981	132.57	By MS/MS	By MS/MS	By MS/MS	By MS/MS	By MS/MS	By MS/MS	By MS/MS	By MS/MS	By MS/MS	By MS/MS	By MS/MS	By MS/MS	By MS/MS	By MS/MS	By MS/MS	By MS/MS	By MS/MS	By MS/MS	By MS/MS	By MS/MS	By MS/MS	By MS/MS	By MS/MS	By MS/MS	1	1	1	1	1	1	1	1	1
TGDPSKRNRGSVGSIALL	LAWIVGRVLYAYGYYTGDPSKRNRGSVGSI	PSKRNRGSVGSIALLALMGTTVCSAFQHLG	18	1	1827	G3HPP3	G3HPP3	106	123			yes	yes	3	0.030649	34.094	By matching	By matching	By matching	By matching	By matching	By matching	By matching	By MS/MS	By MS/MS	By matching	By MS/MS	By MS/MS	By matching	By MS/MS	By matching	By matching	By matching	By MS/MS		By matching		By matching	By matching	By matching	1	1	1	1	1	1	1	1	1
VRPGLGRGPKSCH	LMGTTVCSAFQHLGWVRPGLGRGPKSCH__	GWVRPGLGRGPKSCH_______________	13	1	1419.75	G3HPP3	G3HPP3	140	152			yes	yes	4	0.023451	42.083												By MS/MS
KGTVKAENGKFVINGKAITVF	YMGYIFQYDSTHGKLKGTVKAENGKFVING	ENGKFVINGKAITVFQEPDPATIKCSDAGT	21	1	2220.26	G3HP93	G3HP93	55	75			yes	yes	5	0.041799	2.9234															By MS/MS		By matching
HTNRGPIKF	KYVATLGVEVHPLVFHTNRGPIKFNVWDTA	VHPLVFHTNRGPIKFNVWDTAGQEKFGGLR	9	0	1068.58	G3HP89	G3HP89	53	61			yes	yes	3	0.029678	49.418	By matching	By matching	By matching	By matching	By matching	By matching	By matching	By MS/MS	By MS/MS	By MS/MS	By MS/MS	By MS/MS	By MS/MS	By MS/MS	By matching	By matching	By MS/MS	By MS/MS				By matching	By matching	By matching	1	1	1	1	1	1	1	1	1
ESKREFEDAFPADF	FESGSMPYAQVHYPFESKREFEDAFPADFI	FESKREFEDAFPADFIAEGIDQTRGWFYTL	14	2	1686.75	G3HP24	G3HP24	543	556			yes	yes	2;3	0.00051171	88.496	By matching	By matching	By matching	By matching	By matching	By matching	By matching	By MS/MS	By MS/MS	By MS/MS	By MS/MS	By MS/MS		By MS/MS	By matching					By matching		By matching	By matching	By matching	1	2	2	2	2	1	2	2	2
GSDALRLY	RKKNYPDPVSIINKYGSDALRLYLINSPVV	VSIINKYGSDALRLYLINSPVVRAENLRFK	8	2	893.461	G3HP24	G3HP24	619	626			yes	yes	2	0.017073	111.73	By MS/MS	By matching	By matching	By matching	By matching		By MS/MS	By MS/MS	By matching	By MS/MS	By MS/MS	By MS/MS	By MS/MS	By MS/MS	By MS/MS	By matching	By MS/MS		By matching	By MS/MS					2	1	1	1	1		1	1	1
GWDCHGLPVEY	TRYAHQSGFHVDRRFGWDCHGLPVEYEIDK	DRRFGWDCHGLPVEYEIDKTLGIKGPEDVA	11	2	1331.56	G3HP24	G3HP24	84	94			yes	yes	2	0.0057585	86.833							By MS/MS	By MS/MS	By MS/MS	By MS/MS	By MS/MS	By MS/MS	By MS/MS	By MS/MS	By MS/MS	By MS/MS	By MS/MS		By matching												1	1	1
HGETEIQSQTDLL	VTSIFGVKNAELSVFHGETEIQSQTDLLSL	VFHGETEIQSQTDLLSLSGRTLCVTAGAAP	13	1	1469.7	G3HP24	G3HP24	1133	1145			yes	yes	2	1.3331e-05	138.98	By matching	By matching	By matching	By matching	By matching	By matching	By MS/MS	By MS/MS	By MS/MS	By MS/MS	By MS/MS	By MS/MS	By MS/MS	By MS/MS	By MS/MS	By MS/MS	By MS/MS	By matching	By matching	By matching		By matching	By matching	By matching	1	1	1	1	1	1	1	1	1
IDPASVRDKDTL	TPFLTELMYQNLKTLIDPASVRDKDTLSIH	KTLIDPASVRDKDTLSIHYLMLPRVREELI	12	0	1328.69	G3HP24	G3HP24	788	799			yes	yes	2	0.034633	62.823		By matching	By matching	By matching		By matching	By MS/MS	By matching	By MS/MS	By MS/MS	By matching	By MS/MS	By MS/MS	By matching	By matching											1	1	1		1	1	1	1
IIEELNVRKVTL	QDPEALEDIKSLEKYIIEELNVRKVTLSTD	EKYIIEELNVRKVTLSTDKNKYGIRLRAEP	12	1	1425.86	G3HP24	G3HP24	870	881			yes	yes	2;3	0.0019363	81.625	By matching			By matching			By matching	By matching	By matching	By MS/MS	By MS/MS	By MS/MS	By matching		By MS/MS	By matching	By MS/MS								1			1			1	1	1
KAYPVPTSDNILIQEQTQL	ESHTDFIFATVKAPLKAYPVPTSDNILIQE	VPTSDNILIQEQTQLKGSELELTLTRGSCV	19	2	2157.13	G3HP24	G3HP24	1042	1060			yes	yes	2	0.0028576	69.716												By matching	By MS/MS	By matching			By matching
KDVQDPSVF	ACGTPLSNFESNQNYKDVQDPSVFVTFPLE	ESNQNYKDVQDPSVFVTFPLEEDENTSLVA	9	0	1033.51	G3HP24	G3HP24	199	207			yes	yes	2	0.018498	84.498			By matching	By matching	By matching	By matching	By MS/MS	By MS/MS	By MS/MS	By MS/MS	By MS/MS	By MS/MS		By MS/MS	By MS/MS	By MS/MS	By MS/MS	By MS/MS	By matching					By matching			1	1	1	1	1	1	1
KSVVTSIF	LENPKGDNKLNLVKLKSVVTSIFGVKNAEL	KLNLVKLKSVVTSIFGVKNAELSVFHGETE	8	0	879.507	G3HP24	G3HP24	1115	1122			yes	yes	2	0.025009	91.906	By matching	By matching	By matching	By matching	By matching		By MS/MS	By MS/MS	By MS/MS	By MS/MS		By MS/MS	By MS/MS	By MS/MS	By MS/MS	By MS/MS	By MS/MS	By matching			By matching		By matching	By matching	1	1	1	1	1		1	1	1
LINSPVVRAENL	VSIINKYGSDALRLYLINSPVVRAENLRFK	RLYLINSPVVRAENLRFKEEGVRDVLKDVL	12	1	1323.75	G3HP24	G3HP24	627	638			yes	yes	2	1.1855e-05	140.16	By matching	By MS/MS	By MS/MS	By MS/MS	By MS/MS	By MS/MS	By MS/MS	By MS/MS	By MS/MS	By MS/MS	By MS/MS	By MS/MS	By MS/MS	By MS/MS	By MS/MS	By MS/MS	By MS/MS	By MS/MS		By matching	By MS/MS	By matching	By matching	By MS/MS	1	1	1	1	1	1	1	1	1
LKEQGRLL	VGQYVKDADKNIIRMLKEQGRLLVASTFTH	DKNIIRMLKEQGRLLVASTFTHSYPFCWRS	8	2	955.581	G3HP24	G3HP24	381	388			yes	yes	2	0.030134	93.262	By matching		By matching	By matching		By matching	By matching								By matching	By matching	By MS/MS	By matching	By matching	By matching	By matching	By matching	By matching		1		1	1		1	1
LLENPKGDNKL	NLNICANGIEQGGVLLLENPKGDNKLNLVK	GGVLLLENPKGDNKLNLVKLKSVVTSIFGV	11	2	1239.68	G3HP24	G3HP24	1099	1109			yes	yes	2	0.040406	68.735									By matching	By MS/MS	By matching										By matching												1
LNNVIESHTDF	DEITVYYNAKSEGRYLNNVIESHTDFIFAT	EGRYLNNVIESHTDFIFATVKAPLKAYPVP	11	1	1287.61	G3HP24	G3HP24	1022	1032			yes	yes	2	4.7038e-27	189.14	By matching	By matching	By matching	By matching	By matching	By matching	By MS/MS	By MS/MS	By MS/MS	By MS/MS	By MS/MS	By MS/MS	By MS/MS	By MS/MS	By MS/MS	By MS/MS	By MS/MS								1	1	1	1	1	1	1	1	1
NNVIESHTDF	EITVYYNAKSEGRYLNNVIESHTDFIFATV	EGRYLNNVIESHTDFIFATVKAPLKAYPVP	10	0	1174.53	G3HP24	G3HP24	1023	1032			yes	yes	2	0.0016485	117.17		By matching	By matching	By matching	By matching		By MS/MS	By MS/MS	By MS/MS	By MS/MS	By MS/MS	By MS/MS	By MS/MS	By MS/MS	By MS/MS	By MS/MS	By MS/MS	By matching		By matching	By matching	By matching				1	1	1	1		1	1	1
RLHKEDGVEF	LPWYNAYRFFVQNVFRLHKEDGVEFLYNEH	VQNVFRLHKEDGVEFLYNEHTVRESPNITD	10	1	1228.62	G3HP24	G3HP24	669	678			yes	yes	2;3	0.011512	87.639	By matching	By matching	By matching	By matching	By matching	By matching	By MS/MS	By MS/MS	By MS/MS	By MS/MS	By MS/MS	By MS/MS	By MS/MS	By MS/MS	By MS/MS	By MS/MS	By MS/MS	By MS/MS	By matching	By matching	By matching	By matching	By matching	By matching	1	1	1	1	1	1	2	2	2
SFDQATGGTAQF	VEGHELHEEDIRLMYSFDQATGGTAQFEAH	LMYSFDQATGGTAQFEAHSDAQALVLLDVT	12	1	1228.54	G3HP24	G3HP24	950	961			yes	yes	2	0.0015387	100.02	By matching	By matching	By matching	By matching	By matching	By matching	By MS/MS	By MS/MS	By MS/MS	By MS/MS	By MS/MS	By MS/MS	By MS/MS	By MS/MS	By MS/MS	By MS/MS	By MS/MS	By MS/MS	By matching	By matching	By matching	By matching	By matching		1	1	1	1	1	1	1	1	1
SGTKISDLHRESIDHL	EEVVCIGSVAELEELSGTKISDLHRESIDH	GTKISDLHRESIDHLTIPSRCGKGLLRRVS	16	1	1806.92	G3HP24	G3HP24	491	506			yes	yes	3	0.0036674	58.09								By MS/MS	By matching	By MS/MS	By matching	By MS/MS		By matching			By matching															1	1
TLTRGSCVPGPACAY	LIQEQTQLKGSELELTLTRGSCVPGPACAY	TLTRGSCVPGPACAYVNLNICANGIEQGGV	15	1	1608.74	G3HP24	G3HP24	1068	1082			yes	yes	2	0.015526	57.348	By matching	By matching	By matching	By matching	By matching	By matching	By MS/MS	By matching	By matching	By matching	By matching	By MS/MS	By matching	By matching	By matching	By matching	By matching	By matching	By matching	By matching	By matching				1	1	1	1	1	1	1	1	1
TRGSCVPGPACAY	QEQTQLKGSELELTLTRGSCVPGPACAYVN	TLTRGSCVPGPACAYVNLNICANGIEQGGV	13	0	1394.61	G3HP24	G3HP24	1070	1082			yes	yes	2	0.011344	67.563	By matching	By matching	By matching	By matching	By matching	By matching	By MS/MS	By matching	By MS/MS	By matching	By matching	By MS/MS	By matching	By MS/MS	By MS/MS	By matching	By MS/MS	By matching	By matching	By matching	By matching	By matching	By matching	By matching	1	1	1	1	1	1	1	1	1
VQQVPENISFPAEEEKTL	______________________________	VPENISFPAEEEKTLQFWSKYNCFQECLKQ	18	1	2057.03	G3HP24	G3HP24	2	19			yes	no	2	9.3548e-10	105.17		By matching	By matching	By matching	By matching	By matching	By MS/MS	By MS/MS	By MS/MS	By MS/MS	By MS/MS	By MS/MS	By MS/MS	By MS/MS	By MS/MS	By MS/MS	By MS/MS	By MS/MS		By matching				By matching		1	1	1	1	1	1	1	1
AEAVARAKQIVW	GWMGLDCGTESSKKYAEAVARAKQIVWNGP	KKYAEAVARAKQIVWNGPVGGSEWEAFARG	12	0	1340.76	G3HNY5	G3HNY5	150	161			yes	yes	2	0.0010163	109.66					By matching		By MS/MS	By MS/MS	By matching	By MS/MS	By MS/MS	By matching	By MS/MS	By MS/MS	By MS/MS	By MS/MS	By MS/MS												1		1	1	1
AKALESPERPF	QKAGGFLMKKELNYFAKALESPERPFLAIL	LNYFAKALESPERPFLAILGGAKVADKIQL	11	1	1243.66	G3HNY5	G3HNY5	23	33			yes	yes	2	0.0052985	91.584			By matching	By matching			By MS/MS		By MS/MS	By MS/MS	By MS/MS	By MS/MS	By MS/MS	By MS/MS	By MS/MS	By MS/MS	By MS/MS										1	1			1		1
DEEGAKIVKDL	FLKVLNNMEIGTSLYDEEGAKIVKDLMAKA	TSLYDEEGAKIVKDLMAKAEKNGVKITLPV	11	0	1215.63	G3HNY5	G3HNY5	84	94			yes	yes	2	0.001466	125.74	By matching	By matching	By MS/MS	By matching	By matching		By MS/MS	By MS/MS	By MS/MS	By MS/MS	By MS/MS	By MS/MS	By MS/MS	By MS/MS	By MS/MS		By MS/MS	By MS/MS			By matching	By matching			1	1	1	1	1		1	1	1
DENAKTGQATVASGIPAGW	VKITLPVDFVTADKFDENAKTGQATVASGI	KTGQATVASGIPAGWMGLDCGTESSKKYAE	19	0	1871.9	G3HNY5	G3HNY5	118	136			yes	yes	2	2.094e-06	85.813									By matching	By matching		By MS/MS	By matching	By matching	By matching	By matching	By matching																1
VGVNLPQKAGGF	______________________________	______________________________	12	1	1185.65	G3HNY5	G3HNY5	2	13			no	no	2	0.037177	66.351	By matching	By matching	By matching	By matching	By matching	By matching	By MS/MS	By MS/MS	By MS/MS	By MS/MS	By MS/MS	By MS/MS	By MS/MS	By MS/MS	By MS/MS	By MS/MS	By MS/MS	By matching		By matching	By matching	By matching	By matching		1	1	1	1	1	1	1	1	1
NVESIDGQPGAF	DKIYEGQVEVTGDEYNVESIDGQPGAFTCY	DEYNVESIDGQPGAFTCYLDAGLARTTTGN	12	0	1232.57	G3HNJ6;G3HVH8;G3H4R9;G3IDT1;G3H732	G3HNJ6	131	142			yes	no	2	0.0010937	101.54			By MS/MS				By MS/MS		By MS/MS			By matching	By matching	By matching	By MS/MS	By MS/MS	By matching	By MS/MS	By MS/MS	By MS/MS	By matching	By MS/MS	By MS/MS				1				1		1
ARTTTGNKVF	DGQPGAFTCYLDAGLARTTTGNKVFGALKG	LDAGLARTTTGNKVFGALKGAVDGGLSIPH	10	0	1093.59	G3HNJ6;G3HVH8;G3H4R9;G3H732	G3HNJ6	151	160			yes	no	2;3	9.2642e-15	122.52		By matching	By matching	By matching	By matching	By matching	By MS/MS	By MS/MS	By MS/MS	By MS/MS	By matching	By MS/MS	By MS/MS	By MS/MS	By MS/MS	By MS/MS	By MS/MS	By matching	By matching	By matching	By matching	By matching	By MS/MS	By matching		1	1	1	1	1	2	2	2
IARAVANETGAFF	RGILLYGPPGTGKTLIARAVANETGAFFFL	TLIARAVANETGAFFFLINGPEIMSKLAGE	13	1	1365.7	G3HN14	G3HN14	1597	1609			yes	yes	2	0.0022088	84.17	By matching		By matching		By matching	By matching	By MS/MS	By MS/MS	By MS/MS	By MS/MS	By MS/MS	By MS/MS	By MS/MS	By MS/MS	By MS/MS	By MS/MS	By MS/MS	By matching	By matching	By matching	By matching	By matching	By MS/MS	By matching	1		1		1	1	1	1	1
IIGATNRPDIIDPAIL	ILTEMDGMSTKKNVFIIGATNRPDIIDPAI	IGATNRPDIIDPAILRPGRLDQLIYIPLPD	16	0	1690.96	G3HN14	G3HN14	1962	1977			yes	yes	2	0.038177	47.288					By matching	By matching	By matching	By MS/MS	By MS/MS	By MS/MS	By MS/MS	By MS/MS	By MS/MS	By MS/MS	By matching	By matching	By MS/MS	By matching											1	1	1	1	1
KVVETDPSPY	GDIFLVRGGMRAVEFKVVETDPSPYCIVAP	RAVEFKVVETDPSPYCIVAPDTVIHCEGEP	10	0	1133.56	G3HN14	G3HN14	1507	1516			yes	yes	2	0.034015	71.501															By MS/MS		By MS/MS		By matching	By matching	By matching	By matching
LAKAIANECQANF	KGVLFYGPPGCGKTLLAKAIANECQANFIS	TLLAKAIANECQANFISIKGPELLTMWFGE	13	1	1448.71	G3HN14	G3HN14	1870	1882			yes	yes	2	0.0011512	91.584	By matching	By matching	By matching	By matching	By matching	By matching	By MS/MS	By MS/MS	By MS/MS	By MS/MS	By MS/MS	By MS/MS	By MS/MS	By MS/MS	By MS/MS	By matching									1	1	1	1	1	1	1	1	1
VQYPVEHPDKF	DIGGLEDVKRELQELVQYPVEHPDKFLKFG	LQELVQYPVEHPDKFLKFGMTPSKGVLFYG	11	1	1357.67	G3HN14	G3HN14	1836	1846			yes	yes	2;3	0.019919	76.17	By matching		By matching	By matching		By matching	By MS/MS	By matching	By MS/MS	By MS/MS	By matching	By matching	By matching	By matching	By matching										1		1	1		1	2	2	2
TQGRWPKKSAEF	NGGVGRCAQAKQWGWTQGRWPKKSAEFLLH	WGWTQGRWPKKSAEFLLHMLKNAESNAELK	12	1	1433.74	G3HMS8;G3HAK9	G3HMS8	79	90			yes	no	3	0.0056014	73.435	By matching	By matching	By matching			By matching	By matching	By MS/MS	By MS/MS	By MS/MS	By MS/MS	By MS/MS	By MS/MS	By MS/MS	By matching	By MS/MS	By MS/MS	By MS/MS		By matching			By MS/MS	By matching	1	1	1			1	1	1	1
KNTRETAQAIKGM	TKSCKSRGSNLRVHFKNTRETAQAIKGMHI	HFKNTRETAQAIKGMHIRKATKYLKDVTLK	13	0	1446.76	G3HMS8;G3H6V1;G3HQJ1;G3GV28	G3HMS8	27	39			yes	no	3	0.0018794	69.451	By matching	By matching	By matching	By matching	By matching	By matching	By MS/MS	By MS/MS	By matching	By matching	By matching	By MS/MS	By MS/MS	By matching	By matching	By matching	By MS/MS	By matching	By matching	By matching	By matching	By matching	By matching	By matching	1	1	1	1	1	1	1	1	1
MSSPCHIEM	MRRRTYRAHGRINPYMSSPCHIEMILTEKE	GRINPYMSSPCHIEMILTEKEQIVPKPEEE	9	1	1090.42	G3HMS8;G3H6V1;G3HAK9;G3HQJ1;G3H9C7;G3GX00	G3HMS8	140	148			yes	no	2	0.031377	84.244	By matching	By matching	By matching	By matching	By matching	By matching	By matching	By matching	By MS/MS	By matching	By matching	By matching	By MS/MS	By matching	By MS/MS	By MS/MS	By matching	By matching	By matching	By matching	By matching	By matching	By matching		1	2	1	1	1	1	1	1	1
TDNSLIARSL	YKRSYGKINKKRIALTDNSLIARSLGKYRI	KRIALTDNSLIARSLGKYRIICMEDLIHEI	10	1	1088.58	G3HMJ8;G3IFR0	G3IFR0	39	48			no	no	2	1.3779e-24	186.67	By MS/MS	By MS/MS	By MS/MS	By MS/MS	By MS/MS	By MS/MS	By MS/MS	By MS/MS	By MS/MS	By MS/MS	By MS/MS	By MS/MS	By MS/MS	By MS/MS	By MS/MS	By MS/MS	By MS/MS	By MS/MS	By MS/MS	By MS/MS	By MS/MS	By MS/MS	By MS/MS	By MS/MS	1	2	1	3	1	1	1	1	1
GIICMEDLIHEIY	ALTDNSLIARSLGKYGIICMEDLIHEIYTV	KYGIICMEDLIHEIYTVEKRFKEANNFLWP	13	2	1604.76	G3HMJ8;G3HSC9	G3HMJ8	184	196			yes	no	2	0.00055751	95.358	By matching						By matching	By MS/MS	By MS/MS	By MS/MS		By MS/MS	By MS/MS	By matching	By matching		By MS/MS	By matching							1						1	1	1
AKKGLTPSQIGVIL	LKLTSDDVKEQIYKLAKKGLTPSQIGVILR	LAKKGLTPSQIGVILRDSHGVAQVRFVTGN	14	1	1423.88	G3HMG1	G3HMG1	22	35			no	no	2;3	0.021716	59.542			By matching				By MS/MS	By MS/MS	By MS/MS	By MS/MS	By MS/MS	By MS/MS	By MS/MS	By MS/MS	By MS/MS	By MS/MS	By MS/MS		By matching	By matching	By matching		By matching				1				2	2	2
KLTSDDVKEQIY	______________________________	QWLKLTSDDVKEQIYKLAKKGLTPSQIGVI	12	1	1437.74	G3HMG1	G3HMG1	8	19			yes	yes	2;3	0.00025819	134.13	By MS/MS	By MS/MS	By MS/MS	By MS/MS	By MS/MS	By MS/MS	By MS/MS	By MS/MS	By MS/MS	By MS/MS	By MS/MS	By MS/MS	By MS/MS	By MS/MS	By MS/MS	By MS/MS	By MS/MS	By MS/MS	By MS/MS	By MS/MS	By MS/MS	By MS/MS	By MS/MS	By MS/MS	2	1	1	1	1	1	1	1	1
KYESSTASAL	LARYYKTKRVLPPNWKYESSTASALVA___	LPPNWKYESSTASALVA_____________	10	1	1055.51	G3HMG1	G3HMG1	121	130			yes	yes	2	0.00017803	146.81	By MS/MS		By matching				By MS/MS	By MS/MS	By MS/MS	By MS/MS	By MS/MS	By MS/MS	By MS/MS	By MS/MS	By MS/MS	By MS/MS	By MS/MS	By MS/MS	By MS/MS				By MS/MS	By MS/MS	1		1				1	1	1
KYESSTASALVA	LARYYKTKRVLPPNWKYESSTASALVA___	PNWKYESSTASALVA_______________	12	2	1225.62	G3HMG1	G3HMG1	121	132			yes	yes	2	0.0051189	80.239	By matching		By matching	By matching	By matching		By matching	By matching	By matching	By matching	By MS/MS	By MS/MS	By MS/MS	By MS/MS	By MS/MS	By MS/MS	By MS/MS								1		1	1	1		1	1	1
RDSHGVAQVRF	LAKKGLTPSQIGVILRDSHGVAQVRFVTGN	GVILRDSHGVAQVRFVTGNKILRILKSKGL	11	0	1270.65	G3HMG1	G3HMG1	36	46			yes	yes	2;3	0.0076969	82.417	By matching	By matching	By MS/MS	By matching	By matching	By matching	By MS/MS	By MS/MS	By MS/MS	By MS/MS	By MS/MS	By MS/MS	By MS/MS	By MS/MS	By MS/MS	By MS/MS	By MS/MS	By MS/MS		By MS/MS		By MS/MS		By MS/MS	1	1	2	2	2	2	2	2	2
TEDQVVSCDFNSDSHSSTF	VKQASEGPLKGILGYTEDQVVSCDFNSDSH	VVSCDFNSDSHSSTFDAGAVTVPNDNFVKL	19	1	2160.85	G3HMD1;G3IHW0;G3H740;G3IHS0	G3HMD1	275	293			no	no	2	1.731e-18	189.33							By MS/MS	By MS/MS	By MS/MS	By matching		By MS/MS	By MS/MS	By MS/MS			By MS/MS			By matching	By matching		By matching								1	1	1
EDIKKVVKQASEGPL	SVVDLTCRLEKPAKYEDIKKVVKQASEGPL	EDIKKVVKQASEGPLKGILGYTEDQVVSCD	15	0	1639.91	G3HMD1;G3IHW0;G3H740;G3GSU4;G3IHS0;G3HYZ5	G3HMD1	254	268			no	no	2;3	3.7288e-27	225.97	By MS/MS	By MS/MS	By MS/MS	By MS/MS		By MS/MS	By MS/MS	By MS/MS	By MS/MS	By MS/MS	By MS/MS	By MS/MS	By MS/MS	By MS/MS	By MS/MS	By MS/MS	By MS/MS	By MS/MS	By matching	By MS/MS		By MS/MS	By MS/MS		1	1	2	2		2	1	1	1
KGILGYTEDQVVSCDF	EDIKKVVKQASEGPLKGILGYTEDQVVSCD	GILGYTEDQVVSCDFNSDSHSSTFDAGAVT	16	2	1829.85	G3HMD1;G3H740;G3GSU4;G3IHS0;G3HNV7;G3H7Q5	G3HMD1	269	284			no	no	2	6.2667e-13	142.08	By matching		By matching	By matching	By matching	By matching	By MS/MS	By MS/MS	By MS/MS	By MS/MS	By MS/MS	By MS/MS	By MS/MS	By MS/MS	By MS/MS	By matching	By MS/MS	By matching	By matching	By matching		By matching	By matching	By matching	1		1	1	1	1	1	1	1
TCRLEKPAKY	MAFRVPTPNVSVVDLTCRLEKPAKYEDIKK	SVVDLTCRLEKPAKYEDIKKVVKQASEGPL	10	1	1264.66	G3HMD1;G3GSU4	G3HMD1	244	253			no	no	3	0.0038489	92.538	By matching	By matching	By matching	By matching	By matching	By matching	By MS/MS	By MS/MS	By MS/MS	By MS/MS	By MS/MS	By MS/MS	By MS/MS	By MS/MS	By MS/MS	By MS/MS	By MS/MS	By matching	By matching	By matching	By matching	By matching	By matching	By matching	1	1	2	1	1	1	1	2	1
AHIGNVASSVPVENF	RSMSCPSTGLEEDVLAHIGNVASSVPVENF	AHIGNVASSVPVENFTIHGGLSRILKTRKE	15	0	1539.77	G3HMB4	G3HMB4	509	523			yes	yes	2	1.362e-19	168.3	By matching	By MS/MS	By MS/MS	By MS/MS	By MS/MS	By MS/MS	By MS/MS	By MS/MS	By MS/MS	By MS/MS	By MS/MS	By MS/MS	By MS/MS	By MS/MS	By MS/MS	By MS/MS	By MS/MS	By MS/MS		By matching	By matching	By matching	By MS/MS	By matching	1	1	1	1	1	1	1	1	1
GKTKAEQFY	VANPSHLEAADPVVMGKTKAEQFYCGDTEG	ADPVVMGKTKAEQFYCGDTEGKKVMSILLH	9	1	1070.54	G3HMB4	G3HMB4	280	288			yes	yes	2	0.016752	97.798	By matching	By matching		By matching	By matching	By matching	By matching	By MS/MS	By matching	By MS/MS	By MS/MS	By MS/MS	By matching	By MS/MS	By MS/MS	By MS/MS	By MS/MS								1	1		1	1	1	1	1	1
GLDESDLDKVF	VPADIISSTDKLGFYGLDESDLDKVFHLPT	LGFYGLDESDLDKVFHLPTTTFIGGQESAL	11	2	1236.59	G3HMB4	G3HMB4	70	80			yes	yes	2	4.0588e-09	123.6	By MS/MS	By MS/MS	By MS/MS	By MS/MS	By MS/MS	By MS/MS	By MS/MS	By MS/MS	By MS/MS	By MS/MS	By MS/MS	By MS/MS	By MS/MS	By MS/MS	By MS/MS	By MS/MS	By MS/MS	By MS/MS	By matching	By matching	By matching	By matching	By matching	By matching	1	1	1	1	1	1	1	1	1
HKDVVVDLVCY	VMYVCKVAAEWRSTFHKDVVVDLVCYRRNG	RSTFHKDVVVDLVCYRRNGHNEMDEPMFTQ	11	1	1345.67	G3HMB4	G3HMB4	392	402			yes	yes	2	0.0057779	89.886										By MS/MS	By MS/MS		By MS/MS		By matching		By MS/MS	By matching					By matching
NHLWPNQAPY	VLHDQNVDKRTCIPMNHLWPNQAPYTVCNS	TCIPMNHLWPNQAPYTVCNSSLSEYGVLGF	10	2	1238.58	G3HMB4	G3HMB4	598	607			yes	yes	2	0.022546	79.469					By matching			By MS/MS	By MS/MS	By MS/MS	By MS/MS	By MS/MS					By MS/MS												1			1	1
PTDVARVVNAPIFHVNSDDPEAVMY	IGFTTDPRMARSSPYPTDVARVVNAPIFHV	PIFHVNSDDPEAVMYVCKVAAEWRSTFHKD	25	2	2755.33	G3HMB4	G3HMB4	355	379			yes	yes	3	7.8247e-19	74.584							By matching	By MS/MS	By MS/MS	By MS/MS				By matching	By MS/MS	By matching	By MS/MS														1	1	1
QRVIPENGPAAQDPNNVKRL	EARTNFDEMLPGTHFQRVIPENGPAAQDPN	ENGPAAQDPNNVKRLLFCTGKVYYDLTRER	20	0	2215.18	G3HMB4	G3HMB4	776	795			yes	yes	3	4.2878e-09	107.18							By MS/MS	By MS/MS	By MS/MS	By MS/MS	By MS/MS	By MS/MS	By MS/MS	By MS/MS	By MS/MS		By MS/MS														1	1	1
SGQDVERGTF	MAFGSLLKEGIHVRLSGQDVERGTFSHRHH	IHVRLSGQDVERGTFSHRHHVLHDQNVDKR	10	0	1094.5	G3HMB4	G3HMB4	568	577			yes	yes	2	0.0016092	119.68			By matching				By MS/MS	By MS/MS	By MS/MS	By MS/MS	By MS/MS	By MS/MS	By MS/MS	By MS/MS		By MS/MS	By MS/MS	By MS/MS			By matching		By matching	By matching			1				1	1	1
SILLHGDAAF	AEQFYCGDTEGKKVMSILLHGDAAFAGQGI	GKKVMSILLHGDAAFAGQGIVYETFHLSDL	10	2	1042.54	G3HMB4	G3HMB4	299	308			yes	yes	2	0.0019799	119.27							By MS/MS	By MS/MS	By MS/MS	By MS/MS	By MS/MS	By MS/MS	By MS/MS	By MS/MS	By MS/MS	By MS/MS	By MS/MS														1	1	1
SLVANPSHLEAADPVVM	YHRRINRVTDRNITLSLVANPSHLEAADPV	VANPSHLEAADPVVMGKTKAEQFYCGDTEG	17	2	1748.88	G3HMB4	G3HMB4	263	279			yes	yes	2	0.011063	53.448	By matching		By matching	By matching			By MS/MS	By matching	By MS/MS	By MS/MS	By matching	By matching	By matching	By matching	By matching	By matching	By matching	By matching							1		1	1			1	1	1
TTDPRMARSSPY	THGTVHVVVNNQIGFTTDPRMARSSPYPTD	IGFTTDPRMARSSPYPTDVARVVNAPIFHV	12	1	1380.65	G3HMB4	G3HMB4	343	354			yes	yes	3	0.016417	64.439						By matching		By matching				By MS/MS		By MS/MS	By MS/MS	By matching														1		1
VRSTRFEEF	MQFTNEEKRTLLARLVRSTRFEEFLQRKWS	TLLARLVRSTRFEEFLQRKWSSEKRFGLEG	9	1	1169.58	G3HMB4	G3HMB4	153	161			yes	yes	3	0.016345	77.732						By matching	By matching	By matching	By matching	By matching	By matching	By MS/MS	By MS/MS					By matching												1	1	1	1
VSQGVVNQPEYEEEISKY	IRKQKPVLQKYAELLVSQGVVNQPEYEEEI	GVVNQPEYEEEISKYDKICEEAFTRSKDEK	18	1	2096.99	G3HMB4	G3HMB4	439	456			yes	yes	2	7.1095e-09	106.52	By matching	By matching	By matching	By matching	By matching	By matching	By MS/MS	By MS/MS	By matching	By MS/MS	By matching	By matching	By matching	By MS/MS	By MS/MS	By MS/MS	By matching	By MS/MS	By matching						1	1	1	1	1	1	1	1	1
VTNRTVDW	IHGGLSRILKTRKELVTNRTVDWALAEYMA	LKTRKELVTNRTVDWALAEYMAFGSLLKEG	8	0	989.493	G3HMB4	G3HMB4	540	547			yes	yes	2	0.0094737	96.253	By matching	By matching	By matching	By matching	By matching	By matching	By MS/MS	By MS/MS	By MS/MS	By MS/MS	By MS/MS	By MS/MS	By MS/MS	By MS/MS	By MS/MS	By MS/MS	By MS/MS	By MS/MS	By matching	By matching	By matching	By matching	By matching	By matching	1	2	1	1	2	1	2	2	2
ELAKQDVVL	EDVSISKFFDDPMLLELAKQDVVLNYPM__	DDPMLLELAKQDVVLNYPM___________	9	1	1013.58	G3HLL4	G3HLL4	960	968			yes	yes	2	0.020554	89.55	By matching	By matching	By matching	By matching	By matching	By matching	By MS/MS	By matching	By matching	By MS/MS	By matching	By MS/MS	By MS/MS	By MS/MS	By MS/MS		By MS/MS								1	1	1	1	1	1	1	1	1
GSVKDSIVQGF	LVDDTLPSEVDKALLGSVKDSIVQGFQWGT	KALLGSVKDSIVQGFQWGTREGPLCDELIR	11	0	1135.59	G3HLL4	G3HLL4	760	770			yes	yes	2	0.018003	69.598			By matching					By MS/MS	By matching	By MS/MS		By matching	By matching	By MS/MS	By MS/MS	By MS/MS	By matching	By MS/MS		By matching		By matching	By matching	By matching			1					1	1
KILDAVVAQEPL	REGPLCDELIRNVKFKILDAVVAQEPLHRG	VKFKILDAVVAQEPLHRGGGQIIPTARRVV	12	1	1294.75	G3HLL4	G3HLL4	790	801			yes	yes	2	0.0060489	79.974		By matching		By matching	By matching			By matching	By MS/MS	By matching		By MS/MS	By MS/MS	By matching	By MS/MS	By MS/MS	By MS/MS	By matching	By matching	By matching	By matching	By matching		By matching		1		1	1			1	1
AIAALAEAATPY	GLVDEQQKVRTISALAIAALAEAATPYGIE	SALAIAALAEAATPYGIESFDSVLKPLWKG	12	1	1160.61	G3HL16	G3HL16	708	719			yes	yes	2	0.001554	100.45							By MS/MS	By MS/MS	By MS/MS	By MS/MS	By MS/MS	By MS/MS	By MS/MS	By MS/MS	By MS/MS	By MS/MS	By MS/MS	By matching													1	1	1
IKTEILPPFF	VVKQCCGTDGVEANYIKTEILPPFFKHFWQ	VEANYIKTEILPPFFKHFWQHRMALDRRNY	10	2	1203.69	G3HL16	G3HL16	806	815			yes	yes	2	0.010716	87.181	By matching			By matching			By MS/MS	By MS/MS	By MS/MS	By MS/MS	By MS/MS	By MS/MS	By MS/MS	By MS/MS	By MS/MS	By MS/MS	By MS/MS					By matching	By MS/MS	By MS/MS	1			1			1	1	1
KSVNDQPSGNLPF	GGMTGFHMQTEDRTMKSVNDQPSGNLPFLK	TMKSVNDQPSGNLPFLKPDDIQYFDKLLVD	13	1	1401.69	G3HL16	G3HL16	454	466			yes	yes	2	0.010356	71.349							By MS/MS	By MS/MS	By MS/MS	By MS/MS	By MS/MS	By MS/MS																			1	1	1
RQITDKAREF	LKIKNGTPPMRKAALRQITDKAREFGAGPL	RKAALRQITDKAREFGAGPLFNQILPLLMS	10	0	1262.67	G3HL16	G3HL16	517	526			yes	yes	3	0.017935	56.225	By matching	By matching	By matching	By matching	By matching	By matching	By matching	By matching				By matching	By matching	By matching	By matching	By matching	By matching	By MS/MS	By matching	By matching	By matching	By matching	By matching	By matching	1	1	1	1	1	1	1	1
VPIRTPARKL	MFPEGYKVLPPPAGYVPIRTPARKLTATPT	PPAGYVPIRTPARKLTATPTPLGGMTGFHM	10	0	1149.73	G3HL16	G3HL16	422	431			yes	yes	3	0.035114	43.308	By matching		By matching		By matching	By matching	By MS/MS	By MS/MS	By MS/MS	By MS/MS	By MS/MS	By matching	By MS/MS	By MS/MS	By MS/MS	By matching	By MS/MS	By MS/MS	By matching	By matching			By matching		1		1		1	1	1	1	1
LAVDAVIAEL	ISKGANPVEIRRGVMLAVDAVIAELKKQSK	RRGVMLAVDAVIAELKKQSKPVTTPEEIAQ	10	1	1012.58	G3HL13;G3H1E7;G3IKK4	G3HL13	146	155			yes	no	2	0.013073	89.369	By matching	By matching					By MS/MS		By MS/MS	By matching	By MS/MS	By MS/MS	By MS/MS	By MS/MS	By MS/MS	By matching									1	1					1		1
GPKGRTVIIEQSW	LQGVDLLADAVAVTMGPKGRTVIIEQSWGS	TMGPKGRTVIIEQSWGSPKVTKDGVTVAKA	13	0	1469.8	G3HL13;G3H1E7	G3HL13	56	68			yes	no	2	0.0043946	73.781	By matching	By matching	By matching	By matching	By matching	By matching	By matching	By MS/MS	By matching	By MS/MS	By matching	By MS/MS	By MS/MS	By MS/MS	By MS/MS	By MS/MS	By MS/MS	By matching							1	1	1	1	1	1	1	1	1
EKEKLNERL	IQEITEQLEITTSEYEKEKLNERLAKLSDG	ITTSEYEKEKLNERLAKLSDGVAVLKVGGT	9	1	1157.64	G3HL13	G3HL13	386	394			yes	yes	2;3	0.026245	84.213	By matching	By matching	By matching	By matching	By matching	By matching	By matching	By matching	By MS/MS	By MS/MS	By matching	By MS/MS	By MS/MS	By matching	By matching	By matching	By MS/MS	By MS/MS	By matching	By matching	By matching	By matching	By matching	By matching	1	2	2	2	2	2	2	2	2
EKEKLNERLAKL	IQEITEQLEITTSEYEKEKLNERLAKLSDG	SEYEKEKLNERLAKLSDGVAVLKVGGTSDV	12	2	1469.86	G3HL13	G3HL13	386	397			yes	yes	3	0.00062413	85.288		By matching	By MS/MS	By matching				By MS/MS	By MS/MS	By MS/MS	By MS/MS	By MS/MS	By MS/MS	By MS/MS			By MS/MS	By MS/MS								1	1	1				1	1
FINTSKGQKCEFQDAY	IIEGMKFDRGYISPYFINTSKGQKCEFQDA	INTSKGQKCEFQDAYVLLSEKKISSVQSIV	16	2	1934.88	G3HL13	G3HL13	228	243			yes	yes	2;3	2.7139e-17	150.49	By matching	By matching	By matching	By matching	By matching	By matching	By matching	By MS/MS	By MS/MS	By MS/MS	By MS/MS	By MS/MS	By MS/MS	By MS/MS	By MS/MS	By MS/MS	By MS/MS	By matching	By matching	By matching	By matching	By matching	By matching		1	1	1	1	2	1	1	1	2
KFDRGYISPY	DGKTLNDELEIIEGMKFDRGYISPYFINTS	IIEGMKFDRGYISPYFINTSKGQKCEFQDA	10	2	1244.62	G3HL13	G3HL13	218	227			yes	yes	2	0.034636	73.931	By matching														By MS/MS		By MS/MS								1
NATRAAVEEGIVL	DVEVNEKKDRVTDALNATRAAVEEGIVLGG	ALNATRAAVEEGIVLGGGCALLRCIPALDS	13	0	1341.73	G3HL13	G3HL13	426	438			yes	yes	2	0.00098125	87.298	By MS/MS	By MS/MS	By MS/MS	By MS/MS	By MS/MS	By MS/MS	By MS/MS	By MS/MS	By MS/MS	By MS/MS	By MS/MS	By MS/MS	By MS/MS	By MS/MS	By MS/MS	By MS/MS	By MS/MS	By MS/MS							1	1	1	1	1	1	1	1	1
VIIAEDVDGEAL	IVPALEIANAHRKPLVIIAEDVDGEALSTL	KPLVIIAEDVDGEALSTLVLNRLKVGLQVV	12	0	1242.63	G3HL13	G3HL13	272	283			yes	yes	2	0.0037854	82.241	By matching	By matching	By MS/MS	By matching	By matching	By matching	By MS/MS	By MS/MS	By MS/MS	By MS/MS		By MS/MS	By MS/MS	By MS/MS	By MS/MS	By MS/MS	By MS/MS	By matching	By matching	By matching		By matching	By matching	By matching	1	1	1	1	1	1	1	1	1
VIIAEDVDGEALSTL	IVPALEIANAHRKPLVIIAEDVDGEALSTL	VIIAEDVDGEALSTLVLNRLKVGLQVVAVK	15	1	1543.8	G3HL13	G3HL13	272	286			yes	yes	2	9.6041e-06	100.25	By matching						By matching	By MS/MS	By MS/MS	By matching	By MS/MS	By MS/MS	By MS/MS	By matching	By MS/MS	By MS/MS	By MS/MS								1						1	1	1
NIRNIGKTL	FSKKDWYDVKAPAMFNIRNIGKTLVTRTQG	KAPAMFNIRNIGKTLVTRTQGTKIASDGLK	9	0	1027.61	G3HKG8;G3H9H0	G3HKG8	40	48			yes	no	2	0.0020383	120.46	By matching	By matching	By MS/MS	By matching	By matching	By matching	By MS/MS	By MS/MS	By MS/MS	By MS/MS	By MS/MS	By MS/MS	By MS/MS	By MS/MS	By MS/MS	By MS/MS	By MS/MS	By MS/MS		By matching			By MS/MS		1	1	1	2	1	1	1	1	1
EVSLADLQNDEVAF	QGTKIASDGLKGRVFEVSLADLQNDEVAFR	FEVSLADLQNDEVAFRKFKLITEDVQGKNC	14	2	1548.73	G3HKG8	G3HKG8	68	81			yes	yes	2	8.7055e-05	96.331	By matching		By matching				By matching	By matching			By matching	By MS/MS		By matching		By matching	By MS/MS								1		1				1	1
VTRTQGTKIASDGL	KAPAMFNIRNIGKTLVTRTQGTKIASDGLK	LVTRTQGTKIASDGLKGRVFEVSLADLQND	14	0	1445.78	G3HKG8	G3HKG8	49	62			yes	yes	2;3	0.00021765	92.866	By matching	By matching	By matching	By matching	By matching	By matching	By matching	By MS/MS	By MS/MS	By matching	By MS/MS	By MS/MS	By MS/MS	By MS/MS	By MS/MS	By matching	By MS/MS	By MS/MS	By matching	By matching	By matching	By matching	By MS/MS	By matching	2	1	2	2	2	2	2	2	2
VTRTQGTKIASDGLKGRVF	KAPAMFNIRNIGKTLVTRTQGTKIASDGLK	QGTKIASDGLKGRVFEVSLADLQNDEVAFR	19	1	2033.14	G3HKG8	G3HKG8	49	67			yes	yes	4	0.041721	28.891			By matching				By matching	By matching	By matching	By matching	By MS/MS	By MS/MS	By matching	By matching			By matching	By matching									1				1	1	1
SGNNIELGTACGKY	______________________________	YSGNNIELGTACGKYYRVCTLAIIDPGDSD	14	1	1482.68	G3HK42;G3GVL9	G3HK42	11	24			yes	no	2	2.5645e-12	150.46	By MS/MS	By matching	By MS/MS	By matching	By matching	By matching	By MS/MS	By MS/MS	By MS/MS	By MS/MS	By MS/MS	By MS/MS	By MS/MS	By MS/MS	By MS/MS	By MS/MS	By MS/MS	By MS/MS	By MS/MS	By MS/MS	By MS/MS	By MS/MS	By MS/MS		1	1	1	1	1	1	1	1	1
SGNNIELGTACGKYY	______________________________	SGNNIELGTACGKYYRVCTLAIIDPGDSDI	15	2	1645.74	G3HK42;G3GVL9	G3HK42	11	25			yes	no	2	0.00021654	80.834								By MS/MS	By MS/MS	By matching	By MS/MS	By MS/MS				By MS/MS	By MS/MS															1	1
AIIDPGDSDIIRSMPEQTGEK	ELGTACGKYYRVCTLAIIDPGDSDIIRSMP	DSDIIRSMPEQTGEK_______________	21	1	2271.11	G3HK42	G3HK42	31	51			yes	yes	3	2.6377e-08	88.755	By matching	By matching	By matching	By matching	By matching		By MS/MS	By MS/MS	By MS/MS	By MS/MS	By MS/MS	By matching	By MS/MS	By matching	By MS/MS	By MS/MS	By matching	By matching		By matching	By matching		By matching		1	1	1	1	1		1	1	1
DLNEGKHLY	SLCASGGKDGQAMLWDLNEGKHLYTLDGGD	GQAMLWDLNEGKHLYTLDGGDIINALCFSP	9	2	1087.53	G3HK00	G3HK00	179	187			yes	yes	2	1.6774e-10	114.6		By MS/MS			By MS/MS		By MS/MS	By MS/MS	By matching		By MS/MS	By MS/MS	By MS/MS	By MS/MS	By MS/MS	By MS/MS	By MS/MS									1			1		1	1	1
KLTRDETNY	______________________________	______________________________	9	1	1138.56	G3HK00	G3HK00	3	11			yes	yes	2	0.013781	99.139	By MS/MS	By matching	By matching	By matching	By matching	By matching	By MS/MS	By MS/MS	By MS/MS	By MS/MS	By MS/MS	By MS/MS	By MS/MS	By MS/MS	By MS/MS	By MS/MS	By MS/MS	By MS/MS	By matching	By matching	By matching	By matching	By MS/MS	By matching	1	1	1	1	1	1	1	1	1
LCAATGPSIKIW	GDIINALCFSPNRYWLCAATGPSIKIWDLE	RYWLCAATGPSIKIWDLEGKIIVDELKQEV	12	1	1315.7	G3HK00	G3HK00	207	218			yes	yes	2	0.00088188	118.71	By matching	By matching	By matching	By matching	By matching	By matching	By MS/MS	By MS/MS	By MS/MS	By MS/MS	By MS/MS	By MS/MS	By MS/MS	By MS/MS	By MS/MS	By MS/MS	By MS/MS	By MS/MS	By matching	By matching		By matching	By MS/MS	By matching	1	1	1	1	1	1	1	1	1
SSDNRQIVSGSRDKTIKLW	RRFVGHTKDVLSVAFSSDNRQIVSGSRDKT	RQIVSGSRDKTIKLWNTLGVCKYTVQDESH	19	1	2189.16	G3HK00	G3HK00	73	91			yes	yes	3;4	0.010139	39.237			By matching	By matching	By matching		By matching	By matching	By MS/MS	By MS/MS	By matching	By MS/MS	By matching	By matching			By matching	By MS/MS		By matching							2	2	2		1	2	2
TVQDESHSEW	DKTIKLWNTLGVCKYTVQDESHSEWVSCVR	GVCKYTVQDESHSEWVSCVRFSPNSSNPII	10	0	1216.5	G3HK00	G3HK00	100	109			yes	yes	2	0.0037686	106.04		By matching			By MS/MS	By matching	By MS/MS	By MS/MS	By MS/MS	By matching	By MS/MS	By matching	By MS/MS	By MS/MS	By MS/MS	By MS/MS	By MS/MS	By MS/MS					By MS/MS	By matching		1			1	1	1	1	1
VGHTKDVLSVAF	LRLWDLTTGTTTRRFVGHTKDVLSVAFSSD	RRFVGHTKDVLSVAFSSDNRQIVSGSRDKT	12	1	1271.69	G3HK00	G3HK00	61	72			yes	yes	2;3	0.00089143	105.52	By matching	By matching	By MS/MS	By MS/MS	By MS/MS	By MS/MS		By MS/MS	By MS/MS	By MS/MS	By MS/MS	By MS/MS	By MS/MS	By MS/MS	By MS/MS	By MS/MS	By MS/MS	By MS/MS		By matching	By matching	By matching	By matching	By matching	2	2	2	2	2	2		2	1
AKVDQNRVRY	LQIASPFLEPHLVRMAKVDQNRVRYMDLLW	HLVRMAKVDQNRVRYMDLLWRYYEKNRSFS	10	0	1247.67	G3HJV5	G3HJV5	46	55			yes	yes	3	0.0017584	86.624							By MS/MS	By MS/MS	By MS/MS	By MS/MS	By MS/MS	By MS/MS	By MS/MS	By MS/MS	By MS/MS	By MS/MS	By MS/MS	By MS/MS													1	1	1
SDPILVHTLW	KLAECKLAIIHCAGYSDPILVHTLWQDIIE	HCAGYSDPILVHTLWQDIIEKELNDSVTLS	10	2	1179.63	G3HJV5	G3HJV5	190	199			yes	yes	2	0.030329	75.189							By matching	By matching		By matching		By matching	By matching	By matching	By matching	By matching	By MS/MS	By matching													1	1
TRYVENPSQVL	VKRPLHLLDCIHVLLTRYVENPSQVLNCER	HVLLTRYVENPSQVLNCERRRFTNLCLDAV	11	1	1304.67	G3HJV5	G3HJV5	310	320			yes	yes	2	0.0066214	86.898			By matching	By matching		By matching	By matching	By matching	By matching	By matching	By matching	By matching	By MS/MS	By matching	By MS/MS												1	1		1	1	1	1
DANEEKINAVVETGRRL	AEAAIKKQEDFMTTMDANEEKINAVVETGR	NEEKINAVVETGRRLVSDGNINSDRIQEKV	17	0	1913	G3HJS0	G3HJS0	1219	1235			yes	yes	3	0.00073964	60.209							By matching	By MS/MS	By MS/MS	By MS/MS	By MS/MS	By MS/MS	By MS/MS	By matching	By matching	By matching	By MS/MS														1	1	1
DANKAELF	EVLESTTQTKAQRLFDANKAELFTQSCADL	TKAQRLFDANKAELFTQSCADLDKWLHGLE	8	1	906.445	G3HJS0	G3HJS0	1378	1385			yes	yes	2	0.041863	91.626	By matching	By matching	By matching	By matching	By matching		By MS/MS	By MS/MS	By MS/MS	By matching		By MS/MS	By MS/MS	By MS/MS	By MS/MS	By MS/MS	By MS/MS	By matching	By matching	By matching	By matching	By matching	By matching	By matching	1	1	1	1	1		1	1	1
ERLEKAEHEREL	MPREGKLISDINKAWERLEKAEHERELALR	KAWERLEKAEHERELALRNELIRQEKLEQL	12	1	1537.78	G3HJS0	G3HJS0	397	408			yes	yes	3;4	0.00033898	117.03			By matching	By matching	By matching		By matching	By MS/MS	By MS/MS	By MS/MS	By MS/MS	By MS/MS	By MS/MS	By MS/MS	By matching	By matching	By MS/MS	By matching		By matching		By matching	By matching				1	1	1		2	2	2
GSEKIRERIIY	QAIKEGEDMIAEEHFGSEKIRERIIYIREQ	EEHFGSEKIRERIIYIREQWANLEQLSAIR	11	0	1362.76	G3HJS0	G3HJS0	711	721			yes	yes	3	0.023781	49.35		By matching	By matching	By matching	By matching	By matching	By matching	By matching	By MS/MS	By MS/MS	By matching	By MS/MS	By MS/MS	By matching			By matching	By matching		By matching			By matching			1	1	1	1	1	1	1	1
HQFQADADDIDAW	LSAIRKKRLEEASLLHQFQADADDIDAWML	LLHQFQADADDIDAWMLDILKIVSSNDVGH	13	1	1530.64	G3HJS0	G3HJS0	747	759			yes	yes	2	9.615e-05	132.91		By matching	By matching	By matching	By matching		By MS/MS	By matching	By MS/MS	By MS/MS	By matching	By MS/MS	By MS/MS	By MS/MS	By MS/MS	By matching	By MS/MS	By matching	By matching	By matching						1	1	1	1		1	1	1
KIVSSNDVGHDEY	QADADDIDAWMLDILKIVSSNDVGHDEYST	ILKIVSSNDVGHDEYSTQSLVKKHKDVAEE	13	0	1461.67	G3HJS0	G3HJS0	765	777			yes	yes	2;3	0.00029173	112.13	By matching	By matching	By matching	By matching	By matching	By matching	By MS/MS	By MS/MS	By MS/MS	By MS/MS	By MS/MS	By MS/MS	By MS/MS	By MS/MS	By MS/MS	By MS/MS	By MS/MS	By MS/MS					By matching	By matching	2	2	2	1	1	2	2	2	2
LRDTKQAEAF	NRQNLLSQSHAYQQFLRDTKQAEAFLNNQE	AYQQFLRDTKQAEAFLNNQEYVLAHTEMPT	10	1	1177.61	G3HJS0	G3HJS0	1175	1184			yes	yes	2	0.00043451	90.657	By matching		By matching	By matching				By MS/MS		By MS/MS	By MS/MS	By MS/MS	By MS/MS		By MS/MS	By MS/MS	By MS/MS	By MS/MS					By matching		1		1	1				1
LSENQRLVSQDNF	LARRFDRKAAMRETWLSENQRLVSQDNFGF	TWLSENQRLVSQDNFGFDLPAVEAATKKHE	13	2	1548.75	G3HJS0	G3HJS0	438	450			yes	yes	2	4.0052e-05	136.5	By matching	By matching	By matching	By matching	By matching	By matching	By matching	By MS/MS	By MS/MS	By MS/MS	By MS/MS	By MS/MS	By MS/MS	By MS/MS	By MS/MS	By matching	By MS/MS	By MS/MS	By matching	By matching	By matching	By matching	By matching	By matching	1	1	1	1	1	1	1	1	1
NVDAGHRAVIF	LALAVAGGVVNSALYNVDAGHRAVIFDRFR	SALYNVDAGHRAVIFDRFRGVQDIVVGEGT	11	0	1197.63	G3HJP6;G3HRH1;G3IKS8	G3HJP6	29	39			yes	no	2	0.037468	66.621	By matching	By matching	By matching	By matching	By matching	By matching	By matching	By matching	By matching	By matching		By matching	By MS/MS		By matching	By matching		By matching	By matching						1	1	1	1	1	1	1	1	1
DAGELITQREL	PSITTEILKSVVARFDAGELITQRELVSRQ	VARFDAGELITQRELVSRQVSDDLTERAAT	11	1	1243.64	G3HJP6	G3HJP6	135	145			yes	yes	2	0.00017377	140.45			By MS/MS	By matching	By matching	By matching	By MS/MS	By MS/MS	By MS/MS	By matching	By matching	By MS/MS	By MS/MS	By MS/MS	By MS/MS	By MS/MS	By MS/MS	By MS/MS	By MS/MS	By MS/MS	By MS/MS	By MS/MS	By MS/MS	By matching			1	1	1	1	1	1	1
VSRQVSDDLTERAATF	VARFDAGELITQRELVSRQVSDDLTERAAT	SRQVSDDLTERAATFGLILDDVSLTHLTFG	16	1	1793.89	G3HJP6	G3HJP6	146	161			yes	yes	3	1.3878e-07	102.78	By matching		By MS/MS				By MS/MS	By MS/MS	By MS/MS	By MS/MS	By MS/MS	By MS/MS	By MS/MS	By MS/MS	By MS/MS	By MS/MS	By MS/MS	By MS/MS		By matching			By MS/MS		1		1				1	1	1
KEDKAPQVDVDRAVAEL	AASLFVGQGDLVRKLKEDKAPQVDVDRAVA	DKAPQVDVDRAVAELKARKRVLEAKELALQ	17	0	1881.98	G3HJM2	G3HJM2	70	86			yes	yes	3	0.00017474	68.861	By matching		By matching		By matching	By matching	By matching	By MS/MS	By MS/MS	By MS/MS		By MS/MS	By matching	By MS/MS	By matching	By matching	By MS/MS	By matching						By matching	1		1		1	1	1	1	1
NVKSPTTGNDLSPPVPF	DNYGQQELGDLFVNYNVKSPTTGNDLSPPV	KSPTTGNDLSPPVPFNLMFKTFIGPGGNMP	17	1	1768.9	G3HJM2	G3HJM2	250	266			yes	yes	2	0.00012018	77.379							By MS/MS	By MS/MS	By MS/MS	By MS/MS	By MS/MS	By MS/MS	By MS/MS	By MS/MS		By MS/MS	By MS/MS	By matching	By matching	By matching	By matching										1	1	1
TIETEGKTF	YITEMEQLLNEKGEFTIETEGKTFQLTKDM	NEKGEFTIETEGKTFQLTKDMVSVKRFQKT	9	0	1024.51	G3HJM2	G3HJM2	436	444			yes	yes	2	0.00068647	87.181	By matching	By matching				By matching	By MS/MS	By matching						By MS/MS	By MS/MS	By MS/MS	By MS/MS								1	1				1	1	1
AVDRAITHLNNNF	KSKPGAAMVEMADGYAVDRAITHLNNNFMF	GYAVDRAITHLNNNFMFGQKMNVCVSKQPA	13	1	1483.75	G3HJB6	G3HJB6	483	495			yes	yes	2	0.0035293	76.332							By matching	By matching	By matching	By matching	By matching	By MS/MS	By MS/MS	By MS/MS	By MS/MS	By MS/MS	By MS/MS														1	1	1
DSKSDALETL	FSGKSERSSSGLLEWDSKSDALETLGFLNH	GLLEWDSKSDALETLGFLNHYQMKNPSECL	10	1	1077.52	G3HJB6	G3HJB6	602	611			yes	yes	2	0.012238	87.476	By matching	By matching	By MS/MS	By matching		By matching	By matching	By MS/MS		By MS/MS	By matching	By matching	By matching	By matching	By matching	By MS/MS	By matching	By matching	By matching				By matching		1	1	1	1		1	1	1
DSKSDALETLGF	FSGKSERSSSGLLEWDSKSDALETLGFLNH	LEWDSKSDALETLGFLNHYQMKNPSECLCV	12	2	1281.61	G3HJB6	G3HJB6	602	613			yes	yes	2	0.032014	66.435	By matching	By matching	By matching	By matching	By matching	By matching					By MS/MS			By MS/MS			By MS/MS	By matching	By matching	By matching		By matching	By matching	By matching	1	1	1	1	1	1
GVKRPTSVKVF	LEVTEENFFEICDELGVKRPTSVKVFSGKS	CDELGVKRPTSVKVFSGKSERSSSGLLEWD	11	0	1216.73	G3HJB6	G3HJB6	577	587			yes	yes	3	0.022508	50.194							By matching	By matching	By matching	By matching	By matching	By MS/MS	By matching	By matching	By matching	By matching	By matching	By matching													1	1	1
IAGHPAFVNY	GACNAVNYAADNQIYIAGHPAFVNYSTSQK	DNQIYIAGHPAFVNYSTSQKISRPGDSDDS	10	1	1087.55	G3HJB6	G3HJB6	419	428			yes	yes	2	0.010619	76.847									By MS/MS	By MS/MS		By MS/MS	By MS/MS	By MS/MS	By MS/MS		By MS/MS																1
KDFSESRNNRF	MPGQSYGLEDGSCSYKDFSESRNNRFSTPE	SCSYKDFSESRNNRFSTPEQAAKNRIQHPS	11	1	1398.66	G3HJB6	G3HJB6	527	537			yes	yes	3	0.035603	58.676											By MS/MS			By MS/MS						By matching			By matching	By matching
AERCNEPAVW	VLIEHIGNLDRAYEFAERCNEPAVWSQLAK	RAYEFAERCNEPAVWSQLAKAQLQKGMVKE	10	0	1230.55	G3HJ89	G3HJ89	1099	1108			yes	yes	2	0.019153	78.516	By MS/MS			By MS/MS	By matching		By MS/MS	By MS/MS	By MS/MS	By MS/MS	By MS/MS	By MS/MS	By MS/MS	By MS/MS	By MS/MS	By MS/MS	By MS/MS	By MS/MS			By matching				1			1	1		1	1	1
AQGNYSEAAKVAANAPKGIL	AGAEELFARKFNALFAQGNYSEAAKVAANA	SEAAKVAANAPKGILRTPDTIRRFQSVPAQ	20	1	1972.04	G3HJ89	G3HJ89	373	392			yes	yes	2;3	3.804e-20	228.73	By matching	By matching	By MS/MS	By MS/MS	By matching	By matching	By MS/MS	By MS/MS	By MS/MS	By MS/MS	By MS/MS	By MS/MS	By MS/MS	By MS/MS	By MS/MS	By MS/MS	By MS/MS	By MS/MS		By matching		By matching	By MS/MS	By matching	2	2	1	2	1	1	2	2	2
AQRLEKHELIEF	RTSIDAYDNFDNISLAQRLEKHELIEFRRI	ISLAQRLEKHELIEFRRIAAYLFKGNNRWK	12	2	1511.81	G3HJ89	G3HJ89	1496	1507			yes	yes	2;3	0.00084347	86.898		By matching		By matching	By matching			By MS/MS	By MS/MS	By MS/MS	By MS/MS	By MS/MS	By MS/MS	By matching			By MS/MS	By matching								1		2	1			2	2
ASESKDTELAEELL	ELCKKDSLYKDAMQYASESKDTELAEELLQ	YASESKDTELAEELLQWFLQEEKRECFGAC	14	2	1533.74	G3HJ89	G3HJ89	1541	1554			yes	yes	2	0.010074	63.624			By matching		By matching												By MS/MS	By matching	By matching			By matching	By matching	By matching			1		1
AVRNNLAGAEEL	YITNVLQNPDLALRMAVRNNLAGAEELFAR	LRMAVRNNLAGAEELFARKFNALFAQGNYS	12	1	1255.65	G3HJ89	G3HJ89	352	363			yes	yes	2	0.036914	66.435	By matching	By matching	By matching	By matching	By matching		By matching	By matching	By MS/MS			By MS/MS	By matching	By matching	By matching	By matching	By matching	By matching	By matching	By matching		By matching	By matching		1	1	1	1	1		1	1	1
AVRNNLAGAEELF	YITNVLQNPDLALRMAVRNNLAGAEELFAR	RMAVRNNLAGAEELFARKFNALFAQGNYSE	13	2	1402.72	G3HJ89	G3HJ89	352	364			yes	yes	2	0.019595	64.297						By matching	By MS/MS	By matching	By MS/MS	By matching	By matching	By matching	By MS/MS	By matching	By matching		By matching		By matching		By MS/MS		By MS/MS							1	1	1	1
CEKRDPHLACVAY	LRENPYYDSRVVGKYCEKRDPHLACVAYER	KYCEKRDPHLACVAYERGQCDLELINVCNE	13	1	1617.74	G3HJ89	G3HJ89	909	921			yes	yes	2	0.012585	69.979							By MS/MS	By MS/MS	By MS/MS	By MS/MS	By MS/MS	By MS/MS	By MS/MS	By MS/MS																	1	1	1
DPERVKNF	QIKEVERICRESNCYDPERVKNFLKEAKLT	CRESNCYDPERVKNFLKEAKLTDQLPLIIV	8	0	1003.51	G3HJ89	G3HJ89	755	762			yes	yes	2	2.5958e-08	134.15	By matching	By MS/MS	By MS/MS	By MS/MS	By MS/MS	By MS/MS	By MS/MS	By MS/MS	By MS/MS	By MS/MS	By MS/MS	By MS/MS	By MS/MS	By MS/MS	By MS/MS	By MS/MS	By MS/MS	By MS/MS	By MS/MS	By MS/MS	By MS/MS	By matching	By MS/MS	By MS/MS	1	1	1	1	1	1	1	1	1
DRAHIAQL	QVADAILGNQMFTHYDRAHIAQLCEKAGLL	NQMFTHYDRAHIAQLCEKAGLLQRALEHFT	8	0	922.498	G3HJ89	G3HJ89	609	616			yes	yes	2	0.037465	82.241	By matching	By MS/MS	By matching	By MS/MS	By MS/MS	By MS/MS	By MS/MS	By matching	By MS/MS	By MS/MS	By MS/MS	By MS/MS	By matching	By matching	By matching	By MS/MS	By MS/MS	By MS/MS	By MS/MS	By matching			By MS/MS	By MS/MS	1	1	1	1	1	1	1	1	1
DVNTSAVQVL	SNELFEEAFAIFRKFDVNTSAVQVLIEHIG	IFRKFDVNTSAVQVLIEHIGNLDRAYEFAE	10	0	1044.55	G3HJ89	G3HJ89	1076	1085			yes	yes	2	0.0047752	101.54	By matching	By matching	By matching	By matching	By matching	By matching	By matching	By MS/MS	By MS/MS	By MS/MS	By matching	By MS/MS	By matching	By matching	By matching	By matching	By matching	By matching	By MS/MS	By matching	By matching	By matching	By matching	By matching	1	1	1	1	1	1	1	1	1
EHFTDLY	IAQLCEKAGLLQRALEHFTDLYDIKRAVVH	AGLLQRALEHFTDLYDIKRAVVHTHLLNPE	7	2	923.403	G3HJ89	G3HJ89	628	634			yes	yes	1;2	0.00015714	113.82				By matching		By matching	By matching	By matching	By MS/MS	By matching	By matching	By matching	By matching	By matching	By matching	By MS/MS	By matching	By matching			By matching							1		1	1	1	1
EKIVLDNSVF	AFMTADLPNELIELLEKIVLDNSVFSEHRN	LIELLEKIVLDNSVFSEHRNLQNLLILTAI	10	1	1162.62	G3HJ89	G3HJ89	1009	1018			yes	yes	2	0.00252	124.98							By MS/MS	By MS/MS	By MS/MS	By MS/MS	By MS/MS	By MS/MS		By MS/MS			By MS/MS	By MS/MS	By matching	By matching	By MS/MS	By matching	By MS/MS	By matching							1	1	1
FIQVMKEY	ETAWRHNIMDFAMPYFIQVMKEYLTKVMTL	MDFAMPYFIQVMKEYLTKVMTLRSIFKTNN	8	2	1056.53	G3HJ89	G3HJ89	1599	1606			yes	yes	2	0.024048	100.19	By matching		By matching				By MS/MS	By MS/MS	By MS/MS	By MS/MS	By MS/MS	By MS/MS	By MS/MS	By MS/MS	By MS/MS	By matching	By MS/MS				By MS/MS				1		1				1	1	1
FLQEEKRECF	SESKDTELAEELLQWFLQEEKRECFGACLF	ELLQWFLQEEKRECFGACLFTCYDLLRPDV	10	2	1384.64	G3HJ89	G3HJ89	1557	1566			yes	yes	2;3	9.897e-17	174.41	By MS/MS	By MS/MS	By MS/MS	By MS/MS	By MS/MS	By MS/MS	By MS/MS	By MS/MS	By MS/MS	By MS/MS	By MS/MS	By MS/MS	By MS/MS	By MS/MS	By MS/MS	By MS/MS	By MS/MS	By MS/MS	By MS/MS	By MS/MS	By MS/MS	By MS/MS	By MS/MS	By MS/MS	2	2	2	2	2	2	3	3	2
FSKVKQLPL	MVLSPRLDHTRAVNYFSKVKQLPLVKPYLR	TRAVNYFSKVKQLPLVKPYLRSVQNHNNKS	9	2	1058.65	G3HJ89	G3HJ89	1439	1447			yes	yes	2;3	0.0015973	136.11	By matching	By matching	By matching	By matching		By matching	By MS/MS	By MS/MS	By MS/MS	By MS/MS	By MS/MS	By MS/MS	By MS/MS	By MS/MS	By MS/MS	By MS/MS	By MS/MS	By MS/MS							2	2	2	1		1	1	1	2
GINPANIGF	ILPIRFQEHLQLQNLGINPANIGFSTLTME	LQLQNLGINPANIGFSTLTMESDKFICIRE	9	0	901.466	G3HJ89	G3HJ89	19	27			yes	yes	2	0.015592	69.432							By MS/MS																								1
GSVLLESNPY	SLSRYLVRRKDPELWGSVLLESNPYRRPLI	DPELWGSVLLESNPYRRPLIDQVVQTALSE	10	2	1077.53	G3HJ89	G3HJ89	957	966			yes	yes	1	0.0032998	108.46	By matching					By matching	By matching	By matching	By matching	By matching	By matching			By matching						By matching	By MS/MS	By matching	By matching		1					1	1	1	1
HAPQVADAIL	SEGPLQTRLLEMNLMHAPQVADAILGNQMF	EMNLMHAPQVADAILGNQMFTHYDRAHIAQ	10	0	1033.56	G3HJ89	G3HJ89	591	600			yes	yes	2	0.010021	85.212		By matching	By matching	By matching	By matching	By matching	By MS/MS	By MS/MS	By MS/MS	By MS/MS	By MS/MS	By MS/MS	By MS/MS	By MS/MS	By matching	By matching	By MS/MS	By MS/MS	By matching	By matching	By matching	By matching	By matching			1	1	1	1	1	1	1	1
HAPQVADAILGNQMF	SEGPLQTRLLEMNLMHAPQVADAILGNQMF	HAPQVADAILGNQMFTHYDRAHIAQLCEKA	15	2	1610.79	G3HJ89	G3HJ89	591	605			yes	yes	2	3.5391e-06	111.86		By matching	By matching	By matching	By matching	By matching	By MS/MS	By MS/MS	By MS/MS	By MS/MS	By MS/MS	By MS/MS	By MS/MS	By MS/MS	By MS/MS	By MS/MS	By MS/MS	By MS/MS								1	2	2	2	1	2	3	2
IDSNNNPERF	GCEEPATHNALAKIYIDSNNNPERFLRENP	LAKIYIDSNNNPERFLRENPYYDSRVVGKY	10	0	1204.55	G3HJ89	G3HJ89	884	893			yes	yes	2	9.2877e-17	172.94	By matching	By matching	By matching	By matching	By matching	By MS/MS	By MS/MS	By MS/MS	By MS/MS	By MS/MS	By MS/MS	By MS/MS	By MS/MS	By MS/MS	By MS/MS	By MS/MS	By MS/MS	By matching	By matching	By matching	By MS/MS	By MS/MS	By matching	By matching	1	1	1	1	1	1	1	1	1
IEHIGNLDRAY	IFRKFDVNTSAVQVLIEHIGNLDRAYEFAE	VQVLIEHIGNLDRAYEFAERCNEPAVWSQL	11	1	1299.66	G3HJ89	G3HJ89	1086	1096			yes	yes	3	0.00064906	118.28	By matching	By MS/MS	By MS/MS	By MS/MS	By MS/MS	By MS/MS	By MS/MS	By MS/MS	By MS/MS	By MS/MS	By MS/MS	By MS/MS	By MS/MS	By MS/MS	By MS/MS	By MS/MS	By MS/MS	By MS/MS	By matching	By MS/MS	By MS/MS	By MS/MS	By MS/MS	By MS/MS	1	1	1	1	1	1	1	1	1
IKADDPSSY	AQLQKGMVKEAIDSYIKADDPSSYMEVVQA	EAIDSYIKADDPSSYMEVVQAANTSGNWEE	9	0	994.461	G3HJ89	G3HJ89	1129	1137			yes	yes	2	0.010728	96.492	By matching	By MS/MS	By MS/MS		By MS/MS	By matching	By MS/MS	By MS/MS	By MS/MS	By MS/MS	By MS/MS	By MS/MS	By MS/MS	By MS/MS	By MS/MS	By MS/MS	By MS/MS	By MS/MS	By MS/MS	By MS/MS	By MS/MS	By matching	By MS/MS	By MS/MS	1	1	1		1	1	1	1	1
ILTAIKADRTRVM	DNSVFSEHRNLQNLLILTAIKADRTRVMEY	LLILTAIKADRTRVMEYINRLDNYDAPDIA	13	1	1486.87	G3HJ89	G3HJ89	1029	1041			yes	yes	3	0.00086958	82.362								By MS/MS	By MS/MS	By MS/MS	By MS/MS			By MS/MS			By MS/MS															1	1
ILVVRGQF	GLLDVDCSEDVIKNLILVVRGQFSTDELVA	EDVIKNLILVVRGQFSTDELVAEVEKRNRL	8	1	930.565	G3HJ89	G3HJ89	833	840			yes	yes	2	0.0078918	126.04						By matching	By MS/MS	By MS/MS	By MS/MS	By MS/MS	By MS/MS	By MS/MS	By MS/MS	By MS/MS	By MS/MS	By MS/MS	By MS/MS	By MS/MS		By matching										1	1	1	1
INGPNNAHIQQVGDRCY	FALAKTNRLAELEEFINGPNNAHIQQVGDR	GPNNAHIQQVGDRCYDEKMYDAAKLLYNNV	17	0	1954.91	G3HJ89	G3HJ89	1190	1206			yes	yes	2;3	2.5182e-24	239.87							By MS/MS	By MS/MS	By MS/MS	By MS/MS	By MS/MS	By MS/MS	By MS/MS	By MS/MS	By matching	By MS/MS	By MS/MS				By MS/MS		By MS/MS	By matching							2	2	2
ITNVLQNPDLAL	QVLSVCVEEENIIPYITNVLQNPDLALRMA	IPYITNVLQNPDLALRMAVRNNLAGAEELF	12	2	1309.72	G3HJ89	G3HJ89	338	349			yes	yes	2	0.00060216	121.64				By matching			By MS/MS	By MS/MS	By MS/MS	By MS/MS	By MS/MS	By MS/MS	By MS/MS	By MS/MS	By MS/MS	By MS/MS	By MS/MS	By MS/MS						By matching				1			1	1	1
KAHTMTDDVTFW	AKTLQIFNIEMKSKMKAHTMTDDVTFWKWI	SKMKAHTMTDDVTFWKWISLNTVALVTDNA	12	2	1450.66	G3HJ89	G3HJ89	100	111			yes	yes	2;3	2.4679e-06	147.51							By MS/MS	By MS/MS	By MS/MS	By MS/MS	By MS/MS	By MS/MS	By MS/MS	By MS/MS	By MS/MS	By MS/MS	By MS/MS	By MS/MS					By matching								2	2	2
KEAKLTDQLPL	RESNCYDPERVKNFLKEAKLTDQLPLIIVC	KNFLKEAKLTDQLPLIIVCDRFDFVHDLVL	11	2	1254.72	G3HJ89	G3HJ89	764	774			yes	yes	2	0.0084928	83.948					By matching	By matching	By MS/MS		By MS/MS			By MS/MS	By MS/MS		By matching		By MS/MS							By matching					1	1	1		1
KEGQFKDIITKVANVELY	DNAIITMMNHPTDAWKEGQFKDIITKVANV	QFKDIITKVANVELYYRAIQFYLEFKPLLL	18	2	2094.14	G3HJ89	G3HJ89	1387	1404			yes	yes	3	1.1245e-05	81.317								By matching		By MS/MS	By matching	By matching	By matching				By matching	By matching														1
KMEGNAEESTLF	VSQPIEGHAASFAQFKMEGNAEESTLFCFA	AQFKMEGNAEESTLFCFAVRGQAGGKLHII	12	2	1354.61	G3HJ89	G3HJ89	205	216			yes	yes	2	1.7626e-14	163.94	By matching	By matching	By matching	By matching	By matching	By matching	By MS/MS	By MS/MS	By MS/MS	By MS/MS	By MS/MS	By MS/MS	By MS/MS	By MS/MS	By MS/MS	By MS/MS	By MS/MS	By MS/MS		By matching	By matching				2	2	2	2	2	2	2	2	2
KNNRPSEGPL	YNLIQQCTAFLLDALKNNRPSEGPLQTRLL	LLDALKNNRPSEGPLQTRLLEMNLMHAPQV	10	0	1110.58	G3HJ89	G3HJ89	571	580			yes	yes	2	0.0048001	101.43	By matching	By matching	By matching	By matching	By matching	By matching	By MS/MS		By MS/MS			By MS/MS		By MS/MS	By MS/MS	By MS/MS	By MS/MS	By MS/MS	By matching	By matching	By matching	By matching			1	1	1	1	1	1	1		1
KNNRPSEGPLQTRL	YNLIQQCTAFLLDALKNNRPSEGPLQTRLL	LKNNRPSEGPLQTRLLEMNLMHAPQVADAI	14	1	1608.87	G3HJ89	G3HJ89	571	584			yes	yes	3	0.00040138	77.776			By matching	By matching			By MS/MS	By MS/MS	By MS/MS	By MS/MS	By MS/MS	By MS/MS	By MS/MS	By MS/MS	By matching	By matching	By MS/MS	By MS/MS									1	1			1	1	1
KNNRPSEGPLQTRLL	YNLIQQCTAFLLDALKNNRPSEGPLQTRLL	KNNRPSEGPLQTRLLEMNLMHAPQVADAIL	15	2	1721.95	G3HJ89	G3HJ89	571	585			yes	yes	3	2.9528e-07	118.58	By matching	By matching	By matching		By matching	By matching	By MS/MS	By MS/MS	By MS/MS	By MS/MS	By MS/MS	By MS/MS	By MS/MS	By MS/MS	By matching		By MS/MS	By MS/MS							1	1	1		1	1	1	1	1
LQEEKRECF	ESKDTELAEELLQWFLQEEKRECFGACLFT	ELLQWFLQEEKRECFGACLFTCYDLLRPDV	9	1	1237.58	G3HJ89	G3HJ89	1558	1566			yes	yes	2	0.002084	136.16		By matching	By matching	By matching	By matching	By matching	By MS/MS	By MS/MS	By MS/MS	By MS/MS	By MS/MS	By MS/MS	By MS/MS	By MS/MS	By MS/MS	By MS/MS	By MS/MS	By MS/MS	By matching	By matching	By matching	By matching	By matching	By matching		1	1	1	1	1	1	1	1
LRANVPNKVIQCF	DLVKSVDPTLALSVYLRANVPNKVIQCFAE	VYLRANVPNKVIQCFAETGQVQKIVLYAKK	13	1	1557.85	G3HJ89	G3HJ89	480	492			yes	yes	3	0.0070537	55.452	By matching	By matching	By matching	By matching	By matching	By matching	By MS/MS	By MS/MS	By MS/MS	By MS/MS	By MS/MS	By MS/MS	By MS/MS	By MS/MS	By MS/MS	By MS/MS	By MS/MS	By matching		By matching	By matching	By matching	By matching		1	1	1	1	1	1	1	1	1
LVRRKDPELW	NVCNENSLFKSLSRYLVRRKDPELWGSVLL	SLSRYLVRRKDPELWGSVLLESNPYRRPLI	10	2	1310.75	G3HJ89	G3HJ89	947	956			yes	yes	2	0.035548	73.665						By matching	By MS/MS	By MS/MS	By matching	By MS/MS	By MS/MS	By MS/MS	By MS/MS	By MS/MS				By MS/MS												1	1	1	1
MNHPTDAW	LYDKYEEYDNAIITMMNHPTDAWKEGQFKD	DNAIITMMNHPTDAWKEGQFKDIITKVANV	8	1	970.397	G3HJ89	G3HJ89	1379	1386			yes	yes	2	0.02715	73.039			By matching	By matching	By matching	By matching	By MS/MS	By MS/MS	By MS/MS	By MS/MS	By MS/MS	By MS/MS	By MS/MS	By MS/MS	By MS/MS	By MS/MS	By MS/MS	By MS/MS									1	1	1	1	1	1	1
MNRISGETIF	GYIHLYDLETGTCIYMNRISGETIFVTAPH	GTCIYMNRISGETIFVTAPHEATAGIIGVN	10	1	1166.58	G3HJ89	G3HJ89	295	304			yes	yes	2	0.0064251	105.57		By MS/MS	By MS/MS	By MS/MS	By matching	By matching	By MS/MS	By MS/MS	By MS/MS	By MS/MS	By MS/MS	By MS/MS	By MS/MS	By MS/MS	By MS/MS	By MS/MS	By MS/MS	By MS/MS			By matching		By MS/MS	By matching		1	2	1	1	1	1	2	2
NIEMKSKM	SKVIALKAAKTLQIFNIEMKSKMKAHTMTD	AKTLQIFNIEMKSKMKAHTMTDDVTFWKWI	8	1	979.483	G3HJ89	G3HJ89	92	99			yes	yes	2	0.027728	100.19	By matching	By matching	By matching	By matching	By matching	By matching	By matching					By MS/MS	By MS/MS	By MS/MS	By MS/MS	By MS/MS	By MS/MS	By MS/MS		By matching	By matching				1	1	1	1	1	1	1
NTVALVTDNAVY	HTMTDDVTFWKWISLNTVALVTDNAVYHWS	ISLNTVALVTDNAVYHWSMEGESQPVKMFD	12	1	1278.65	G3HJ89	G3HJ89	117	128			yes	yes	2	1.6722e-32	237.61							By MS/MS	By MS/MS	By MS/MS	By MS/MS	By MS/MS	By MS/MS	By MS/MS	By MS/MS	By MS/MS	By MS/MS	By MS/MS			By MS/MS	By MS/MS										1	1	1
QISEKHDVVF	VFFPPEAQNDFPVAMQISEKHDVVFLITKY	FPVAMQISEKHDVVFLITKYGYIHLYDLET	10	0	1200.61	G3HJ89	G3HJ89	265	274			yes	yes	2	0.0081623	88.358	By MS/MS	By MS/MS	By MS/MS	By MS/MS	By MS/MS	By MS/MS	By MS/MS	By MS/MS	By MS/MS	By MS/MS	By MS/MS	By MS/MS	By MS/MS	By MS/MS	By MS/MS	By MS/MS	By MS/MS	By MS/MS			By matching				1	1	1	1	1	1	1	1	1
QLQNLGINPANIGF	______________________________	LQLQNLGINPANIGFSTLTMESDKFICIRE	14	2	1497.79	G3HJ89	G3HJ89	14	27			yes	yes	2	8.1483e-06	117.89				By matching			By MS/MS	By MS/MS	By MS/MS	By MS/MS	By MS/MS	By MS/MS	By MS/MS	By MS/MS	By MS/MS	By MS/MS			By matching		By matching		By matching					1			1	1	1
QNLGINPANIGF	MAQILPIRFQEHLQLQNLGINPANIGFSTL	LQLQNLGINPANIGFSTLTMESDKFICIRE	12	1	1256.65	G3HJ89	G3HJ89	16	27			yes	yes	2	0.00043332	130.27	By matching	By matching	By matching	By matching	By matching	By matching	By MS/MS	By MS/MS	By MS/MS	By MS/MS	By MS/MS	By MS/MS	By MS/MS	By matching	By MS/MS	By MS/MS		By matching	By matching	By matching	By matching	By matching	By matching		1	1	1	1	1	1	1	1	1
QSVPAQPGQTSPL	APKGILRTPDTIRRFQSVPAQPGQTSPLLQ	RFQSVPAQPGQTSPLLQYFGILLDQGQLNK	13	0	1308.67	G3HJ89	G3HJ89	402	414			yes	yes	2	0.0035312	78.939	By matching		By matching		By matching		By MS/MS	By MS/MS	By MS/MS	By MS/MS	By MS/MS	By MS/MS	By MS/MS	By MS/MS	By matching	By matching	By MS/MS	By MS/MS	By MS/MS	By MS/MS	By MS/MS	By MS/MS	By MS/MS		1		1		1		1	1	1
RANVPNKVIQCF	LVKSVDPTLALSVYLRANVPNKVIQCFAET	VYLRANVPNKVIQCFAETGQVQKIVLYAKK	12	0	1444.76	G3HJ89	G3HJ89	481	492			yes	yes	2;3	0.0011093	109.48	By matching	By matching	By matching	By matching	By matching	By matching	By MS/MS	By MS/MS	By MS/MS	By MS/MS	By MS/MS	By MS/MS	By MS/MS	By MS/MS	By MS/MS	By MS/MS	By matching						By matching		1	1	1	1	1	1	2	2	2
RISPDQGQQF	VGYTPDWIFLLRNVMRISPDQGQQFAQMLV	LRNVMRISPDQGQQFAQMLVQDEEPLADIT	10	0	1174.57	G3HJ89	G3HJ89	523	532			yes	yes	2	0.0014886	133.23	By MS/MS	By MS/MS	By MS/MS	By MS/MS	By MS/MS	By MS/MS	By MS/MS	By MS/MS	By MS/MS	By MS/MS	By MS/MS	By MS/MS	By MS/MS	By MS/MS	By MS/MS	By MS/MS	By MS/MS	By MS/MS					By MS/MS		1	1	1	1	1	1	1	1	1
RRPLIDQVVQTAL	DPELWGSVLLESNPYRRPLIDQVVQTALSE	PYRRPLIDQVVQTALSETQDPEEVSVTVKA	13	1	1507.88	G3HJ89	G3HJ89	967	979			yes	yes	3	0.0025094	73.624								By matching	By matching	By MS/MS		By matching	By matching				By matching							By matching								1	1
RSVQNHNNKSVNESLNNLF	YFSKVKQLPLVKPYLRSVQNHNNKSVNESL	NHNNKSVNESLNNLFITEEDYQALRTSIDA	19	2	2213.09	G3HJ89	G3HJ89	1453	1471			yes	yes	3	1.2651e-09	95.814							By matching	By MS/MS	By MS/MS	By MS/MS	By MS/MS	By MS/MS	By MS/MS	By MS/MS			By MS/MS	By matching													1	1	1
RTDAKQKWL	FDRHSSLAGCQIINYRTDAKQKWLLLTGIS	CQIINYRTDAKQKWLLLTGISAQQNRVVGA	9	1	1144.64	G3HJ89	G3HJ89	157	165			yes	yes	3	0.021124	54.722							By matching	By MS/MS	By MS/MS	By MS/MS	By MS/MS	By MS/MS	By MS/MS	By MS/MS	By matching	By matching	By MS/MS														1	1	1
RTPDTIRRF	SEAAKVAANAPKGILRTPDTIRRFQSVPAQ	APKGILRTPDTIRRFQSVPAQPGQTSPLLQ	9	0	1160.64	G3HJ89	G3HJ89	393	401			yes	yes	3	0.031228	48.423	By MS/MS	By MS/MS	By MS/MS	By MS/MS		By MS/MS	By MS/MS	By MS/MS	By MS/MS	By MS/MS	By MS/MS	By matching	By MS/MS	By MS/MS	By MS/MS	By MS/MS	By MS/MS	By MS/MS	By MS/MS	By matching	By matching	By MS/MS	By MS/MS	By MS/MS	1	1	1	1		1	1	1	1
RTSIDAYDNF	SLNNLFITEEDYQALRTSIDAYDNFDNISL	DYQALRTSIDAYDNFDNISLAQRLEKHELI	10	1	1200.54	G3HJ89	G3HJ89	1481	1490			yes	yes	2	0.0082918	97.431			By matching				By MS/MS	By matching	By MS/MS	By MS/MS	By MS/MS	By MS/MS			By MS/MS	By MS/MS						By MS/MS					1				1	1	1
RTSIDAYDNFDNISL	SLNNLFITEEDYQALRTSIDAYDNFDNISL	RTSIDAYDNFDNISLAQRLEKHELIEFRRI	15	2	1742.81	G3HJ89	G3HJ89	1481	1495			yes	yes	2	0.00015357	85.288									By matching			By MS/MS	By MS/MS	By MS/MS	By MS/MS	By MS/MS	By MS/MS																1
SANIRQNL	SLSVEDSLECLRAMLSANIRQNLQICVQVA	ECLRAMLSANIRQNLQICVQVASKYHEQLS	8	0	914.493	G3HJ89	G3HJ89	672	679			yes	yes	2	0.016791	104.37	By matching	By matching	By matching	By matching	By matching	By matching	By MS/MS		By matching			By MS/MS	By MS/MS	By MS/MS	By matching	By MS/MS	By matching	By matching	By matching	By MS/MS			By MS/MS	By matching	1	1	1	1	1	1	1		1
SEAAKVAANAPKGIL	LFARKFNALFAQGNYSEAAKVAANAPKGIL	SEAAKVAANAPKGILRTPDTIRRFQSVPAQ	15	0	1438.81	G3HJ89	G3HJ89	378	392			yes	yes	2;3	3.6483e-19	162.68	By MS/MS	By MS/MS	By MS/MS	By MS/MS	By MS/MS	By MS/MS	By MS/MS	By MS/MS	By MS/MS	By MS/MS	By MS/MS	By MS/MS	By MS/MS	By MS/MS	By MS/MS	By MS/MS	By MS/MS				By MS/MS	By MS/MS			2	2	2	2	1	2	2	2	2
SEHRNLQNLL	LIELLEKIVLDNSVFSEHRNLQNLLILTAI	DNSVFSEHRNLQNLLILTAIKADRTRVMEY	10	2	1222.64	G3HJ89	G3HJ89	1019	1028			yes	yes	2	0.010303	88.37										By MS/MS	By MS/MS	By MS/MS				By matching								By matching
SETQDPEEVSVTVKAF	PYRRPLIDQVVQTALSETQDPEEVSVTVKA	ETQDPEEVSVTVKAFMTADLPNELIELLEK	16	0	1764.84	G3HJ89	G3HJ89	980	995			yes	yes	2	8.8812e-06	92.295	By matching						By matching	By MS/MS	By matching	By MS/MS	By matching	By matching	By matching	By MS/MS	By MS/MS	By matching	By matching				By matching		By matching	By MS/MS	1						1	1	1
SKVKQLPL	VLSPRLDHTRAVNYFSKVKQLPLVKPYLRS	TRAVNYFSKVKQLPLVKPYLRSVQNHNNKS	8	1	911.58	G3HJ89	G3HJ89	1440	1447			yes	yes	2	0.021163	109.01								By MS/MS	By MS/MS	By MS/MS	By MS/MS	By MS/MS	By MS/MS	By MS/MS	By MS/MS	By MS/MS	By MS/MS	By MS/MS														1	1
SMEGESQPVKMF	LNTVALVTDNAVYHWSMEGESQPVKMFDRH	YHWSMEGESQPVKMFDRHSSLAGCQIINYR	12	2	1368.61	G3HJ89	G3HJ89	131	142			yes	yes	2	0.00043102	128.86					By matching		By MS/MS	By MS/MS	By MS/MS	By MS/MS	By MS/MS	By MS/MS	By MS/MS	By MS/MS	By MS/MS	By MS/MS	By MS/MS	By MS/MS											1		1	1	1
SPRLDHTRAVNY	LEFKPLLLNDLLMVLSPRLDHTRAVNYFSK	MVLSPRLDHTRAVNYFSKVKQLPLVKPYLR	12	1	1427.73	G3HJ89	G3HJ89	1427	1438			yes	yes	2;3	0.0089981	75.294	By matching	By matching	By matching	By matching	By matching	By matching	By MS/MS	By MS/MS	By MS/MS	By MS/MS	By MS/MS	By MS/MS	By MS/MS	By MS/MS	By MS/MS	By MS/MS	By MS/MS	By MS/MS		By matching	By matching	By matching	By MS/MS	By matching	1	2	2	2	2	2	2	2	2
SPRLDHTRAVNYF	LEFKPLLLNDLLMVLSPRLDHTRAVNYFSK	VLSPRLDHTRAVNYFSKVKQLPLVKPYLRS	13	2	1574.8	G3HJ89	G3HJ89	1427	1439			yes	yes	3	0.0013877	73.466					By matching			By MS/MS	By MS/MS	By MS/MS	By MS/MS	By MS/MS	By MS/MS	By MS/MS			By MS/MS												1			1	1
SQDPDVHF	SFEGLFYFLGSIVNFSQDPDVHFKYIQAAC	LGSIVNFSQDPDVHFKYIQAACKTGQIKEV	8	0	943.404	G3HJ89	G3HJ89	722	729			yes	yes	2	0.026895	89.673	By MS/MS	By MS/MS	By MS/MS	By MS/MS	By MS/MS	By MS/MS	By MS/MS	By MS/MS	By MS/MS	By MS/MS	By MS/MS	By MS/MS	By MS/MS	By MS/MS	By MS/MS	By matching		By MS/MS		By matching		By matching	By MS/MS		1	1	1	1	1	1	1	1	1
SQLAKAQLQKGM	RAYEFAERCNEPAVWSQLAKAQLQKGMVKE	AVWSQLAKAQLQKGMVKEAIDSYIKADDPS	12	2	1301.71	G3HJ89	G3HJ89	1109	1120			yes	yes	2	1.7769e-14	163.88							By MS/MS	By MS/MS	By MS/MS	By MS/MS	By MS/MS	By MS/MS	By MS/MS	By MS/MS	By MS/MS	By MS/MS	By MS/MS	By matching													1	1	1
STDELVAEVEKRNRL	EDVIKNLILVVRGQFSTDELVAEVEKRNRL	STDELVAEVEKRNRLKLLLPWLEARIHEGC	15	1	1757.93	G3HJ89	G3HJ89	841	855			yes	yes	3;4	1.1287e-06	107.53							By matching	By MS/MS	By MS/MS	By MS/MS	By MS/MS	By MS/MS	By MS/MS	By MS/MS	By MS/MS		By MS/MS	By MS/MS													1	2	2
SVCVEEENIIPY	ATAGIIGVNRKGQVLSVCVEEENIIPYITN	QVLSVCVEEENIIPYITNVLQNPDLALRMA	12	0	1450.66	G3HJ89	G3HJ89	326	337			yes	yes	2	0.00040785	125.31	By MS/MS			By MS/MS	By matching	By matching	By MS/MS	By MS/MS	By MS/MS	By MS/MS	By MS/MS	By MS/MS	By MS/MS	By MS/MS	By MS/MS	By MS/MS	By MS/MS	By MS/MS		By matching	By MS/MS	By matching	By MS/MS		1			1	1	1	1	1	1
SVDRKVSQPIEGHAASF	ISAQQNRVVGAMQLYSVDRKVSQPIEGHAA	DRKVSQPIEGHAASFAQFKMEGNAEESTLF	17	0	1826.93	G3HJ89	G3HJ89	185	201			yes	yes	2;3	2.3867e-18	190.37	By MS/MS	By MS/MS	By MS/MS	By MS/MS	By MS/MS	By MS/MS	By MS/MS	By MS/MS	By MS/MS	By MS/MS	By MS/MS	By MS/MS	By MS/MS	By MS/MS	By MS/MS	By MS/MS	By MS/MS	By MS/MS	By MS/MS	By MS/MS	By MS/MS	By MS/MS	By MS/MS	By MS/MS	1	1	1	1	1	1	2	2	2
TAIKADRTRVM	SVFSEHRNLQNLLILTAIKADRTRVMEYIN	LLILTAIKADRTRVMEYINRLDNYDAPDIA	11	0	1260.7	G3HJ89	G3HJ89	1031	1041			yes	yes	3	0.0096233	63.408			By matching	By matching	By matching	By matching	By MS/MS	By MS/MS	By MS/MS	By MS/MS	By MS/MS	By MS/MS	By MS/MS	By MS/MS	By MS/MS	By MS/MS	By MS/MS	By MS/MS		By matching	By matching	By matching	By matching				1	1	1	1	1	1	1
TAIKADRTRVMEY	SVFSEHRNLQNLLILTAIKADRTRVMEYIN	ILTAIKADRTRVMEYINRLDNYDAPDIANI	13	1	1552.8	G3HJ89	G3HJ89	1031	1043			yes	yes	3	0.0065801	66.989							By MS/MS	By MS/MS	By MS/MS	By MS/MS	By MS/MS	By MS/MS	By MS/MS	By MS/MS			By MS/MS	By MS/MS													1	1	1
TGISAQQNRVVGAM	IINYRTDAKQKWLLLTGISAQQNRVVGAMQ	LTGISAQQNRVVGAMQLYSVDRKVSQPIEG	14	0	1430.73	G3HJ89	G3HJ89	168	181			yes	yes	2	2.2508e-06	128.35							By MS/MS	By MS/MS	By MS/MS		By MS/MS	By MS/MS	By MS/MS	By MS/MS	By MS/MS	By MS/MS	By MS/MS														1	1	1
TGISAQQNRVVGAMQLY	IINYRTDAKQKWLLLTGISAQQNRVVGAMQ	ISAQQNRVVGAMQLYSVDRKVSQPIEGHAA	17	2	1834.94	G3HJ89	G3HJ89	168	184			yes	yes	2	7.0612e-05	80.312										By MS/MS	By MS/MS	By MS/MS	By MS/MS	By MS/MS	By MS/MS	By MS/MS	By MS/MS
THYDRAHIAQL	HAPQVADAILGNQMFTHYDRAHIAQLCEKA	NQMFTHYDRAHIAQLCEKAGLLQRALEHFT	11	1	1323.67	G3HJ89	G3HJ89	606	616			yes	yes	2	0.004529	94.309							By MS/MS	By MS/MS	By MS/MS	By MS/MS	By MS/MS	By MS/MS	By MS/MS	By MS/MS	By matching		By MS/MS														1	1	1
VAEVEKRNRL	NLILVVRGQFSTDELVAEVEKRNRLKLLLP	STDELVAEVEKRNRLKLLLPWLEARIHEGC	10	0	1212.69	G3HJ89	G3HJ89	846	855			yes	yes	3	0.0061357	72.928	By matching		By matching	By matching	By matching	By matching	By MS/MS	By matching	By MS/MS		By matching	By MS/MS	By MS/MS	By MS/MS		By matching	By MS/MS	By matching			By matching	By matching		By matching	1		1	1	1	1	1	1	1
VKEAIDSYIKADDPSSY	AVWSQLAKAQLQKGMVKEAIDSYIKADDPS	EAIDSYIKADDPSSYMEVVQAANTSGNWEE	17	1	1899.91	G3HJ89	G3HJ89	1121	1137			yes	yes	3	0.011887	49.559	By matching						By matching	By matching	By matching	By matching	By matching	By MS/MS	By matching	By matching	By matching	By matching	By matching								1						1	1	1
VLSPRLDHTRAVNY	FYLEFKPLLLNDLLMVLSPRLDHTRAVNYF	MVLSPRLDHTRAVNYFSKVKQLPLVKPYLR	14	2	1639.88	G3HJ89	G3HJ89	1425	1438			yes	yes	3	0.010424	52.265							By matching	By matching	By matching	By matching	By matching	By MS/MS	By matching	By matching			By matching														1	1	1
VRRKDPELW	VCNENSLFKSLSRYLVRRKDPELWGSVLLE	SLSRYLVRRKDPELWGSVLLESNPYRRPLI	9	1	1197.66	G3HJ89	G3HJ89	948	956			yes	yes	3	0.032051	47.198		By matching				By matching	By MS/MS	By MS/MS	By MS/MS	By MS/MS	By MS/MS	By matching	By MS/MS	By MS/MS	By matching		By MS/MS	By MS/MS		By matching	By matching					1				1	1	1	1
VTAPHEATAGIIGVNRKGQVL	GTCIYMNRISGETIFVTAPHEATAGIIGVN	ATAGIIGVNRKGQVLSVCVEEENIIPYITN	21	0	2130.19	G3HJ89	G3HJ89	305	325			yes	yes	3;4	5.0079e-09	116.6	By matching		By matching	By matching			By matching	By matching	By matching	By MS/MS	By MS/MS	By MS/MS	By MS/MS	By MS/MS	By MS/MS	By MS/MS	By MS/MS								1		1	1			1	2	1
YDSRVVGKY	DSNNNPERFLRENPYYDSRVVGKYCEKRDP	LRENPYYDSRVVGKYCEKRDPHLACVAYER	9	1	1085.55	G3HJ89	G3HJ89	900	908			yes	yes	2	0.0031314	118.5	By MS/MS	By MS/MS	By MS/MS	By MS/MS	By MS/MS	By MS/MS	By MS/MS	By MS/MS	By MS/MS	By MS/MS	By MS/MS	By MS/MS	By MS/MS	By MS/MS	By MS/MS	By MS/MS	By MS/MS	By MS/MS	By MS/MS	By MS/MS	By MS/MS	By MS/MS	By MS/MS	By MS/MS	1	1	1	1	1	1	1	2	1
ACKTGPENAQDRF	SNKELLGPPLGENGFACKTGPENAQDRFAL	GFACKTGPENAQDRFALMTPSKEGHWDCSV	13	0	1492.67	G3HJ15	G3HJ15	1369	1381			yes	yes	3	0.0050936	60.157	By matching	By matching	By matching	By matching	By matching	By matching	By matching	By matching		By matching	By matching	By MS/MS	By matching	By matching	By matching	By matching	By matching		By matching	By matching		By matching			1	1	1	1	1	1	1	1
ANKSGQSALCDALF	SRGKQDFLKEVVESFANKSGQSALCDALFS	FANKSGQSALCDALFSSPSSKDRSFLGNDD	14	2	1480.7	G3HJ15	G3HJ15	351	364			yes	yes	2	0.00064587	85.958		By matching		By matching		By matching	By MS/MS	By MS/MS	By MS/MS	By MS/MS	By MS/MS	By MS/MS	By MS/MS	By MS/MS	By MS/MS	By MS/MS	By MS/MS						By matching			1		1		1	1	1	1
KERGIGNVKIL	NRAKLFRFDSESKEWKERGIGNVKILRHKT	SKEWKERGIGNVKILRHKTSGKIRLLMRRE	11	0	1225.75	G3HJ15	G3HJ15	1184	1194			yes	yes	3	0.02212	50.452		By matching		By matching	By matching		By matching	By MS/MS	By MS/MS	By MS/MS	By matching			By MS/MS				By matching		By matching						1		1	1		1	1	1
RGQEKHGLQPALL	SAKLRLLVQREINTLRGQEKHGLQPALLVH	TLRGQEKHGLQPALLVHWAQCLQKTGSSLN	13	2	1445.81	G3HJ15	G3HJ15	537	549			yes	yes	3	0.0094692	56.951	By matching	By matching	By matching	By matching				By MS/MS	By MS/MS		By MS/MS	By MS/MS	By MS/MS	By MS/MS	By MS/MS	By matching		By MS/MS		By matching			By matching	By matching	1	1	1	1				1	1
SGPKPISGQAIGSRNTF	LGLLTSDKPLQGDGYSGPKPISGQAIGSRN	PKPISGQAIGSRNTFNFGSKNVSGMTLTEN	17	0	1715.9	G3HJ15	G3HJ15	1055	1071			yes	yes	2;3	1.9323e-06	90.412	By matching	By matching	By matching	By matching	By matching		By MS/MS	By MS/MS	By MS/MS	By MS/MS	By MS/MS	By MS/MS	By MS/MS	By MS/MS	By MS/MS	By MS/MS	By MS/MS	By matching					By matching		2	2	1	2	2		2	2	2
SSVSSPASF	STKCVACQNPGKQALSSVSSPASFKASTSD	PGKQALSSVSSPASFKASTSDVSKTPKGGF	9	0	867.397	G3HJ15	G3HJ15	1483	1491			yes	yes	1	0.017744	85.265							By MS/MS	By matching	By matching	By matching	By matching	By matching	By matching	By matching	By matching	By matching	By matching														1	1	1
SVKSSVGGNDELSATY	QESRELLESFDSALLSVKSSVGGNDELSAT	VKSSVGGNDELSATYLEMKGHFYMHVGSLL	16	1	1612.76	G3HJ15	G3HJ15	242	257			yes	yes	2	0.00046431	73.781	By matching		By matching	By matching	By matching	By matching	By matching	By matching	By MS/MS	By MS/MS	By matching	By MS/MS	By MS/MS	By MS/MS	By matching	By matching	By MS/MS								1		1	1	1	1	1	1	1
TSDKPLQGDGY	PSTAYSNNESLLGLLTSDKPLQGDGYSGPK	LGLLTSDKPLQGDGYSGPKPISGQAIGSRN	11	1	1179.54	G3HJ15	G3HJ15	1044	1054			yes	yes	2	0.0036181	101.65	By matching			By matching	By matching	By matching	By MS/MS	By MS/MS	By MS/MS	By MS/MS		By MS/MS	By MS/MS	By MS/MS	By MS/MS	By matching	By MS/MS	By matching		By matching		By matching	By matching	By matching	1			1	1	1	1	1	1
VQREINTL	HRKAAPGTSAKLRLLVQREINTLRGQEKHG	SAKLRLLVQREINTLRGQEKHGLQPALLVH	8	0	971.54	G3HJ15	G3HJ15	529	536			yes	yes	2	0.020188	94.114								By MS/MS							By MS/MS	By MS/MS	By MS/MS	By MS/MS														1
KVVKVANVSLL	GRKGHAVGDIPGVRFKVVKVANVSLLALYK	GVRFKVVKVANVSLLALYKGKKERPRS___	11	1	1168.75	G3HIY3;G3HTC5	G3HIY3	121	131			yes	no	2;3	0.0042412	99.136	By matching	By matching	By MS/MS			By MS/MS	By MS/MS	By MS/MS	By MS/MS	By MS/MS	By MS/MS	By MS/MS	By MS/MS	By MS/MS	By MS/MS	By matching	By MS/MS	By MS/MS		By MS/MS		By MS/MS	By MS/MS	By matching	1	1	2			2	2	2	2
GGASHAKGIVL	YKKAHLGTALKANPFGGASHAKGIVLEKVG	ANPFGGASHAKGIVLEKVGVEAKQPNSAIR	11	0	1008.57	G3HIY3	G3HIY3	42	52			yes	yes	2	3.8095e-15	120.15	By MS/MS	By matching	By MS/MS	By MS/MS	By MS/MS	By matching	By MS/MS	By MS/MS	By MS/MS	By MS/MS	By MS/MS	By MS/MS	By MS/MS	By MS/MS	By MS/MS	By MS/MS	By MS/MS	By MS/MS	By MS/MS	By MS/MS	By MS/MS	By MS/MS	By MS/MS	By MS/MS	1	1	2	1	2	1	2	1	3
GRKGHAVGDIPGVRF	LNFIEENDEVLVAGFGRKGHAVGDIPGVRF	GRKGHAVGDIPGVRFKVVKVANVSLLALYK	15	0	1564.86	G3HIY3	G3HIY3	106	120			yes	yes	3;4	0.00025062	70.26								By MS/MS	By matching	By MS/MS	By MS/MS	By MS/MS	By MS/MS	By matching			By matching															2	1
IKNGKKITAF	KQPNSAIRKCVRVQLIKNGKKITAFVPNDG	VRVQLIKNGKKITAFVPNDGCLNFIEENDE	10	0	1118.68	G3HIY3	G3HIY3	75	84			yes	yes	2;3	0.0022908	113.71	By matching	By matching	By matching	By matching	By matching	By matching	By MS/MS	By MS/MS	By MS/MS	By MS/MS	By MS/MS	By MS/MS	By MS/MS	By MS/MS	By matching	By matching	By MS/MS	By matching	By matching	By matching	By matching	By matching	By MS/MS	By matching	1	1	1	2	1	1	2	2	2
ATVARDQKAREGKQF	ARISVMGGEQAATVLATVARDQKAREGKQF	ATVARDQKAREGKQFSSAEEAALKEPIIKR	15	0	1703.91	G3HIT4	G3HIT4	483	497			yes	yes	3	0.00027649	69.602										By matching		By MS/MS	By matching				By matching
GIVGANL	IEPSEEPLFPADELYGIVGANLKRSFDVRE	LFPADELYGIVGANLKRSFDVREVIARIVD	7	0	642.37	G3HIT4	G3HIT4	319	325			yes	yes	1	0.011997	117.54	By matching	By matching	By matching	By matching	By MS/MS	By MS/MS	By matching	By MS/MS	By matching	By MS/MS	By MS/MS	By MS/MS	By MS/MS	By MS/MS	By matching	By matching	By MS/MS	By matching							1	1	2	1	1	1	2	1	1
GYPVGIIGNNGVLF	ALYGDTLVTGFARIFGYPVGIIGNNGVLFS	FGYPVGIIGNNGVLFSESAKKGAHFVQLCC	14	2	1418.76	G3HIT4	G3HIT4	364	377			yes	yes	2	0.043277	52.482						By matching		By MS/MS	By matching																					1		1	1
IVANDATVKGGTY	GIITGIGRVSGVECMIVANDATVKGGTYYP	CMIVANDATVKGGTYYPVTVKKHIRAQEIA	13	0	1307.67	G3HIT4	G3HIT4	133	145			yes	yes	2	0.00030228	111.61	By matching	By matching	By MS/MS	By MS/MS	By MS/MS	By MS/MS	By MS/MS	By MS/MS	By MS/MS	By MS/MS	By MS/MS	By MS/MS	By MS/MS	By MS/MS	By MS/MS	By MS/MS	By MS/MS	By MS/MS							1	1	1	1	1	1	1	1	1
NAPIQKTDF	VDTRLVLGLSISAALNAPIQKTDFGIFRM_	SISAALNAPIQKTDFGIFRM__________	9	0	1032.52	G3HIT4	G3HIT4	550	558			yes	yes	2	0.017555	85.064	By matching	By matching	By MS/MS		By matching	By matching	By MS/MS				By MS/MS	By MS/MS	By MS/MS	By MS/MS	By MS/MS	By MS/MS	By MS/MS	By MS/MS							1	1	1		1	1	1
VSQLHERAQY	GSSTYQENYEQMKALVSQLHERAQYVRLGG	QMKALVSQLHERAQYVRLGGSEKARARHTS	10	1	1229.62	G3HIT4	G3HIT4	53	62			yes	yes	2	0.010894	90.827	By matching	By matching	By matching	By matching	By matching	By matching	By MS/MS	By matching	By MS/MS	By MS/MS	By matching	By MS/MS	By MS/MS	By MS/MS	By MS/MS	By MS/MS	By MS/MS	By MS/MS							1	1	1	1	1	1	1	1	1
ICTAKTEWLDGKHVVF	SMANAGPNTNGSQFFICTAKTEWLDGKHVV	CTAKTEWLDGKHVVFGKVKEGMNIVEAMER	16	2	1902.97	G3HIQ1;G3GZF2;G3IED5;G3I1A7;G3HA87	G3HIQ1	114	129			no	no	3	0.0097936	48.405									By matching	By matching	By MS/MS	By MS/MS	By MS/MS	By MS/MS	By matching		By MS/MS	By matching															1
ADKVPKTAENF	SADGEPLGRVSFELFADKVPKTAENFRALS	FELFADKVPKTAENFRALSTGEKGFGYKGS	11	0	1218.62	G3HIQ1;G3GTN6;G3I792	G3HIQ1	26	36			no	no	2	0.00188	111.61							By MS/MS	By matching	By MS/MS	By MS/MS	By MS/MS	By MS/MS	By MS/MS	By MS/MS	By MS/MS	By MS/MS	By MS/MS	By MS/MS	By MS/MS	By MS/MS			By MS/MS								1	1	1
ELFADKVPKTAENF	FDISADGEPLGRVSFELFADKVPKTAENFR	FELFADKVPKTAENFRALSTGEKGFGYKGS	14	2	1607.82	G3HIQ1;G3GTN6;G3I792	G3HIQ1	23	36			no	no	2;3	1.1949e-27	206.36	By MS/MS	By matching	By MS/MS	By MS/MS	By matching	By matching	By MS/MS	By MS/MS	By MS/MS	By MS/MS	By MS/MS	By MS/MS	By MS/MS	By MS/MS	By MS/MS	By MS/MS	By MS/MS	By MS/MS		By MS/MS	By matching	By matching	By MS/MS		1	1	1	1	1	1	1	1	1
LDGKHVVF	TNGSQFFICTAKTEWLDGKHVVFGKVKEGM	CTAKTEWLDGKHVVFGKVKEGMNIVEAMER	8	1	913.502	G3HIQ1;G3GTN6;G3GZF2;G3IEX3;G3HHA7;G3HN81;G3IED5;G3I1A7;G3HA87;G3HH47	G3HIQ1	122	129			no	no	2	0.0053008	94.262				By MS/MS	By MS/MS	By MS/MS			By MS/MS					By MS/MS	By MS/MS			By MS/MS				By MS/MS	By MS/MS					1	1	1			1
GEKFEDENFIL	GDFTRHNGTGGRFIYGEKFEDENFILKHTG	RFIYGEKFEDENFILKHTGPGILSMANAGP	11	2	1339.63	G3HIQ1;G3GTN6;G3GRE4;G3GZF2;G3I792;G3HLN4;G3H140;G3IED5;G3I1A7	G3HIQ1	80	90			no	no	2	0.001532	130.75	By MS/MS	By matching	By MS/MS	By MS/MS	By MS/MS	By matching	By MS/MS	By MS/MS	By MS/MS	By MS/MS	By MS/MS	By MS/MS	By MS/MS	By MS/MS	By MS/MS	By MS/MS	By MS/MS	By MS/MS	By matching	By matching	By matching	By matching	By MS/MS	By MS/MS	1	1	1	1	1	2	1	1	2
GEKFEDENF	GDFTRHNGTGGRFIYGEKFEDENFILKHTG	GGRFIYGEKFEDENFILKHTGPGILSMANA	9	1	1113.46	G3HIQ1;G3GTN6;G3GRE4;G3GZF2;G3I792;G3HLN4;G3H140;G3HMM2;G3IED5;G3I1A7	G3HIQ1	80	88			no	no	2	3.6896e-11	122.13	By MS/MS	By MS/MS	By MS/MS	By MS/MS	By MS/MS	By MS/MS	By MS/MS	By MS/MS	By MS/MS	By MS/MS	By MS/MS	By MS/MS	By MS/MS	By MS/MS	By MS/MS	By MS/MS	By MS/MS	By MS/MS	By MS/MS	By MS/MS			By MS/MS	By MS/MS	1	1	1	1	1	1	1	1	1
HRIIPGFM	LSTGEKGFGYKGSSFHRIIPGFMCQGGDFT	GYKGSSFHRIIPGFMCQGGDFTRHNGTGGR	8	1	969.522	G3HIQ1;G3GTN6;G3GRE4;G3GZF2;G3HLN4;G3HHY1;G3H731;G3GWM6;G3I4J9;G3IED5	G3HIQ1	54	61			no	no	2	0.030559	101.33						By matching	By MS/MS	By MS/MS	By MS/MS	By MS/MS	By MS/MS	By MS/MS	By MS/MS	By MS/MS	By MS/MS	By matching	By MS/MS	By MS/MS			By matching									1	1	1	1
RALSTGEKGF	FELFADKVPKTAENFRALSTGEKGFGYKGS	TAENFRALSTGEKGFGYKGSSFHRIIPGFM	10	1	1064.56	G3HIQ1;G3GRE4;G3IED5	G3HIQ1	37	46			no	no	2	0.020276	84.615					By matching		By MS/MS	By MS/MS	By MS/MS	By matching	By MS/MS	By matching	By MS/MS	By MS/MS										By matching					1		1	1	1
RALSTGEKGFGY	FELFADKVPKTAENFRALSTGEKGFGYKGS	ENFRALSTGEKGFGYKGSSFHRIIPGFMCQ	12	2	1284.65	G3HIQ1;G3GRE4;G3IED5	G3HIQ1	37	48			no	no	2	0.0021937	87.149				By matching	By matching		By MS/MS	By MS/MS	By MS/MS	By MS/MS	By MS/MS	By MS/MS					By MS/MS				By matching							1	1		1	1	1
DISADGEPL	______________________________	NPTVFFDISADGEPLGRVSFELFADKVPKT	9	0	915.419	G3HIQ1	G3HIQ1	9	17			yes	yes	1	0.020541	71.715							By matching	By matching	By matching	By matching	By matching	By matching	By matching	By matching		By matching	By matching	By MS/MS		By matching		By matching									1	1	1
DISADGEPLGRVSF	______________________________	FDISADGEPLGRVSFELFADKVPKTAENFR	14	1	1461.71	G3HIQ1	G3HIQ1	9	22			yes	yes	2	3.5543e-06	127.87	By MS/MS	By matching	By matching	By matching	By matching	By matching	By matching	By matching	By matching	By MS/MS	By MS/MS	By MS/MS	By MS/MS	By MS/MS	By MS/MS	By MS/MS	By MS/MS	By matching	By matching	By matching	By matching	By matching	By matching	By matching	2	1	1	1	1	1	1	1	1
ESTDPREALQY	RLNFVRLLMLYTRKFESTDPREALQYFYFL	TRKFESTDPREALQYFYFLRDEKDSQGENM	11	1	1307.6	G3HIK1	G3HIK1	540	550			yes	yes	2	0.005057	92.439					By matching	By matching	By MS/MS	By matching	By matching	By MS/MS	By matching	By MS/MS				By matching													1	1	1	1	1
NQESVEERVAAF	DRAFDIIDRLKLVPLNQESVEERVAAFRNF	VPLNQESVEERVAAFRNFSDEIRHNLSEVL	12	0	1377.65	G3HIK1	G3HIK1	684	695			yes	yes	2	6.9495e-06	140.45	By matching	By matching			By matching		By MS/MS	By MS/MS	By MS/MS	By MS/MS	By MS/MS	By MS/MS	By MS/MS	By MS/MS	By MS/MS	By MS/MS	By MS/MS	By matching			By matching	By matching	By matching	By matching	1	1			1		1	1	1
SAIEESRKRTF	DIQGFLKNEKDNALLSAIEESRKRTFGMAE	NALLSAIEESRKRTFGMAEEYHRESMLVEW	11	0	1322.69	G3HIK1	G3HIK1	112	122			yes	yes	3	0.0014734	83.397	By matching	By matching	By matching	By matching	By matching	By matching	By MS/MS	By matching	By MS/MS	By matching	By matching	By MS/MS	By matching	By MS/MS	By matching	By MS/MS	By matching	By matching	By matching	By matching	By matching		By matching		1	1	1	1	1	1	1	1	1
TRTSQETADVKASVL	QEIQQAGERLRSRTLTRTSQETADVKASVL	TRTSQETADVKASVLLGSRGLDISHISQRL	15	0	1604.84	G3HIK1	G3HIK1	49	63			yes	yes	2;3	0.0041653	63.091	By matching	By matching			By matching		By MS/MS	By matching	By MS/MS	By matching	By matching	By matching	By MS/MS	By MS/MS	By matching	By matching	By MS/MS	By matching		By matching	By matching	By matching	By matching	By matching	1	1			1		1	1	1
ARECTIEATA	TSEVNCYRCGESGHLARECTIEATA_____	ESGHLARECTIEATA_______________	10	0	1120.52	G3HID6	G3HID6	168	177			yes	yes	2	0.043525	67.993																By matching		By MS/MS	By matching				By MS/MS	By matching
RCGESGHLAKDCDLQEDACY	RGFQFVSSSLPDICYRCGESGHLAKDCDLQ	GHLAKDCDLQEDACYNCGRGGHIAKDCKEP	20	2	2382.96	G3HID6	G3HID6	56	75			yes	yes	3	0.01218	43.208							By MS/MS	By MS/MS		By MS/MS	By MS/MS	By matching	By MS/MS		By matching		By MS/MS		By matching		By matching										1	1
RCGESGHLARECTIEATA	HVAINCSKTSEVNCYRCGESGHLARECTIE	ESGHLARECTIEATA_______________	18	1	2016.91	G3HID6	G3HID6	160	177			yes	yes	3	1.5029e-05	82.707	By matching	By matching	By matching		By matching		By MS/MS	By MS/MS	By matching	By MS/MS	By MS/MS	By MS/MS	By MS/MS	By MS/MS	By MS/MS		By MS/MS			By matching	By matching				1	1	1		1		1	1	1
AHPGGGSTSRASSF	DLSSHLAKVTAEVVLAHPGGGSTSRASSFV	LAHPGGGSTSRASSFVLALEPELESRLAHL	14	0	1317.61	G3HID0	G3HID0	58	71			yes	yes	2	0.037819	51.927	By matching	By matching	By matching	By matching	By matching	By matching	By matching	By matching	By matching	By matching	By matching	By matching	By matching	By matching	By matching	By matching	By MS/MS	By matching	By matching	By matching		By matching			1	1	1	1	1	1	1	1	1
GRPVIVAY	SRAADELHYTYLDTFGRPVIVAYKKNLVEQ	YTYLDTFGRPVIVAYKKNLVEQHIQDIVVH	8	0	873.507	G3HID0	G3HID0	407	414			yes	yes	2	0.038255	64.776																	By MS/MS
KDTPAYSQDTF	GNPTRSEDVLDYGPFKDTPAYSQDTFKVHY	YGPFKDTPAYSQDTFKVHYENNSPFLTITS	11	1	1271.57	G3HID0	G3HID0	206	216			yes	yes	2	0.0047155	93.649	By matching		By MS/MS	By matching	By matching	By matching		By MS/MS	By MS/MS	By matching	By MS/MS	By MS/MS	By MS/MS	By MS/MS	By MS/MS	By MS/MS	By MS/MS	By MS/MS	By matching	By MS/MS	By matching	By matching	By MS/MS		1		1	1	2	1		1	1
KKDTYIENEKL	LKSAMEAERLVAGKLKKDTYIENEKLSSGK	AGKLKKDTYIENEKLSSGKRQELVTKIDHI	11	1	1379.73	G3HID0	G3HID0	580	590			yes	yes	2;3	0.0037948	97.456							By matching	By matching	By MS/MS	By MS/MS	By matching	By matching	By MS/MS	By MS/MS	By matching	By matching	By MS/MS		By matching												1	1	2
KTILPAAAQDVY	YQRQPDSGISSIRSFKTILPAAAQDVYYRD	RSFKTILPAAAQDVYYRDEIGNVSTSHLLI	12	1	1288.7	G3HID0	G3HID0	283	294			yes	yes	2	0.0043746	83					By matching														By MS/MS	By MS/MS	By MS/MS	By MS/MS	By MS/MS						1
GENREEAISNM	LHEFADSQFGHCFSWGENREEAISNMVVAL	CFSWGENREEAISNMVVALKELSIRGDFRT	11	0	1248.54	G3HI85;G3IC10	G3HI85	635	645			no	no	2	0.0012865	120.99	By matching	By matching		By matching	By matching	By matching	By MS/MS	By MS/MS	By MS/MS	By MS/MS	By MS/MS	By MS/MS	By MS/MS	By MS/MS	By MS/MS	By MS/MS	By MS/MS		By matching		By matching	By matching			1	1		1	1	1	1	1	1
SIRGDFRTTVEY	REEAISNMVVALKELSIRGDFRTTVEYLVN	KELSIRGDFRTTVEYLVNLLETESFQNNDI	12	1	1442.72	G3HI85;G3IC10	G3HI85	653	664			no	no	2	0.0075327	74.464												By MS/MS
SVAAAGGLHEF	QELNFRSNKNVWGYFSVAAAGGLHEFADSQ	WGYFSVAAAGGLHEFADSQFGHCFSWGENR	11	1	1057.52	G3HI85;G3IC10	G3HI85	613	623			no	no	2	5.7104e-15	119.17	By MS/MS		By MS/MS	By MS/MS	By MS/MS	By MS/MS	By MS/MS	By MS/MS		By MS/MS		By MS/MS		By MS/MS	By MS/MS	By MS/MS	By MS/MS	By MS/MS	By MS/MS	By MS/MS	By MS/MS	By MS/MS			1		1	2	1	1	1	1
SVAAAGGLHEFADSQF	QELNFRSNKNVWGYFSVAAAGGLHEFADSQ	VAAAGGLHEFADSQFGHCFSWGENREEAIS	16	2	1605.74	G3HI85;G3IC10	G3HI85	613	628			no	no	2	3.532e-24	169.21	By MS/MS	By MS/MS	By MS/MS	By MS/MS	By MS/MS	By MS/MS	By MS/MS	By MS/MS	By MS/MS	By MS/MS	By MS/MS	By MS/MS	By MS/MS	By MS/MS	By MS/MS	By MS/MS	By MS/MS	By MS/MS	By MS/MS	By MS/MS	By MS/MS	By MS/MS	By MS/MS	By MS/MS	1	1	1	1	1	1	1	1	1
SWGENREEAISNM	GGLHEFADSQFGHCFSWGENREEAISNMVV	CFSWGENREEAISNMVVALKELSIRGDFRT	13	1	1521.65	G3HI85;G3IC10	G3HI85	633	645			no	no	2	6.409e-09	142	By MS/MS	By MS/MS	By MS/MS	By MS/MS	By MS/MS	By MS/MS	By MS/MS	By MS/MS	By MS/MS	By MS/MS	By MS/MS	By MS/MS	By MS/MS	By MS/MS	By MS/MS	By MS/MS	By MS/MS	By MS/MS	By MS/MS	By MS/MS		By MS/MS	By MS/MS		1	1	1	1	1	1	1	2	1
IANNGIAAVKCM	FVTRFGGNRVIEKVLIANNGIAAVKCMRSI	KVLIANNGIAAVKCMRSIRRWAYEMFRNER	12	0	1260.63	G3HI85	G3HI85	254	265			yes	yes	2	1.5948e-09	155.1	By MS/MS	By MS/MS	By MS/MS	By MS/MS	By MS/MS	By MS/MS	By MS/MS	By MS/MS	By MS/MS	By MS/MS	By MS/MS	By MS/MS	By MS/MS	By MS/MS	By MS/MS	By MS/MS	By MS/MS	By MS/MS	By MS/MS	By MS/MS	By MS/MS	By MS/MS	By MS/MS		1	1	1	1	1	1	1	1	1
RNERAIRF	VKCMRSIRRWAYEMFRNERAIRFVVMVTPE	RWAYEMFRNERAIRFVVMVTPEDLKANAEY	8	0	1060.59	G3HI85	G3HI85	277	284			yes	yes	3	0.0062656	85.666		By MS/MS	By MS/MS	By MS/MS	By MS/MS	By MS/MS	By MS/MS	By MS/MS	By MS/MS	By MS/MS	By MS/MS	By MS/MS	By MS/MS	By MS/MS	By MS/MS	By MS/MS	By MS/MS	By MS/MS	By matching	By MS/MS	By matching	By MS/MS	By MS/MS			1	1	1	1	1	1	1	1
TVASPAEF	KRGREHKKLDLHRDFTVASPAEFVTRFGGN	LDLHRDFTVASPAEFVTRFGGNRVIEKVLI	8	0	820.397	G3HI85	G3HI85	232	239			yes	yes	1	1.4185e-07	167.25	By matching				By matching		By matching	By MS/MS	By MS/MS	By matching	By matching	By matching	By MS/MS	By MS/MS	By matching		By MS/MS					By matching			1				1		1	1	1
VPVPGGPNNNNY	DLKANAEYIKMADQYVPVPGGPNNNNYANV	DQYVPVPGGPNNNNYANVELIIDVAKRIPV	12	0	1240.58	G3HI85	G3HI85	307	318			yes	yes	2	0.0010609	103.92	By MS/MS	By MS/MS	By MS/MS	By MS/MS	By MS/MS	By MS/MS	By MS/MS	By MS/MS	By MS/MS	By MS/MS	By MS/MS	By MS/MS	By MS/MS	By MS/MS		By MS/MS	By MS/MS	By MS/MS	By MS/MS	By MS/MS	By MS/MS	By MS/MS	By MS/MS	By matching	1	1	1	1	1	1	1	1	1
VTPEDLKANAEY	YEMFRNERAIRFVVMVTPEDLKANAEYIKM	VVMVTPEDLKANAEYIKMADQYVPVPGGPN	12	1	1348.65	G3HI85	G3HI85	288	299			yes	yes	2	0.0014809	96.331	By MS/MS	By MS/MS	By MS/MS	By MS/MS	By MS/MS	By MS/MS	By MS/MS	By MS/MS	By MS/MS	By MS/MS	By MS/MS	By MS/MS	By MS/MS	By MS/MS	By MS/MS	By MS/MS	By MS/MS	By MS/MS	By matching	By MS/MS	By matching	By matching	By matching		1	1	1	1	1	1	1	1	1
VVMVTPEDLKANAEY	RWAYEMFRNERAIRFVVMVTPEDLKANAEY	VVMVTPEDLKANAEYIKMADQYVPVPGGPN	15	2	1677.83	G3HI85	G3HI85	285	299			yes	yes	2	3.8319e-21	117.52	By MS/MS	By MS/MS	By MS/MS	By MS/MS	By MS/MS	By MS/MS	By MS/MS	By MS/MS	By MS/MS	By MS/MS	By MS/MS	By MS/MS	By MS/MS	By MS/MS	By MS/MS	By MS/MS	By MS/MS	By MS/MS		By MS/MS	By MS/MS		By MS/MS		3	2	2	3	3	3	2	2	2
ADLSEAANRNNDAL	AKNLQEAEEWYKSKFADLSEAANRNNDALR	FADLSEAANRNNDALRQAKQESNEYRRQVQ	14	1	1472.69	G3HHR3	G3HHR3	296	309			yes	yes	2	4.8536e-07	137.89	By matching	By matching	By MS/MS	By matching	By matching	By MS/MS	By matching	By matching	By MS/MS	By MS/MS	By MS/MS	By MS/MS	By MS/MS	By MS/MS	By matching	By MS/MS	By MS/MS	By MS/MS	By MS/MS	By MS/MS	By MS/MS	By MS/MS	By MS/MS	By matching	1	1	1	1	1	1	1	1	1
ESVAAKNLQEAEEW	KPDLTAALRDVRQQYESVAAKNLQEAEEWY	YESVAAKNLQEAEEWYKSKFADLSEAANRN	14	1	1602.75	G3HHR3	G3HHR3	277	290			yes	yes	2	4.8068e-27	184.36	By MS/MS	By MS/MS	By MS/MS	By MS/MS	By MS/MS	By MS/MS	By MS/MS	By MS/MS	By MS/MS	By MS/MS	By MS/MS	By MS/MS	By MS/MS	By MS/MS	By MS/MS	By MS/MS	By MS/MS	By MS/MS	By MS/MS	By MS/MS	By MS/MS	By MS/MS	By MS/MS	By MS/MS	1	1	1	1	1	1	1	1	1
ESVAAKNLQEAEEWY	KPDLTAALRDVRQQYESVAAKNLQEAEEWY	ESVAAKNLQEAEEWYKSKFADLSEAANRNN	15	2	1765.82	G3HHR3	G3HHR3	277	291			yes	yes	2	1.1969e-06	119.53	By matching		By matching				By MS/MS	By MS/MS	By MS/MS			By MS/MS	By MS/MS	By MS/MS	By MS/MS	By MS/MS	By MS/MS	By matching		By matching			By matching		1		1				1	1	1
KKLHDEEIQEL	LERKVESLQEEIAFLKKLHDEEIQELQAQI	IAFLKKLHDEEIQELQAQIQEQHVQIDVDV	11	1	1380.72	G3HHR3	G3HHR3	235	245			yes	yes	2;3	0.0026599	112.11	By matching	By matching	By matching	By matching	By matching	By matching	By MS/MS	By MS/MS	By MS/MS	By MS/MS	By MS/MS	By MS/MS	By MS/MS	By MS/MS	By MS/MS	By MS/MS	By MS/MS	By MS/MS		By matching			By matching	By matching	2	1	2	1	2	2	2	2	2
KNTRTNEKVELQELNDRF	DSVDFSLADAINTEFKNTRTNEKVELQELN	RTNEKVELQELNDRFANYIDKVRFLEQQNK	18	2	2233.15	G3HHR3	G3HHR3	97	114			yes	yes	3;4	5.1105e-10	99.891			By matching					By MS/MS	By MS/MS	By MS/MS	By MS/MS	By MS/MS	By MS/MS	By matching			By matching	By MS/MS		By matching			By matching				2					2	2
RQDVDNASL	EMLQREEAESTLQSFRQDVDNASLARLDLE	STLQSFRQDVDNASLARLDLERKVESLQEE	9	0	1016.49	G3HHR3	G3HHR3	207	215			yes	yes	2	6.7941e-06	101.64		By matching	By matching	By MS/MS	By matching	By matching	By MS/MS	By matching	By MS/MS	By MS/MS	By MS/MS	By MS/MS	By MS/MS	By MS/MS	By MS/MS	By matching	By MS/MS	By MS/MS	By matching	By matching	By MS/MS	By matching	By matching	By matching		1	1	1	1	1	1	1	1
RQDVDNASLARL	EMLQREEAESTLQSFRQDVDNASLARLDLE	QSFRQDVDNASLARLDLERKVESLQEEIAF	12	1	1356.71	G3HHR3	G3HHR3	207	218			yes	yes	2;3	0.00060502	101.89	By matching			By matching			By matching	By matching	By matching	By matching	By MS/MS	By MS/MS	By MS/MS	By MS/MS	By MS/MS	By MS/MS	By MS/MS			By matching					2			2			2	1	2
VDTHSKRTLL	SSLNLRETNLESLPLVDTHSKRTLLIKTVE	ESLPLVDTHSKRTLLIKTVETRDGQVINET	10	1	1168.66	G3HHR3	G3HHR3	434	443			yes	yes	3	0.015573	58.37	By matching	By matching	By matching	By matching	By matching		By matching	By matching	By matching	By matching	By matching	By matching	By MS/MS	By MS/MS	By matching	By matching	By matching	By matching		By matching			By matching	By matching	1	1	1	1	1		1	1	1
VREIAQDF	KSTELLIRKLPFQRLVREIAQDFKTDLRFQ	KLPFQRLVREIAQDFKTDLRFQSSAVMALQ	8	0	976.498	G3HHM2;G3HPV9;G3HDU8;G3HDS5;G3HDT2;G3HV32;G3HHB8;G3IID7;G3HDS3;G3H2T7;G3HTU9;G3HV67;G3GWX9	G3HDS3	172	179			no	no	2	0.013685	111.29	By MS/MS	By matching	By MS/MS	By MS/MS	By MS/MS	By matching	By MS/MS	By MS/MS	By MS/MS	By MS/MS	By MS/MS	By MS/MS			By MS/MS		By MS/MS			By MS/MS	By MS/MS		By MS/MS		1	1	1	1	1	1	1	1	1
VREIAQDFKTDL	KSTELLIRKLPFQRLVREIAQDFKTDLRFQ	QRLVREIAQDFKTDLRFQSSAVMALQEACE	12	1	1433.75	G3HHM2;G3HPV9;G3HDU8;G3HDS5;G3HDT2;G3HV32;G3HHB8;G3IID7;G3HDS3;G3H2T7;G3HTU9;G3HV67	G3HDS3	172	183			no	no	2	0.026714	69.672	By matching	By matching	By matching	By matching	By matching		By matching	By matching	By matching	By matching	By matching	By matching	By matching	By MS/MS	By matching	By matching	By MS/MS	By matching						By matching	1	1	1	1	1		1	1	1
QRLVREIAQDF	RYQKSTELLIRKLPFQRLVREIAQDFKTDL	KLPFQRLVREIAQDFKTDLRFQSSAVMALQ	11	1	1373.74	G3HHM2;G3HPV9;G3HDU8;G3HDS5;G3HDT2;G3HV32;G3HHB8;G3HDS3;G3H2T7;G3HTU9;G3HV67	G3HDS3	169	179			no	no	2;3	0.0045289	94.309	By matching	By matching	By matching	By matching	By matching		By matching	By MS/MS	By MS/MS	By MS/MS	By MS/MS	By MS/MS	By MS/MS	By matching			By MS/MS	By MS/MS							1	1	1	1	1		1	2	1
KTDLRFQSSAVM	KLPFQRLVREIAQDFKTDLRFQSSAVMALQ	QDFKTDLRFQSSAVMALQEACEAYLVGLFE	12	2	1381.7	G3HHM2;G3HPV9;G3HDU8;G3HDS5;G3HDT2;G3HSC1;G3HDS3;G3H2T7	G3HDS3	180	191			no	no	2	0.00065822	119.27	By MS/MS	By matching		By matching	By matching		By MS/MS	By MS/MS	By MS/MS	By matching		By MS/MS	By matching	By matching	By MS/MS	By MS/MS	By MS/MS								1	1		1	1		1	1	1
KQVHPDTGISSKAM	RGRKESYSIYVYKVLKQVHPDTGISSKAMG	LKQVHPDTGISSKAMGIMNSFVNDIFERIA	14	0	1497.76	G3HHM2	G3HHM2	47	60			no	no	2;3	1.4809e-26	179.6	By MS/MS	By MS/MS	By MS/MS	By MS/MS	By MS/MS	By MS/MS	By MS/MS	By MS/MS	By MS/MS	By MS/MS	By MS/MS	By MS/MS	By MS/MS	By MS/MS	By MS/MS	By MS/MS	By MS/MS	By MS/MS	By matching	By MS/MS	By MS/MS	By matching	By MS/MS	By matching	2	2	3	3	3	3	4	3	3
AKGIRNVPY	TPDVRIDTRLNKAVWAKGIRNVPYRIRVRL	LNKAVWAKGIRNVPYRIRVRLSRKRNEDED	9	0	1016.58	G3HHK3;G3H7J9;G3HMM5;G3I5F5	G3HHK3	74	82			yes	no	2	0.011621	94.662	By MS/MS	By MS/MS	By MS/MS	By MS/MS	By MS/MS	By MS/MS	By MS/MS	By matching	By MS/MS		By MS/MS		By MS/MS	By MS/MS			By MS/MS	By MS/MS	By MS/MS	By MS/MS	By matching	By MS/MS	By MS/MS	By MS/MS	1	1	1	2	1	1	1	1	1
TLVTYVPVTTF	SRKRNEDEDSPNKLYTLVTYVPVTTFKNLQ	NKLYTLVTYVPVTTFKNLQTVNVDEN____	11	2	1239.68	G3HHK3;G3H7J9;G3H7Z8;G3IHX8	G3HHK3	104	114			yes	no	2	0.012901	78.324													By MS/MS
KNLQTVNVDEN	NKLYTLVTYVPVTTFKNLQTVNVDEN____	VTTFKNLQTVNVDEN_______________	11	1	1272.63	G3HHK3;G3H7J9;G3H0Z6	G3HHK3	115	125			yes	no	2	2.485e-37	216.45	By MS/MS	By MS/MS	By MS/MS	By MS/MS	By MS/MS	By MS/MS	By MS/MS	By MS/MS	By MS/MS	By MS/MS	By MS/MS	By MS/MS	By MS/MS	By MS/MS	By MS/MS	By MS/MS	By MS/MS	By MS/MS	By MS/MS	By MS/MS	By MS/MS	By MS/MS	By MS/MS	By MS/MS	2	1	1	1	1	1	1	1	1
SRKRNEDEDSPNKLY	AKGIRNVPYRIRVRLSRKRNEDEDSPNKLY	SRKRNEDEDSPNKLYTLVTYVPVTTFKNLQ	15	1	1849.89	G3HHK3	G3HHK3	89	103			yes	yes	2;3;4	5.6886e-07	110.86	By matching	By matching	By matching	By matching	By matching	By matching	By matching	By MS/MS	By MS/MS	By MS/MS	By MS/MS	By MS/MS	By MS/MS	By MS/MS	By matching	By matching	By MS/MS	By matching	By matching	By MS/MS	By matching	By matching	By MS/MS	By MS/MS	2	1	3	3	3	1	3	2	2
AHELPKYGVKVGL	AYARIEGDMIVCAAYAHELPKYGVKVGLTN	AYAHELPKYGVKVGLTNYAAAYCTGLLLAR	13	2	1409.8	G3HH97;G3HNJ6;G3HVH8;G3H4R9	G3HNJ6	80	92			no	no	3	0.010981	54.7									By MS/MS	By MS/MS		By MS/MS	By MS/MS				By MS/MS																1
GALKGAVDGGL	LDAGLARTTTGNKVFGALKGAVDGGLSIPH	NKVFGALKGAVDGGLSIPHSTKRFPGYDSE	11	1	956.529	G3HH97;G3HFK6;G3HNJ6;G3HVH8	G3HNJ6	161	171			no	no	2	0.0020931	124.98	By matching	By MS/MS	By MS/MS	By MS/MS	By MS/MS	By MS/MS	By MS/MS	By MS/MS	By MS/MS	By MS/MS	By MS/MS	By MS/MS	By MS/MS	By MS/MS	By MS/MS	By MS/MS	By MS/MS	By MS/MS	By MS/MS	By matching	By MS/MS	By matching	By matching	By matching	1	1	1	1	1	1	1	1	1
GVKVGLTNY	DMIVCAAYAHELPKYGVKVGLTNYAAAYCT	HELPKYGVKVGLTNYAAAYCTGLLLARRLL	9	1	949.523	G3HH97;G3HFK6;G3H7H7;G3HL96;G3HNJ6;G3HVH8;G3H4R9;G3IDT1	G3HNJ6	87	95			no	no	2	0.0050749	113.41								By MS/MS	By matching	By MS/MS		By MS/MS	By MS/MS	By matching		By matching	By MS/MS															1	1
VIQDKNKY	RRREGKTDYYARKRLVIQDKNKYNTPKYRM	YYARKRLVIQDKNKYNTPKYRMIVRVTNRD	8	0	1006.54	G3HH97;G3H7H7;G3HNJ6	G3HNJ6	37	44			no	no	2	0.025787	90.986	By MS/MS				By matching		By matching	By matching	By matching	By matching		By matching	By matching	By matching	By matching		By matching								1				1		1	1	1
KVVNNKVY	______________________________	______________________________	8	0	962.555	G3HH97	G3HH97	5	12			yes	yes	2	0.035424	83.287	By MS/MS	By MS/MS	By MS/MS	By MS/MS	By MS/MS	By MS/MS	By MS/MS	By MS/MS	By MS/MS	By MS/MS	By MS/MS	By MS/MS	By MS/MS	By MS/MS	By MS/MS	By MS/MS	By MS/MS	By MS/MS	By matching	By MS/MS	By MS/MS	By matching	By MS/MS		1	1	1	1	1	1	1	1	1
SDYPPLGRF	IVDMVPGKPMCVESFSDYPPLGRFAVRDMR	MCVESFSDYPPLGRFAVRDMRQTVAVGVIK	9	2	1050.51	G3HH39;G3IHP6;G3ICB6;G3GXG5	G3HH39	384	392			yes	no	2	0.012875	97.602	By MS/MS	By matching	By MS/MS	By MS/MS	By MS/MS	By matching	By MS/MS	By MS/MS	By MS/MS	By MS/MS	By MS/MS	By MS/MS	By MS/MS	By MS/MS	By MS/MS	By MS/MS	By MS/MS	By MS/MS	By MS/MS	By MS/MS	By MS/MS	By MS/MS	By MS/MS	By MS/MS	2	1	1	1	2	1	1	1	2
KIGGIGTVPVGRVETGVL	RPTDKPLRLPLQDVYKIGGIGTVPVGRVET	GIGTVPVGRVETGVLKPGMVVTFAPVNVTT	18	0	1751.03	G3HH39;G3IHP6;G3HWX4	G3HH39	223	240			no	no	2;3	7.8831e-10	111.39	By matching		By matching				By MS/MS	By MS/MS	By MS/MS	By MS/MS	By MS/MS	By MS/MS	By MS/MS	By MS/MS	By MS/MS	By matching	By MS/MS	By MS/MS		By matching			By MS/MS	By matching	2		1				2	2	2
APVNVTTEVKSVEM	RVETGVLKPGMVVTFAPVNVTTEVKSVEMH	FAPVNVTTEVKSVEMHHEALSEALPGDNVG	14	0	1502.77	G3HH39;G3IHP6	G3HH39	249	262			yes	no	2	5.3923e-07	136.81			By MS/MS	By MS/MS	By matching	By MS/MS	By MS/MS	By MS/MS	By MS/MS	By MS/MS	By MS/MS	By MS/MS	By MS/MS	By MS/MS	By MS/MS	By MS/MS	By MS/MS	By MS/MS		By matching	By matching		By matching				1	1	1	1	1	1	1
EALDCILPPTRPTDKPL	KVTRKDGSASGTTLLEALDCILPPTRPTDK	LDCILPPTRPTDKPLRLPLQDVYKIGGIGT	17	2	1935.01	G3HH39;G3IHP6	G3HH39	198	214			yes	no	2;3	4.9927e-14	146.07	By matching		By matching	By matching	By matching	By matching	By matching	By MS/MS	By MS/MS	By MS/MS	By MS/MS	By MS/MS	By MS/MS	By MS/MS	By matching	By matching	By MS/MS	By MS/MS	By matching	By matching	By matching		By matching		1		1	1	1	1	2	3	3
KSGDAAIVDMVPGKPM	DRRSGKKLEDGPKFLKSGDAAIVDMVPGKP	SGDAAIVDMVPGKPMCVESFSDYPPLGRFA	16	1	1614.81	G3HH39;G3IHP6	G3HH39	363	378			yes	no	2;3	9.0425e-10	127.02	By MS/MS	By MS/MS	By MS/MS	By MS/MS	By MS/MS	By MS/MS	By MS/MS	By MS/MS	By MS/MS	By MS/MS	By MS/MS	By MS/MS	By MS/MS	By MS/MS	By MS/MS	By MS/MS	By MS/MS	By MS/MS		By matching	By matching		By matching		2	2	2	2	2	2	2	2	2
KVTRKDGSASGTTLL	NMLEPSANMPWFKGWKVTRKDGSASGTTLL	KVTRKDGSASGTTLLEALDCILPPTRPTDK	15	1	1532.85	G3HH39;G3IHP6	G3HH39	183	197			yes	no	2;3	2.365e-05	85.42	By matching	By matching	By MS/MS	By MS/MS	By matching	By matching	By MS/MS	By MS/MS	By MS/MS	By MS/MS	By MS/MS	By MS/MS	By MS/MS	By MS/MS	By MS/MS	By MS/MS	By MS/MS	By MS/MS	By matching		By MS/MS	By MS/MS	By MS/MS	By matching	1	2	2	1	1	1	2	2	2
EEIVKEVSTY	NKMDSTEPPYSQKRYEEIVKEVSTYIKKIG	SQKRYEEIVKEVSTYIKKIGYNPDTVAFVP	10	0	1195.6	G3HH39;G3HWX4	G3HH39	136	145			no	no	2	0.0015118	133.98	By MS/MS	By MS/MS	By MS/MS	By MS/MS			By MS/MS	By MS/MS	By MS/MS	By MS/MS	By MS/MS	By MS/MS	By MS/MS	By MS/MS	By MS/MS	By MS/MS	By MS/MS	By MS/MS		By matching	By MS/MS				1	1	1	1			1	1	1
IKKIGYNPDTVAF	SQKRYEEIVKEVSTYIKKIGYNPDTVAFVP	TYIKKIGYNPDTVAFVPISGWNGDNMLEPS	13	1	1464.8	G3HH39;G3HWX4	G3HH39	146	158			no	no	2;3	0.0001388	129.85	By MS/MS	By MS/MS	By MS/MS	By MS/MS	By MS/MS	By MS/MS	By MS/MS	By MS/MS	By MS/MS	By MS/MS	By MS/MS	By MS/MS	By MS/MS	By MS/MS	By MS/MS	By MS/MS	By MS/MS	By MS/MS	By MS/MS	By MS/MS		By MS/MS	By MS/MS	By MS/MS	2	2	2	2	2	2	2	2	2
IKKIGYNPDTVAFVPISGW	SQKRYEEIVKEVSTYIKKIGYNPDTVAFVP	GYNPDTVAFVPISGWNGDNMLEPSANMPWF	19	2	2104.14	G3HH39;G3HWX4	G3HH39	146	164			no	no	2;3	1.5338e-05	84.289	By matching		By matching	By matching					By matching	By matching	By MS/MS	By MS/MS	By MS/MS	By MS/MS	By MS/MS	By matching	By MS/MS	By matching							1		1	1					1
VTIIDAPGHRDF	TIDISLWKFETSKYYVTIIDAPGHRDFIKN	KYYVTIIDAPGHRDFIKNMITGTSQLIVGV	12	0	1339.69	G3HH39;G3HWX4	G3HH39	94	105			no	no	2;3	1.3684e-30	185.14	By MS/MS	By MS/MS	By MS/MS	By MS/MS	By MS/MS	By MS/MS	By MS/MS	By MS/MS	By MS/MS	By MS/MS	By MS/MS	By MS/MS	By MS/MS	By MS/MS	By MS/MS	By MS/MS	By MS/MS	By MS/MS	By MS/MS	By MS/MS	By MS/MS	By MS/MS	By matching	By MS/MS	2	2	2	2	2	2	2	2	2
YVTIIDAPGHRDF	ITIDISLWKFETSKYYVTIIDAPGHRDFIK	KYYVTIIDAPGHRDFIKNMITGTSQLIVGV	13	1	1502.75	G3HH39;G3HWX4	G3HH39	93	105			no	no	2;3	8.1178e-31	183.64	By matching	By MS/MS	By MS/MS	By MS/MS	By MS/MS	By MS/MS	By MS/MS	By MS/MS	By MS/MS	By MS/MS	By MS/MS	By MS/MS	By MS/MS	By MS/MS	By MS/MS	By MS/MS	By MS/MS	By MS/MS	By matching	By MS/MS	By MS/MS	By MS/MS	By MS/MS	By MS/MS	2	2	2	2	2	2	2	2	2
LTQEKLIEY	LKYKPAVNQIECHPYLTQEKLIEYCQSKGI	IECHPYLTQEKLIEYCQSKGIVVTAYSPLG	9	2	1135.61	G3HH30;G3IE23;G3IE21	G3HH30	191	199			yes	no	2	1.1349e-10	117.89			By MS/MS	By MS/MS	By MS/MS	By MS/MS	By MS/MS	By MS/MS	By MS/MS		By MS/MS	By MS/MS	By MS/MS	By MS/MS	By MS/MS	By MS/MS	By MS/MS	By MS/MS						By matching			1	1	1	1	1	1	1
IRFPIQRNL	KAIASKYNKTTAQVLIRFPIQRNLVVIPKS	TTAQVLIRFPIQRNLVVIPKSVTPARIAEN	9	1	1155.69	G3HH30	G3HH30	250	258			yes	yes	3	0.035389	40.352										By MS/MS	By matching	By MS/MS	By MS/MS	By MS/MS			By MS/MS
SPLGSPDRPW	LIEYCQSKGIVVTAYSPLGSPDRPWAKPED	VVTAYSPLGSPDRPWAKPEDPSLLEDPRIK	10	1	1110.55	G3HH30	G3HH30	211	220			yes	yes	2	0.002763	126.41	By MS/MS	By matching	By MS/MS	By matching	By matching	By matching	By matching	By matching		By matching	By MS/MS	By MS/MS	By MS/MS	By MS/MS	By MS/MS	By MS/MS	By MS/MS	By matching	By matching	By matching		By matching	By matching		1	1	1	1	1	1	1	1
IKNMITGTSQADCAVL	KYYVTIIDAPGHRDFIKNMITGTSQADCAV	KNMITGTSQADCAVLIVAAGVGEFEAVISK	16	1	1720.85	G3HGY8;G3HWX4	G3HWX4	99	114			no	no	2	4.7056e-09	111.52			By MS/MS	By MS/MS		By matching	By MS/MS	By MS/MS	By MS/MS	By MS/MS	By MS/MS	By MS/MS	By MS/MS	By MS/MS	By MS/MS	By MS/MS	By MS/MS	By matching			By matching						1	1		1	1	1	1
EAGISKNGQTREHALL	ADCAVLIVAAGVGEFEAGISKNGQTREHAL	AGISKNGQTREHALLAYTLGVKQLIVGVNK	16	1	1722.9	G3HGY8	G3HGY8	124	139			yes	yes	3	0.00026802	65.472		By matching			By matching		By MS/MS	By MS/MS	By MS/MS	By MS/MS	By MS/MS	By MS/MS	By MS/MS	By MS/MS	By matching		By matching									1			1		1	1	1
EKEAAEMGKGSF	IYKCGGIDKRTIEKFEKEAAEMGKGSFKYA	EKFEKEAAEMGKGSFKYAWVLDKLKAERER	12	1	1282.59	G3HGY8	G3HGY8	43	54			yes	yes	2;3	6.9715e-06	143.5	By matching	By matching	By MS/MS	By MS/MS	By MS/MS	By MS/MS	By MS/MS	By MS/MS	By MS/MS	By MS/MS	By MS/MS	By MS/MS	By MS/MS	By MS/MS	By MS/MS	By MS/MS	By MS/MS	By MS/MS		By matching	By matching				2	2	2	2	2	2	2	2	2
KSGDAAIVEMVPGKPM	DRRSGKKLEDNPKSLKSGDAAIVEMVPGKP	SGDAAIVEMVPGKPMCVESFSQYPPLGRFA	16	1	1628.83	G3HGY8	G3HGY8	395	410			yes	yes	2	0.0017971	66.486								By MS/MS	By MS/MS	By MS/MS	By MS/MS		By MS/MS	By MS/MS																		1	1
[truncated: 1,337 more rows]
[truncated: 75 more columns]

## Sheet: 1 Proteingroups
Protein IDs	Majority protein IDs	Peptide counts (all)	Peptide counts (razor+unique)	Peptide counts (unique)	Fasta headers	Number of proteins	Peptides	Razor + unique peptides	Unique peptides	Peptides C_01	Peptides C_02	Peptides C_03	Peptides C_04	Peptides C_05	Peptides C_06	Peptides D_01	Peptides D_02	Peptides D_03	Peptides D_04	Peptides D_05	Peptides D_06	Peptides P_01	Peptides P_02	Peptides P_03	Peptides P_04	Peptides P_05	Peptides P_06	Peptides S_01	Peptides S_02	Peptides S_03	Peptides S_04	Peptides S_05	Peptides S_06	Razor + unique peptides C_01	Razor + unique peptides C_02	Razor + unique peptides C_03	Razor + unique peptides C_04	Razor + unique peptides C_05	Razor + unique peptides C_06	Razor + unique peptides D_01	Razor + unique peptides D_02	Razor + unique peptides D_03	Razor + unique peptides D_04	Razor + unique peptides D_05	Razor + unique peptides D_06	Razor + unique peptides P_01	Razor + unique peptides P_02	Razor + unique peptides P_03	Razor + unique peptides P_04
[truncated: 283 more rows]
[truncated: 175 more columns]

[truncated: 4 more sheets: 2 Peptides, 2 Proteingroups, 3 Peptides, 3 Proteingroups]
